# Supplementary material for: Systems biology approaches to identify potential targets and inhibitors of the intestinal microbiota to treat depression
Source: Sci Rep. 2023 Jul 11;13:11225. doi: 10.1038/s41598-023-38444-8 (PMC10336060; doi:10.1038/s41598-023-38444-8)
Supplement: Supplementary file 1 — Supplementary Table S1. [file 41598_2023_38444_MOESM1_ESM.xlsx]

## Sheet: Sheet1
	Table legend
	Supplementary Table 1. SEA prediction result.
	pubchem ID	Metabolite	Query ID	Target ID	Source	Affinity Threshold (nM)	P-Value	Max Tc	Cut Sum	Z-Score	Name	Description	Query Smiles
	104775	Butyrate	compound_1	EST1	HUMAN	5	1.98e-19	0.625	5.8541	33.13	CES1	Liver carboxylesterase 1	CCCC(=O)[O-]
	104775	Butyrate	compound_1	EST2	HUMAN	5	3.51e-27	0.625	5.2615	47.0456	CES2	Cocaine esterase	CCCC(=O)[O-]
	104775	Butyrate	compound_1	PA2G5	HUMAN	5	4.55e-10	0.2903	0.5716	16.3219	PLA2G5	Calcium-dependent phospholipase A2	CCCC(=O)[O-]
	104775	Butyrate	compound_1	S22A8	HUMAN	5	5.42e-07	0.3478	0.3478	10.8002	SLC22A8	Solute carrier family 22 member 8	CCCC(=O)[O-]
	5280445	Luteolin	compound_1	A4	HUMAN	5	1.802e-10	1	7.0761	17.0439	APP	Amyloid-beta precursor protein	C1=CC(=C(C=C1C2=CC(=O)C3=C(C=C(C=C3O2)O)O)O)O
	5280445	Luteolin	compound_1	ABCG2	HUMAN	5	3.331e-16	1	7.814	27.3869	ABCG2	Broad substrate specificity ATP-binding cassette transporter ABCG2	C1=CC(=C(C=C1C2=CC(=O)C3=C(C=C(C=C3O2)O)O)O)O
	5280445	Luteolin	compound_1	AHR	HUMAN	5	8.514e-10	0.413	1.3655	15.8332	AHR	Aryl hydrocarbon receptor	C1=CC(=C(C=C1C2=CC(=O)C3=C(C=C(C=C3O2)O)O)O)O
	5280445	Luteolin	compound_1	AK1BA	HUMAN	5	2.776e-15	1	2.2096	25.6722	AKR1B10	Aldo-keto reductase family 1 member B10	C1=CC(=C(C=C1C2=CC(=O)C3=C(C=C(C=C3O2)O)O)O)O
	5280445	Luteolin	compound_1	ALDR	HUMAN	5	3.17e-12	1	6.4717	20.1943	AKR1B1	Aldo-keto reductase family 1 member B1	C1=CC(=C(C=C1C2=CC(=O)C3=C(C=C(C=C3O2)O)O)O)O
	5280445	Luteolin	compound_1	AMY1A	HUMAN	5	3.9e-28	0.5476	0.5476	48.7577	AMY1A	Alpha-amylase 1	C1=CC(=C(C=C1C2=CC(=O)C3=C(C=C(C=C3O2)O)O)O)O
	5280445	Luteolin	compound_1	ANTR2	HUMAN	5	6.654e-21	0.3333	0.3333	35.774	ANTXR2	Anthrax toxin receptor 2	C1=CC(=C(C=C1C2=CC(=O)C3=C(C=C(C=C3O2)O)O)O)O
	5280445	Luteolin	compound_1	AOFA	HUMAN	5	2.436e-09	1	7.6678	15.0137	MAOA	Amine oxidase [flavin-containing] A	C1=CC(=C(C=C1C2=CC(=O)C3=C(C=C(C=C3O2)O)O)O)O
	5280445	Luteolin	compound_1	ANDR	HUMAN	5	2.442e-07	0.7778	8.3717	11.4211	AR	Androgen receptor	C1=CC(=C(C=C1C2=CC(=O)C3=C(C=C(C=C3O2)O)O)O)O
	5280445	Luteolin	compound_1	CAH12	HUMAN	5	0.000256	1	6.2451	5.9981	CA12	Carbonic anhydrase 12	C1=CC(=C(C=C1C2=CC(=O)C3=C(C=C(C=C3O2)O)O)O)O
	5280445	Luteolin	compound_1	CAH2	HUMAN	5	0.2268	1	4.2515	0.6088	CA2	Carbonic anhydrase 2	C1=CC(=C(C=C1C2=CC(=O)C3=C(C=C(C=C3O2)O)O)O)O
	5280445	Luteolin	compound_1	CAH3	HUMAN	5	1.014e-07	0.5952	0.8837	12.1062	CA3	Carbonic anhydrase 3	C1=CC(=C(C=C1C2=CC(=O)C3=C(C=C(C=C3O2)O)O)O)O
	5280445	Luteolin	compound_1	CAH4	HUMAN	5	4.486e-11	1	4.9124	18.1282	CA4	Carbonic anhydrase 4	C1=CC(=C(C=C1C2=CC(=O)C3=C(C=C(C=C3O2)O)O)O)O
	5280445	Luteolin	compound_1	CALM1	HUMAN	5	7.633e-11	0.3913	0.3913	17.7137	CALM1	Calmodulin-1	C1=CC(=C(C=C1C2=CC(=O)C3=C(C=C(C=C3O2)O)O)O)O
	5280445	Luteolin	compound_1	CAH7	HUMAN	5	6.878e-09	1	4.9124	14.2043	CA7	Carbonic anhydrase 7	C1=CC(=C(C=C1C2=CC(=O)C3=C(C=C(C=C3O2)O)O)O)O
	5280445	Luteolin	compound_1	CBR1	HUMAN	5	1.892e-17	0.3654	0.6861	29.5734	CBR1	Carbonyl reductase [NADPH] 1	C1=CC(=C(C=C1C2=CC(=O)C3=C(C=C(C=C3O2)O)O)O)O
	5280445	Luteolin	compound_1	CBS	HUMAN	5	7.886e-30	0.5556	0.8393	51.7994	CBS	Cystathionine beta-synthase	C1=CC(=C(C=C1C2=CC(=O)C3=C(C=C(C=C3O2)O)O)O)O
	5280445	Luteolin	compound_1	CCR4	HUMAN	5	1.947e-10	0.5952	3.9971	16.9835	CCR4	C-C chemokine receptor type 4	C1=CC(=C(C=C1C2=CC(=O)C3=C(C=C(C=C3O2)O)O)O)O
	5280445	Luteolin	compound_1	CD38	HUMAN	5	2.022e-06	1	1	9.7727	CD38	ADP-ribosyl cyclase/cyclic ADP-ribose hydrolase 1	C1=CC(=C(C=C1C2=CC(=O)C3=C(C=C(C=C3O2)O)O)O)O
	5280445	Luteolin	compound_1	CD5R1	HUMAN	5	1.35e-06	0.4773	3.7298	10.0876	CDK5R1	Cyclin-dependent kinase 5 activator 1	C1=CC(=C(C=C1C2=CC(=O)C3=C(C=C(C=C3O2)O)O)O)O
	5280445	Luteolin	compound_1	CP1A1	HUMAN	5	1.386e-18	0.5952	1.7505	31.6113	CYP1A1	Cytochrome P450 1A1	C1=CC(=C(C=C1C2=CC(=O)C3=C(C=C(C=C3O2)O)O)O)O
	5280445	Luteolin	compound_1	CP1A2	HUMAN	5	0.04025	1	5.4292	2.0388	CYP1A2	Cytochrome P450 1A2	C1=CC(=C(C=C1C2=CC(=O)C3=C(C=C(C=C3O2)O)O)O)O
	5280445	Luteolin	compound_1	CP1B1	HUMAN	5	1.744e-46	1	10.4577	81.7008	CYP1B1	Cytochrome P450 1B1	C1=CC(=C(C=C1C2=CC(=O)C3=C(C=C(C=C3O2)O)O)O)O
	5280445	Luteolin	compound_1	CP2C8	HUMAN	5	2.939e-13	0.5952	0.5952	22.0485	CYP2C8	Cytochrome P450 2C8	C1=CC(=C(C=C1C2=CC(=O)C3=C(C=C(C=C3O2)O)O)O)O
	5280445	Luteolin	compound_1	CREB1	HUMAN	5	2.175e-82	0.4231	1.6358	146.16	CREB1	Cyclic AMP-responsive element-binding protein 1	C1=CC(=C(C=C1C2=CC(=O)C3=C(C=C(C=C3O2)O)O)O)O
	5280445	Luteolin	compound_1	CSK22	HUMAN	5	0.001381	1	1	4.6836	CSNK2A2	Casein kinase II subunit alpha'	C1=CC(=C(C=C1C2=CC(=O)C3=C(C=C(C=C3O2)O)O)O)O
	5280445	Luteolin	compound_1	CSK2B	HUMAN	5	0.002135	1	1	4.3435	CSNK2B	Casein kinase II subunit beta	C1=CC(=C(C=C1C2=CC(=O)C3=C(C=C(C=C3O2)O)O)O)O
	5280445	Luteolin	compound_1	DAPK1	HUMAN	5	1.894e-13	0.5952	1.0175	22.3911	DAPK1	Death-associated protein kinase 1	C1=CC(=C(C=C1C2=CC(=O)C3=C(C=C(C=C3O2)O)O)O)O
	5280445	Luteolin	compound_1	DCOR	HUMAN	5	1.199e-07	0.283	0.283	11.9758	ODC1	Ornithine decarboxylase	C1=CC(=C(C=C1C2=CC(=O)C3=C(C=C(C=C3O2)O)O)O)O
	5280445	Luteolin	compound_1	DHB1	HUMAN	5	8.143e-07	0.7778	2.7017	10.482	HSD17B1	Estradiol 17-beta-dehydrogenase 1	C1=CC(=C(C=C1C2=CC(=O)C3=C(C=C(C=C3O2)O)O)O)O
	5280445	Luteolin	compound_1	DHB2	HUMAN	5	4.73e-06	0.5952	2.5197	9.1102	HSD17B2	Estradiol 17-beta-dehydrogenase 2	C1=CC(=C(C=C1C2=CC(=O)C3=C(C=C(C=C3O2)O)O)O)O
	5280445	Luteolin	compound_1	DHPR	HUMAN	5	2.22e-16	0.3171	0.6028	27.4859	QDPR	Dihydropteridine reductase	C1=CC(=C(C=C1C2=CC(=O)C3=C(C=C(C=C3O2)O)O)O)O
	5280445	Luteolin	compound_1	DPP4	HUMAN	5	0.3131	1	2.7861	0.3136	DPP4	Dipeptidyl peptidase 4	C1=CC(=C(C=C1C2=CC(=O)C3=C(C=C(C=C3O2)O)O)O)O
	5280445	Luteolin	compound_1	ELAV1	HUMAN	5	4.328e-11	0.5952	0.5952	18.1561	ELAVL1	ELAV-like protein 1	C1=CC(=C(C=C1C2=CC(=O)C3=C(C=C(C=C3O2)O)O)O)O
	5280445	Luteolin	compound_1	ELAV3	HUMAN	5	6.416e-59	0.5952	1.5192	104.025	ELAVL3	ELAV-like protein 3	C1=CC(=C(C=C1C2=CC(=O)C3=C(C=C(C=C3O2)O)O)O)O
	5280445	Luteolin	compound_1	ESR1	HUMAN	5	4.019e-09	0.7778	11.3421	14.6233	ESR1	Estrogen receptor	C1=CC(=C(C=C1C2=CC(=O)C3=C(C=C(C=C3O2)O)O)O)O
	5280445	Luteolin	compound_1	ESR2	HUMAN	5	3.177e-13	0.7778	13.8157	21.9876	ESR2	Estrogen receptor beta	C1=CC(=C(C=C1C2=CC(=O)C3=C(C=C(C=C3O2)O)O)O)O
	5280445	Luteolin	compound_1	FLT3	HUMAN	5	0.008857	1	3.593	3.2318	FLT3	Receptor-type tyrosine-protein kinase FLT3	C1=CC(=C(C=C1C2=CC(=O)C3=C(C=C(C=C3O2)O)O)O)O
	5280445	Luteolin	compound_1	GPR35	HUMAN	5	8.115e-09	1	2.472	14.0753	GPR35	G-protein coupled receptor 35	C1=CC(=C(C=C1C2=CC(=O)C3=C(C=C(C=C3O2)O)O)O)O
	5280445	Luteolin	compound_1	GRK6	HUMAN	5	1.851e-11	0.5476	1.4023	18.8184	GRK6	G protein-coupled receptor kinase 6	C1=CC(=C(C=C1C2=CC(=O)C3=C(C=C(C=C3O2)O)O)O)O
	5280445	Luteolin	compound_1	GSK3B	HUMAN	5	0.09908	1	2.9656	1.3122	GSK3B	Glycogen synthase kinase-3 beta	C1=CC(=C(C=C1C2=CC(=O)C3=C(C=C(C=C3O2)O)O)O)O
	5280445	Luteolin	compound_1	GSTO1	HUMAN	5	1.409e-10	0.4468	0.4468	17.2356	GSTO1	Glutathione S-transferase omega-1	C1=CC(=C(C=C1C2=CC(=O)C3=C(C=C(C=C3O2)O)O)O)O
	5280445	Luteolin	compound_1	IL2	HUMAN	5	4.317e-10	0.5556	0.5556	16.3627	IL2	Interleukin-2	C1=CC(=C(C=C1C2=CC(=O)C3=C(C=C(C=C3O2)O)O)O)O
	5280445	Luteolin	compound_1	KCND3	HUMAN	5	2.603e-26	0.6667	0.6667	45.4824	KCND3	Potassium voltage-gated channel subfamily D member 3	C1=CC(=C(C=C1C2=CC(=O)C3=C(C=C(C=C3O2)O)O)O)O
	5280445	Luteolin	compound_1	KDM4E	HUMAN	5	1.735e-10	0.4773	0.9318	17.0735	KDM4E	Lysine-specific demethylase 4E	C1=CC(=C(C=C1C2=CC(=O)C3=C(C=C(C=C3O2)O)O)O)O
	5280445	Luteolin	compound_1	KS6A3	HUMAN	5	9.402e-09	0.3333	4.892	13.9606	RPS6KA3	Ribosomal protein S6 kinase alpha-3	C1=CC(=C(C=C1C2=CC(=O)C3=C(C=C(C=C3O2)O)O)O)O
	5280445	Luteolin	compound_1	LGUL	HUMAN	5	4.658e-21	1	2.0498	36.0521	GLO1	Lactoylglutathione lyase	C1=CC(=C(C=C1C2=CC(=O)C3=C(C=C(C=C3O2)O)O)O)O
	5280445	Luteolin	compound_1	LOX12	HUMAN	5	1.158e-11	0.5952	2.0083	19.1842	ALOX12	Arachidonate 12-lipoxygenase, 12S-type	C1=CC(=C(C=C1C2=CC(=O)C3=C(C=C(C=C3O2)O)O)O)O
	5280445	Luteolin	compound_1	LOX15	HUMAN	5	4.045e-09	1	2.7021	14.6182	ALOX15	Arachidonate 15-lipoxygenase	C1=CC(=C(C=C1C2=CC(=O)C3=C(C=C(C=C3O2)O)O)O)O
	5280445	Luteolin	compound_1	LOX5	HUMAN	5	7.883e-15	1	15.0277	24.8685	ALOX5	Arachidonate 5-lipoxygenase	C1=CC(=C(C=C1C2=CC(=O)C3=C(C=C(C=C3O2)O)O)O)O
	5280445	Luteolin	compound_1	MDR1	HUMAN	5	8.544e-20	0.7778	15.6752	33.7837	ABCB1	ATP-dependent translocase ABCB1	C1=CC(=C(C=C1C2=CC(=O)C3=C(C=C(C=C3O2)O)O)O)O
	5280445	Luteolin	compound_1	MMP12	HUMAN	5	0.003448	1	1.3269	3.9695	MMP12	Macrophage metalloelastase	C1=CC(=C(C=C1C2=CC(=O)C3=C(C=C(C=C3O2)O)O)O)O
	5280445	Luteolin	compound_1	MMP2	HUMAN	5	0.6846	1	1.5952	-0.5617	MMP2	72 kDa type IV collagenase	C1=CC(=C(C=C1C2=CC(=O)C3=C(C=C(C=C3O2)O)O)O)O
	5280445	Luteolin	compound_1	MMP9	HUMAN	5	0.07945	1	2.5438	1.4926	MMP9	Matrix metalloproteinase-9	C1=CC(=C(C=C1C2=CC(=O)C3=C(C=C(C=C3O2)O)O)O)O
	5280445	Luteolin	compound_1	MRP1	HUMAN	5	4.441e-16	0.7778	4.3615	27.0672	ABCC1	Multidrug resistance-associated protein 1	C1=CC(=C(C=C1C2=CC(=O)C3=C(C=C(C=C3O2)O)O)O)O
	5280445	Luteolin	compound_1	NEK6	HUMAN	5	7.733e-12	0.5952	0.5952	19.4989	NEK6	Serine/threonine-protein kinase Nek6	C1=CC(=C(C=C1C2=CC(=O)C3=C(C=C(C=C3O2)O)O)O)O
	5280445	Luteolin	compound_1	NMUR2	HUMAN	5	1.418e-11	0.3676	0.3676	19.0261	NMUR2	Neuromedin-U receptor 2	C1=CC(=C(C=C1C2=CC(=O)C3=C(C=C(C=C3O2)O)O)O)O
	5280445	Luteolin	compound_1	NOX4	HUMAN	5	2.696e-24	1	4.1352	41.8643	NOX4	NADPH oxidase 4	C1=CC(=C(C=C1C2=CC(=O)C3=C(C=C(C=C3O2)O)O)O)O
	5280445	Luteolin	compound_1	NUAK1	HUMAN	5	4.931e-07	0.5952	0.5952	10.8731	NUAK1	NUAK family SNF1-like kinase 1	C1=CC(=C(C=C1C2=CC(=O)C3=C(C=C(C=C3O2)O)O)O)O
	5280445	Luteolin	compound_1	PARP1	HUMAN	5	0.01442	1	4.3053	2.8496	PARP1	Poly [ADP-ribose] polymerase 1	C1=CC(=C(C=C1C2=CC(=O)C3=C(C=C(C=C3O2)O)O)O)O
	5280445	Luteolin	compound_1	PDIA1	HUMAN	5	1.433e-32	0.431	3.115	56.7194	P4HB	Protein disulfide-isomerase	C1=CC(=C(C=C1C2=CC(=O)C3=C(C=C(C=C3O2)O)O)O)O
	5280445	Luteolin	compound_1	PERM	HUMAN	5	7.234e-08	0.7778	1.8608	12.3696	MPO	Myeloperoxidase	C1=CC(=C(C=C1C2=CC(=O)C3=C(C=C(C=C3O2)O)O)O)O
	5280445	Luteolin	compound_1	PKN1	HUMAN	5	1.342e-07	0.5952	0.5952	11.8879	PKN1	Serine/threonine-protein kinase N1	C1=CC(=C(C=C1C2=CC(=O)C3=C(C=C(C=C3O2)O)O)O)O
	5280445	Luteolin	compound_1	PLGF	HUMAN	5	5.409e-32	0.625	0.625	55.6839	PGF	Placenta growth factor	C1=CC(=C(C=C1C2=CC(=O)C3=C(C=C(C=C3O2)O)O)O)O
	5280445	Luteolin	compound_1	PON1	HUMAN	5	2.886e-19	0.3061	0.3061	32.8345	PON1	Serum paraoxonase/arylesterase 1	C1=CC(=C(C=C1C2=CC(=O)C3=C(C=C(C=C3O2)O)O)O)O
	5280445	Luteolin	compound_1	PPBI	HUMAN	5	1.445e-10	0.6098	1.7683	17.2159	ALPI	Intestinal-type alkaline phosphatase	C1=CC(=C(C=C1C2=CC(=O)C3=C(C=C(C=C3O2)O)O)O)O
	5280445	Luteolin	compound_1	PTPRS	HUMAN	5	1.266e-60	0.5476	3.2105	107.085	PTPRS	Receptor-type tyrosine-protein phosphatase S	C1=CC(=C(C=C1C2=CC(=O)C3=C(C=C(C=C3O2)O)O)O)O
	5280445	Luteolin	compound_1	SIAT1	HUMAN	5	9.774e-19	0.625	1	31.8835	ST6GAL1	Beta-galactoside alpha-2,6-sialyltransferase 1	C1=CC(=C(C=C1C2=CC(=O)C3=C(C=C(C=C3O2)O)O)O)O
	5280445	Luteolin	compound_1	SYUA	HUMAN	5	1.121e-14	0.4286	3.3741	24.5965	SNCA	Alpha-synuclein	C1=CC(=C(C=C1C2=CC(=O)C3=C(C=C(C=C3O2)O)O)O)O
	5280445	Luteolin	compound_1	TAU	HUMAN	5	1.69e-06	0.4545	1.2144	9.9125	MAPT	Microtubule-associated protein tau	C1=CC(=C(C=C1C2=CC(=O)C3=C(C=C(C=C3O2)O)O)O)O
	5280445	Luteolin	compound_1	TERT	HUMAN	5	2.22e-16	0.5185	6.9149	27.838	TERT	Telomerase reverse transcriptase	C1=CC(=C(C=C1C2=CC(=O)C3=C(C=C(C=C3O2)O)O)O)O
	5280445	Luteolin	compound_1	TNKS1	HUMAN	5	1.878e-21	1	10.9903	36.7602	TNKS	Poly [ADP-ribose] polymerase tankyrase-1	C1=CC(=C(C=C1C2=CC(=O)C3=C(C=C(C=C3O2)O)O)O)O
	5280445	Luteolin	compound_1	TNKS2	HUMAN	5	1.304e-12	1	5.4301	20.8871	TNKS2	Poly [ADP-ribose] polymerase tankyrase-2	C1=CC(=C(C=C1C2=CC(=O)C3=C(C=C(C=C3O2)O)O)O)O
	5280445	Luteolin	compound_1	TTHY	HUMAN	5	1.717e-12	1	1.7778	20.6723	TTR	Transthyretin	C1=CC(=C(C=C1C2=CC(=O)C3=C(C=C(C=C3O2)O)O)O)O
	5280445	Luteolin	compound_1	TYRO	HUMAN	5	7.562e-07	0.641	0.641	10.5397	TYR	Tyrosinase	C1=CC(=C(C=C1C2=CC(=O)C3=C(C=C(C=C3O2)O)O)O)O
	5280445	Luteolin	compound_1	ULA1	HUMAN	5	1.115e-06	0.5349	0.5349	10.2371	NAE1	NEDD8-activating enzyme E1 regulatory subunit	C1=CC(=C(C=C1C2=CC(=O)C3=C(C=C(C=C3O2)O)O)O)O
	5280445	Luteolin	compound_1	VEGFA	HUMAN	5	1.204e-10	0.625	0.625	17.3583	VEGFA	Vascular endothelial growth factor A	C1=CC(=C(C=C1C2=CC(=O)C3=C(C=C(C=C3O2)O)O)O)O
	5280445	Luteolin	compound_1	XDH	HUMAN	5	9.528e-52	1	11.2766	91.1489	XDH	Xanthine dehydrogenase/oxidase	C1=CC(=C(C=C1C2=CC(=O)C3=C(C=C(C=C3O2)O)O)O)O
	222528	Deoxycholic acid	compound_1	ABCBB	HUMAN	5	3.199e-20	0.5075	0.5075	34.5498	ABCB11	Bile salt export pump	C[C@H](CCC(=O)O)[C@H]1CC[C@@H]2[C@@]1([C@H](C[C@H]3[C@H]2CC[C@H]4[C@@]3(CC[C@H](C4)O)C)O)C
	222528	Deoxycholic acid	compound_1	AT12A	HUMAN	5	1.66e-70	0.3333	2.8682	124.827	ATP12A	Potassium-transporting ATPase alpha chain 2	C[C@H](CCC(=O)O)[C@H]1CC[C@@H]2[C@@]1([C@H](C[C@H]3[C@H]2CC[C@H]4[C@@]3(CC[C@H](C4)O)C)O)C
	222528	Deoxycholic acid	compound_1	CAH1	HUMAN	5	9.55e-21	0.6338	39.4686	35.4922	CA1	Carbonic anhydrase 1	C[C@H](CCC(=O)O)[C@H]1CC[C@@H]2[C@@]1([C@H](C[C@H]3[C@H]2CC[C@H]4[C@@]3(CC[C@H](C4)O)C)O)C
	222528	Deoxycholic acid	compound_1	CAH2	HUMAN	5	1.656e-21	0.6522	46.4867	36.8582	CA2	Carbonic anhydrase 2	C[C@H](CCC(=O)O)[C@H]1CC[C@@H]2[C@@]1([C@H](C[C@H]3[C@H]2CC[C@H]4[C@@]3(CC[C@H](C4)O)C)O)C
	222528	Deoxycholic acid	compound_1	CBG	HUMAN	5	1.548e-31	0.4815	2.0486	54.8643	SERPINA6	Corticosteroid-binding globulin	C[C@H](CCC(=O)O)[C@H]1CC[C@@H]2[C@@]1([C@H](C[C@H]3[C@H]2CC[C@H]4[C@@]3(CC[C@H](C4)O)C)O)C
	222528	Deoxycholic acid	compound_1	CD4	HUMAN	5	4.608e-29	0.3596	0.3596	50.4229	CD4	T-cell surface glycoprotein CD4	C[C@H](CCC(=O)O)[C@H]1CC[C@@H]2[C@@]1([C@H](C[C@H]3[C@H]2CC[C@H]4[C@@]3(CC[C@H](C4)O)C)O)C
	222528	Deoxycholic acid	compound_1	CDC45	HUMAN	5	7.877e-45	0.3562	0.3562	78.73	CDC45	Cell division control protein 45 homolog	C[C@H](CCC(=O)O)[C@H]1CC[C@@H]2[C@@]1([C@H](C[C@H]3[C@H]2CC[C@H]4[C@@]3(CC[C@H](C4)O)C)O)C
	222528	Deoxycholic acid	compound_1	CISD1	HUMAN	5	8.632e-06	0.6102	0.6102	8.6412	CISD1	CDGSH iron-sulfur domain-containing protein 1	C[C@H](CCC(=O)O)[C@H]1CC[C@@H]2[C@@]1([C@H](C[C@H]3[C@H]2CC[C@H]4[C@@]3(CC[C@H](C4)O)C)O)C
	222528	Deoxycholic acid	compound_1	CRYAB	HUMAN	5	2.614e-25	0.3117	0.3117	43.6836	CRYAB	Alpha-crystallin B chain	C[C@H](CCC(=O)O)[C@H]1CC[C@@H]2[C@@]1([C@H](C[C@H]3[C@H]2CC[C@H]4[C@@]3(CC[C@H](C4)O)C)O)C
	222528	Deoxycholic acid	compound_1	DHC24	HUMAN	5	1.073e-41	0.3733	0.6789	73.1027	DHCR24	Delta(24)-sterol reductase	C[C@H](CCC(=O)O)[C@H]1CC[C@@H]2[C@@]1([C@H](C[C@H]3[C@H]2CC[C@H]4[C@@]3(CC[C@H](C4)O)C)O)C
	222528	Deoxycholic acid	compound_1	DPOLA	HUMAN	5	9.651e-10	0.4706	0.7792	15.7355	POLA1	DNA polymerase alpha catalytic subunit	C[C@H](CCC(=O)O)[C@H]1CC[C@@H]2[C@@]1([C@H](C[C@H]3[C@H]2CC[C@H]4[C@@]3(CC[C@H](C4)O)C)O)C
	222528	Deoxycholic acid	compound_1	ENPP2	HUMAN	5	2.479e-11	0.3929	4.4187	18.5907	ENPP2	Ectonucleotide pyrophosphatase/phosphodiesterase family member 2	C[C@H](CCC(=O)O)[C@H]1CC[C@@H]2[C@@]1([C@H](C[C@H]3[C@H]2CC[C@H]4[C@@]3(CC[C@H](C4)O)C)O)C
	222528	Deoxycholic acid	compound_1	EPHA1	HUMAN	5	8.765e-10	0.4634	0.7687	15.8106	EPHA1	Ephrin type-A receptor 1	C[C@H](CCC(=O)O)[C@H]1CC[C@@H]2[C@@]1([C@H](C[C@H]3[C@H]2CC[C@H]4[C@@]3(CC[C@H](C4)O)C)O)C
	222528	Deoxycholic acid	compound_1	EPHA2	HUMAN	5	3.148e-07	0.5278	3.3729	11.223	EPHA2	Ephrin type-A receptor 2	C[C@H](CCC(=O)O)[C@H]1CC[C@@H]2[C@@]1([C@H](C[C@H]3[C@H]2CC[C@H]4[C@@]3(CC[C@H](C4)O)C)O)C
	222528	Deoxycholic acid	compound_1	EPHA3	HUMAN	5	6.891e-08	0.4634	0.7687	12.4076	EPHA3	Ephrin type-A receptor 3	C[C@H](CCC(=O)O)[C@H]1CC[C@@H]2[C@@]1([C@H](C[C@H]3[C@H]2CC[C@H]4[C@@]3(CC[C@H](C4)O)C)O)C
	222528	Deoxycholic acid	compound_1	EPHA4	HUMAN	5	2.513e-10	0.4634	0.7687	16.7847	EPHA4	Ephrin type-A receptor 4	C[C@H](CCC(=O)O)[C@H]1CC[C@@H]2[C@@]1([C@H](C[C@H]3[C@H]2CC[C@H]4[C@@]3(CC[C@H](C4)O)C)O)C
	222528	Deoxycholic acid	compound_1	EPHA5	HUMAN	5	3.442e-11	0.4634	0.7687	18.3347	EPHA5	Ephrin type-A receptor 5	C[C@H](CCC(=O)O)[C@H]1CC[C@@H]2[C@@]1([C@H](C[C@H]3[C@H]2CC[C@H]4[C@@]3(CC[C@H](C4)O)C)O)C
	222528	Deoxycholic acid	compound_1	EPHA6	HUMAN	5	1.281e-09	0.4634	0.7687	15.5148	EPHA6	Ephrin type-A receptor 6	C[C@H](CCC(=O)O)[C@H]1CC[C@@H]2[C@@]1([C@H](C[C@H]3[C@H]2CC[C@H]4[C@@]3(CC[C@H](C4)O)C)O)C
	222528	Deoxycholic acid	compound_1	EPHA8	HUMAN	5	9.802e-11	0.4634	0.7687	17.5187	EPHA8	Ephrin type-A receptor 8	C[C@H](CCC(=O)O)[C@H]1CC[C@@H]2[C@@]1([C@H](C[C@H]3[C@H]2CC[C@H]4[C@@]3(CC[C@H](C4)O)C)O)C
	222528	Deoxycholic acid	compound_1	EPHB1	HUMAN	5	8.765e-10	0.4634	0.7687	15.8106	EPHB1	Ephrin type-B receptor 1	C[C@H](CCC(=O)O)[C@H]1CC[C@@H]2[C@@]1([C@H](C[C@H]3[C@H]2CC[C@H]4[C@@]3(CC[C@H](C4)O)C)O)C
	222528	Deoxycholic acid	compound_1	EPHB2	HUMAN	5	1.841e-09	0.4634	0.7687	15.2319	EPHB2	Ephrin type-B receptor 2	C[C@H](CCC(=O)O)[C@H]1CC[C@@H]2[C@@]1([C@H](C[C@H]3[C@H]2CC[C@H]4[C@@]3(CC[C@H](C4)O)C)O)C
	222528	Deoxycholic acid	compound_1	EPHB3	HUMAN	5	9.802e-11	0.4634	0.7687	17.5187	EPHB3	Ephrin type-B receptor 3	C[C@H](CCC(=O)O)[C@H]1CC[C@@H]2[C@@]1([C@H](C[C@H]3[C@H]2CC[C@H]4[C@@]3(CC[C@H](C4)O)C)O)C
	222528	Deoxycholic acid	compound_1	EPHB6	HUMAN	5	9.158e-09	0.4634	0.7687	13.9811	EPHB6	Ephrin type-B receptor 6	C[C@H](CCC(=O)O)[C@H]1CC[C@@H]2[C@@]1([C@H](C[C@H]3[C@H]2CC[C@H]4[C@@]3(CC[C@H](C4)O)C)O)C
	222528	Deoxycholic acid	compound_1	EPHA7	HUMAN	5	1.949e-11	0.4634	0.7687	18.7782	EPHA7	Ephrin type-A receptor 7	C[C@H](CCC(=O)O)[C@H]1CC[C@@H]2[C@@]1([C@H](C[C@H]3[C@H]2CC[C@H]4[C@@]3(CC[C@H](C4)O)C)O)C
	222528	Deoxycholic acid	compound_1	FGF1	HUMAN	5	1.904e-10	0.3529	0.3529	17.0012	FGF1	Fibroblast growth factor 1	C[C@H](CCC(=O)O)[C@H]1CC[C@@H]2[C@@]1([C@H](C[C@H]3[C@H]2CC[C@H]4[C@@]3(CC[C@H](C4)O)C)O)C
	222528	Deoxycholic acid	compound_1	FOLH1	HUMAN	5	3.843e-06	0.443	1.5511	9.2721	FOLH1	Glutamate carboxypeptidase 2	C[C@H](CCC(=O)O)[C@H]1CC[C@@H]2[C@@]1([C@H](C[C@H]3[C@H]2CC[C@H]4[C@@]3(CC[C@H](C4)O)C)O)C
	222528	Deoxycholic acid	compound_1	G6PD	HUMAN	5	2.109e-79	0.4667	5.2291	140.798	G6PD	Glucose-6-phosphate 1-dehydrogenase	C[C@H](CCC(=O)O)[C@H]1CC[C@@H]2[C@@]1([C@H](C[C@H]3[C@H]2CC[C@H]4[C@@]3(CC[C@H](C4)O)C)O)C
	222528	Deoxycholic acid	compound_1	GBRB2	HUMAN	5	6.545e-08	0.4655	1.4473	12.4477	GABRB2	Gamma-aminobutyric acid receptor subunit beta-2	C[C@H](CCC(=O)O)[C@H]1CC[C@@H]2[C@@]1([C@H](C[C@H]3[C@H]2CC[C@H]4[C@@]3(CC[C@H](C4)O)C)O)C
	222528	Deoxycholic acid	compound_1	GBRD	HUMAN	5	4.378e-12	0.4655	0.4655	19.9425	GABRD	Gamma-aminobutyric acid receptor subunit delta	C[C@H](CCC(=O)O)[C@H]1CC[C@@H]2[C@@]1([C@H](C[C@H]3[C@H]2CC[C@H]4[C@@]3(CC[C@H](C4)O)C)O)C
	222528	Deoxycholic acid	compound_1	GCR	HUMAN	5	2.677e-09	0.4776	11.822	14.9401	NR3C1	Glucocorticoid receptor	C[C@H](CCC(=O)O)[C@H]1CC[C@@H]2[C@@]1([C@H](C[C@H]3[C@H]2CC[C@H]4[C@@]3(CC[C@H](C4)O)C)O)C
	222528	Deoxycholic acid	compound_1	GPBAR	HUMAN	5	6.042e-76	1	34.7593	134.592	GPBAR1	G-protein coupled bile acid receptor 1	C[C@H](CCC(=O)O)[C@H]1CC[C@@H]2[C@@]1([C@H](C[C@H]3[C@H]2CC[C@H]4[C@@]3(CC[C@H](C4)O)C)O)C
	222528	Deoxycholic acid	compound_1	LICH	HUMAN	5	1.083e-08	0.3077	0.3077	13.8502	LIPA	Lysosomal acid lipase/cholesteryl ester hydrolase	C[C@H](CCC(=O)O)[C@H]1CC[C@@H]2[C@@]1([C@H](C[C@H]3[C@H]2CC[C@H]4[C@@]3(CC[C@H](C4)O)C)O)C
	222528	Deoxycholic acid	compound_1	MCR	HUMAN	5	3.437e-06	0.375	4.015	9.3592	NR3C2	Mineralocorticoid receptor	C[C@H](CCC(=O)O)[C@H]1CC[C@@H]2[C@@]1([C@H](C[C@H]3[C@H]2CC[C@H]4[C@@]3(CC[C@H](C4)O)C)O)C
	222528	Deoxycholic acid	compound_1	MPIP1	HUMAN	5	1.211e-27	0.4706	5.6688	47.8741	CDC25A	M-phase inducer phosphatase 1	C[C@H](CCC(=O)O)[C@H]1CC[C@@H]2[C@@]1([C@H](C[C@H]3[C@H]2CC[C@H]4[C@@]3(CC[C@H](C4)O)C)O)C
	222528	Deoxycholic acid	compound_1	MRP4	HUMAN	5	1.877e-46	0.5538	1.4407	81.6436	ABCC4	Multidrug resistance-associated protein 4	C[C@H](CCC(=O)O)[C@H]1CC[C@@H]2[C@@]1([C@H](C[C@H]3[C@H]2CC[C@H]4[C@@]3(CC[C@H](C4)O)C)O)C
	222528	Deoxycholic acid	compound_1	NMDE2	HUMAN	5	2.085e-09	0.3913	2.8698	15.135	GRIN2B	Glutamate receptor ionotropic, NMDA 2B	C[C@H](CCC(=O)O)[C@H]1CC[C@@H]2[C@@]1([C@H](C[C@H]3[C@H]2CC[C@H]4[C@@]3(CC[C@H](C4)O)C)O)C
	222528	Deoxycholic acid	compound_1	NMDE3	HUMAN	5	1.985e-19	0.3088	0.3088	33.1263	GRIN2C	Glutamate receptor ionotropic, NMDA 2C	C[C@H](CCC(=O)O)[C@H]1CC[C@@H]2[C@@]1([C@H](C[C@H]3[C@H]2CC[C@H]4[C@@]3(CC[C@H](C4)O)C)O)C
	222528	Deoxycholic acid	compound_1	NMDE4	HUMAN	5	3.331e-16	0.3088	0.3088	27.3834	GRIN2D	Glutamate receptor ionotropic, NMDA 2D	C[C@H](CCC(=O)O)[C@H]1CC[C@@H]2[C@@]1([C@H](C[C@H]3[C@H]2CC[C@H]4[C@@]3(CC[C@H](C4)O)C)O)C
	222528	Deoxycholic acid	compound_1	NMDZ1	HUMAN	5	2.195e-09	0.3913	2.8698	15.0947	GRIN1	Glutamate receptor ionotropic, NMDA 1	C[C@H](CCC(=O)O)[C@H]1CC[C@@H]2[C@@]1([C@H](C[C@H]3[C@H]2CC[C@H]4[C@@]3(CC[C@H](C4)O)C)O)C
	222528	Deoxycholic acid	compound_1	NPC1	HUMAN	5	2.685e-30	0.2989	0.591	52.6393	NPC1	NPC intracellular cholesterol transporter 1	C[C@H](CCC(=O)O)[C@H]1CC[C@@H]2[C@@]1([C@H](C[C@H]3[C@H]2CC[C@H]4[C@@]3(CC[C@H](C4)O)C)O)C
	222528	Deoxycholic acid	compound_1	NPCL1	HUMAN	5	4.019e-37	0.4118	5.8963	64.8921	NPC1L1	NPC1-like intracellular cholesterol transporter 1	C[C@H](CCC(=O)O)[C@H]1CC[C@@H]2[C@@]1([C@H](C[C@H]3[C@H]2CC[C@H]4[C@@]3(CC[C@H](C4)O)C)O)C
	222528	Deoxycholic acid	compound_1	NR1H3	HUMAN	5	2.948e-09	0.4706	5.3684	14.8649	NR1H3	Oxysterols receptor LXR-alpha	C[C@H](CCC(=O)O)[C@H]1CC[C@@H]2[C@@]1([C@H](C[C@H]3[C@H]2CC[C@H]4[C@@]3(CC[C@H](C4)O)C)O)C
	222528	Deoxycholic acid	compound_1	NR1H4	HUMAN	5	9.248e-25	0.7736	14.8262	42.6986	NR1H4	Bile acid receptor	C[C@H](CCC(=O)O)[C@H]1CC[C@@H]2[C@@]1([C@H](C[C@H]3[C@H]2CC[C@H]4[C@@]3(CC[C@H](C4)O)C)O)C
	222528	Deoxycholic acid	compound_1	NTCP2	HUMAN	5	1.078e-38	1	11.6491	67.7135	SLC10A2	Ileal sodium/bile acid cotransporter	C[C@H](CCC(=O)O)[C@H]1CC[C@@H]2[C@@]1([C@H](C[C@H]3[C@H]2CC[C@H]4[C@@]3(CC[C@H](C4)O)C)O)C
	222528	Deoxycholic acid	compound_1	NTCP	HUMAN	5	1.851e-84	0.6102	3.8074	149.876	SLC10A1	Sodium/bile acid cotransporter	C[C@H](CCC(=O)O)[C@H]1CC[C@@H]2[C@@]1([C@H](C[C@H]3[C@H]2CC[C@H]4[C@@]3(CC[C@H](C4)O)C)O)C
	222528	Deoxycholic acid	compound_1	RORA	HUMAN	5	7.387e-10	0.3243	0.9644	15.944	RORA	Nuclear receptor ROR-alpha	C[C@H](CCC(=O)O)[C@H]1CC[C@@H]2[C@@]1([C@H](C[C@H]3[C@H]2CC[C@H]4[C@@]3(CC[C@H](C4)O)C)O)C
	222528	Deoxycholic acid	compound_1	S5A1	HUMAN	5	6.567e-08	0.338	2.726	12.4451	SRD5A1	3-oxo-5-alpha-steroid 4-dehydrogenase 1	C[C@H](CCC(=O)O)[C@H]1CC[C@@H]2[C@@]1([C@H](C[C@H]3[C@H]2CC[C@H]4[C@@]3(CC[C@H](C4)O)C)O)C
	222528	Deoxycholic acid	compound_1	S5A2	HUMAN	5	1.167e-11	0.4	4.7372	19.1783	SRD5A2	3-oxo-5-alpha-steroid 4-dehydrogenase 2	C[C@H](CCC(=O)O)[C@H]1CC[C@@H]2[C@@]1([C@H](C[C@H]3[C@H]2CC[C@H]4[C@@]3(CC[C@H](C4)O)C)O)C
	222528	Deoxycholic acid	compound_1	SIA4A	HUMAN	5	1.37e-47	0.5333	0.9378	83.6847	ST3GAL1	CMP-N-acetylneuraminate-beta-galactosamide-alpha-2,3-sialyltransferase 1	C[C@H](CCC(=O)O)[C@H]1CC[C@@H]2[C@@]1([C@H](C[C@H]3[C@H]2CC[C@H]4[C@@]3(CC[C@H](C4)O)C)O)C
	222528	Deoxycholic acid	compound_1	SIAT1	HUMAN	5	5.166e-08	0.4045	0.4045	12.6321	ST6GAL1	Beta-galactoside alpha-2,6-sialyltransferase 1	C[C@H](CCC(=O)O)[C@H]1CC[C@@H]2[C@@]1([C@H](C[C@H]3[C@H]2CC[C@H]4[C@@]3(CC[C@H](C4)O)C)O)C
	222528	Deoxycholic acid	compound_1	SHBG	HUMAN	5	1.593e-20	0.4815	2.9056	35.0931	SHBG	Sex hormone-binding globulin	C[C@H](CCC(=O)O)[C@H]1CC[C@@H]2[C@@]1([C@H](C[C@H]3[C@H]2CC[C@H]4[C@@]3(CC[C@H](C4)O)C)O)C
	222528	Deoxycholic acid	compound_1	SO4C1	HUMAN	5	3.565e-21	0.3378	0.3378	36.2606	SLCO4C1	Solute carrier organic anion transporter family member 4C1	C[C@H](CCC(=O)O)[C@H]1CC[C@@H]2[C@@]1([C@H](C[C@H]3[C@H]2CC[C@H]4[C@@]3(CC[C@H](C4)O)C)O)C
	222528	Deoxycholic acid	compound_1	SRBP2	HUMAN	5	8.948e-07	0.3117	0.3117	10.4085	SREBF2	Sterol regulatory element-binding protein 2	C[C@H](CCC(=O)O)[C@H]1CC[C@@H]2[C@@]1([C@H](C[C@H]3[C@H]2CC[C@H]4[C@@]3(CC[C@H](C4)O)C)O)C
	222528	Deoxycholic acid	compound_1	UD2B7	HUMAN	5	4.119e-14	0.3281	1.2155	23.5799	UGT2B7	UDP-glucuronosyltransferase 2B7	C[C@H](CCC(=O)O)[C@H]1CC[C@@H]2[C@@]1([C@H](C[C@H]3[C@H]2CC[C@H]4[C@@]3(CC[C@H](C4)O)C)O)C
	222528	Deoxycholic acid	compound_1	VDR	HUMAN	5	1.424e-07	0.7736	2.7656	11.8418	VDR	Vitamin D3 receptor	C[C@H](CCC(=O)O)[C@H]1CC[C@@H]2[C@@]1([C@H](C[C@H]3[C@H]2CC[C@H]4[C@@]3(CC[C@H](C4)O)C)O)C
	9903	Lithocholic acid	compound_1	ABCBB	HUMAN	5	2.128e-24	0.6167	0.6167	42.0489	ABCB11	Bile salt export pump	C[C@H](CCC(=O)O)[C@H]1CC[C@@H]2[C@@]1(CC[C@H]3[C@H]2CC[C@H]4[C@@]3(CC[C@H](C4)O)C)C
	9903	Lithocholic acid	compound_1	AK1BA	HUMAN	5	3.215e-07	1	1	11.2065	AKR1B10	Aldo-keto reductase family 1 member B10	C[C@H](CCC(=O)O)[C@H]1CC[C@@H]2[C@@]1(CC[C@H]3[C@H]2CC[C@H]4[C@@]3(CC[C@H](C4)O)C)C
	9903	Lithocholic acid	compound_1	ALDR	HUMAN	5	0.04967	1	1	1.8712	AKR1B1	Aldo-keto reductase family 1 member B1	C[C@H](CCC(=O)O)[C@H]1CC[C@@H]2[C@@]1(CC[C@H]3[C@H]2CC[C@H]4[C@@]3(CC[C@H](C4)O)C)C
	9903	Lithocholic acid	compound_1	ANDR	HUMAN	5	3.35e-07	0.3729	8.2198	11.1746	AR	Androgen receptor	C[C@H](CCC(=O)O)[C@H]1CC[C@@H]2[C@@]1(CC[C@H]3[C@H]2CC[C@H]4[C@@]3(CC[C@H](C4)O)C)C
	9903	Lithocholic acid	compound_1	AT12A	HUMAN	5	5.938e-78	0.375	3.1744	138.196	ATP12A	Potassium-transporting ATPase alpha chain 2	C[C@H](CCC(=O)O)[C@H]1CC[C@@H]2[C@@]1(CC[C@H]3[C@H]2CC[C@H]4[C@@]3(CC[C@H](C4)O)C)C
	9903	Lithocholic acid	compound_1	CAH1	HUMAN	5	1.805e-22	0.6308	42.6539	38.5864	CA1	Carbonic anhydrase 1	C[C@H](CCC(=O)O)[C@H]1CC[C@@H]2[C@@]1(CC[C@H]3[C@H]2CC[C@H]4[C@@]3(CC[C@H](C4)O)C)C
	9903	Lithocholic acid	compound_1	CAH2	HUMAN	5	5.59e-23	0.6308	49.5653	39.5005	CA2	Carbonic anhydrase 2	C[C@H](CCC(=O)O)[C@H]1CC[C@@H]2[C@@]1(CC[C@H]3[C@H]2CC[C@H]4[C@@]3(CC[C@H](C4)O)C)C
	9903	Lithocholic acid	compound_1	CBG	HUMAN	5	2.104e-41	0.551	2.7042	72.578	SERPINA6	Corticosteroid-binding globulin	C[C@H](CCC(=O)O)[C@H]1CC[C@@H]2[C@@]1(CC[C@H]3[C@H]2CC[C@H]4[C@@]3(CC[C@H](C4)O)C)C
	9903	Lithocholic acid	compound_1	CD4	HUMAN	5	1.012e-35	0.4444	0.4444	62.3764	CD4	T-cell surface glycoprotein CD4	C[C@H](CCC(=O)O)[C@H]1CC[C@@H]2[C@@]1(CC[C@H]3[C@H]2CC[C@H]4[C@@]3(CC[C@H](C4)O)C)C
	9903	Lithocholic acid	compound_1	CDC45	HUMAN	5	7.095e-50	0.3971	0.3971	87.7881	CDC45	Cell division control protein 45 homolog	C[C@H](CCC(=O)O)[C@H]1CC[C@@H]2[C@@]1(CC[C@H]3[C@H]2CC[C@H]4[C@@]3(CC[C@H](C4)O)C)C
	9903	Lithocholic acid	compound_1	CISD1	HUMAN	5	5.606e-07	0.75	0.75	10.7732	CISD1	CDGSH iron-sulfur domain-containing protein 1	C[C@H](CCC(=O)O)[C@H]1CC[C@@H]2[C@@]1(CC[C@H]3[C@H]2CC[C@H]4[C@@]3(CC[C@H](C4)O)C)C
	9903	Lithocholic acid	compound_1	CP17A	HUMAN	5	2.989e-09	0.4355	4.4867	14.8541	CYP17A1	Steroid 17-alpha-hydroxylase/17,20 lyase	C[C@H](CCC(=O)O)[C@H]1CC[C@@H]2[C@@]1(CC[C@H]3[C@H]2CC[C@H]4[C@@]3(CC[C@H](C4)O)C)C
	9903	Lithocholic acid	compound_1	CRYAB	HUMAN	5	1.088e-32	0.4058	0.4058	56.9347	CRYAB	Alpha-crystallin B chain	C[C@H](CCC(=O)O)[C@H]1CC[C@@H]2[C@@]1(CC[C@H]3[C@H]2CC[C@H]4[C@@]3(CC[C@H](C4)O)C)C
	9903	Lithocholic acid	compound_1	CTDS1	HUMAN	5	0.09982	1	1	1.306	CTDSP1	Carboxy-terminal domain RNA polymerase II polypeptide A small phosphatase 1	C[C@H](CCC(=O)O)[C@H]1CC[C@@H]2[C@@]1(CC[C@H]3[C@H]2CC[C@H]4[C@@]3(CC[C@H](C4)O)C)C
	9903	Lithocholic acid	compound_1	DHB3	HUMAN	5	4.875e-19	0.4909	4.3744	32.4258	HSD17B3	Testosterone 17-beta-dehydrogenase 3	C[C@H](CCC(=O)O)[C@H]1CC[C@@H]2[C@@]1(CC[C@H]3[C@H]2CC[C@H]4[C@@]3(CC[C@H](C4)O)C)C
	9903	Lithocholic acid	compound_1	DHC24	HUMAN	5	1.904e-71	0.4776	1.1733	126.515	DHCR24	Delta(24)-sterol reductase	C[C@H](CCC(=O)O)[C@H]1CC[C@@H]2[C@@]1(CC[C@H]3[C@H]2CC[C@H]4[C@@]3(CC[C@H](C4)O)C)C
	9903	Lithocholic acid	compound_1	DPOLA	HUMAN	5	6.661e-16	0.6	1.3059	26.7492	POLA1	DNA polymerase alpha catalytic subunit	C[C@H](CCC(=O)O)[C@H]1CC[C@@H]2[C@@]1(CC[C@H]3[C@H]2CC[C@H]4[C@@]3(CC[C@H](C4)O)C)C
	9903	Lithocholic acid	compound_1	ENPP2	HUMAN	5	2.504e-13	0.4545	5.2161	22.1736	ENPP2	Ectonucleotide pyrophosphatase/phosphodiesterase family member 2	C[C@H](CCC(=O)O)[C@H]1CC[C@@H]2[C@@]1(CC[C@H]3[C@H]2CC[C@H]4[C@@]3(CC[C@H](C4)O)C)C
	9903	Lithocholic acid	compound_1	EPHA1	HUMAN	5	6.754e-12	0.5676	0.9469	19.6044	EPHA1	Ephrin type-A receptor 1	C[C@H](CCC(=O)O)[C@H]1CC[C@@H]2[C@@]1(CC[C@H]3[C@H]2CC[C@H]4[C@@]3(CC[C@H](C4)O)C)C
	9903	Lithocholic acid	compound_1	EPHA2	HUMAN	5	1.389e-09	0.6562	4.5035	15.4518	EPHA2	Ephrin type-A receptor 2	C[C@H](CCC(=O)O)[C@H]1CC[C@@H]2[C@@]1(CC[C@H]3[C@H]2CC[C@H]4[C@@]3(CC[C@H](C4)O)C)C
	9903	Lithocholic acid	compound_1	EPHA3	HUMAN	5	1.43e-09	0.5676	0.9469	15.429	EPHA3	Ephrin type-A receptor 3	C[C@H](CCC(=O)O)[C@H]1CC[C@@H]2[C@@]1(CC[C@H]3[C@H]2CC[C@H]4[C@@]3(CC[C@H](C4)O)C)C
	9903	Lithocholic acid	compound_1	EPHA4	HUMAN	5	1.457e-12	0.5676	0.9469	20.8005	EPHA4	Ephrin type-A receptor 4	C[C@H](CCC(=O)O)[C@H]1CC[C@@H]2[C@@]1(CC[C@H]3[C@H]2CC[C@H]4[C@@]3(CC[C@H](C4)O)C)C
	9903	Lithocholic acid	compound_1	EPHA5	HUMAN	5	1.267e-13	0.5676	0.9469	22.7044	EPHA5	Ephrin type-A receptor 5	C[C@H](CCC(=O)O)[C@H]1CC[C@@H]2[C@@]1(CC[C@H]3[C@H]2CC[C@H]4[C@@]3(CC[C@H](C4)O)C)C
	9903	Lithocholic acid	compound_1	EPHA6	HUMAN	5	1.076e-11	0.5676	0.9469	19.2413	EPHA6	Ephrin type-A receptor 6	C[C@H](CCC(=O)O)[C@H]1CC[C@@H]2[C@@]1(CC[C@H]3[C@H]2CC[C@H]4[C@@]3(CC[C@H](C4)O)C)C
	9903	Lithocholic acid	compound_1	EPHA7	HUMAN	5	6.295e-14	0.5676	0.9469	23.2493	EPHA7	Ephrin type-A receptor 7	C[C@H](CCC(=O)O)[C@H]1CC[C@@H]2[C@@]1(CC[C@H]3[C@H]2CC[C@H]4[C@@]3(CC[C@H](C4)O)C)C
	9903	Lithocholic acid	compound_1	EPHA8	HUMAN	5	4.583e-13	0.5676	0.9469	21.7021	EPHA8	Ephrin type-A receptor 8	C[C@H](CCC(=O)O)[C@H]1CC[C@@H]2[C@@]1(CC[C@H]3[C@H]2CC[C@H]4[C@@]3(CC[C@H](C4)O)C)C
	9903	Lithocholic acid	compound_1	EPHB2	HUMAN	5	1.68e-11	0.5676	0.9469	18.894	EPHB2	Ephrin type-B receptor 2	C[C@H](CCC(=O)O)[C@H]1CC[C@@H]2[C@@]1(CC[C@H]3[C@H]2CC[C@H]4[C@@]3(CC[C@H](C4)O)C)C
	9903	Lithocholic acid	compound_1	EPHB1	HUMAN	5	6.754e-12	0.5676	0.9469	19.6044	EPHB1	Ephrin type-B receptor 1	C[C@H](CCC(=O)O)[C@H]1CC[C@@H]2[C@@]1(CC[C@H]3[C@H]2CC[C@H]4[C@@]3(CC[C@H](C4)O)C)C
	9903	Lithocholic acid	compound_1	EPHB3	HUMAN	5	4.583e-13	0.5676	0.9469	21.7021	EPHB3	Ephrin type-B receptor 3	C[C@H](CCC(=O)O)[C@H]1CC[C@@H]2[C@@]1(CC[C@H]3[C@H]2CC[C@H]4[C@@]3(CC[C@H](C4)O)C)C
	9903	Lithocholic acid	compound_1	EPHB6	HUMAN	5	1.203e-10	0.5676	0.9469	17.3589	EPHB6	Ephrin type-B receptor 6	C[C@H](CCC(=O)O)[C@H]1CC[C@@H]2[C@@]1(CC[C@H]3[C@H]2CC[C@H]4[C@@]3(CC[C@H](C4)O)C)C
	9903	Lithocholic acid	compound_1	FGF1	HUMAN	5	7.114e-13	0.4416	0.4416	21.3592	FGF1	Fibroblast growth factor 1	C[C@H](CCC(=O)O)[C@H]1CC[C@@H]2[C@@]1(CC[C@H]3[C@H]2CC[C@H]4[C@@]3(CC[C@H](C4)O)C)C
	9903	Lithocholic acid	compound_1	FGF2	HUMAN	5	2.021e-14	0.3108	0.6216	24.1354	FGF2	Fibroblast growth factor 2	C[C@H](CCC(=O)O)[C@H]1CC[C@@H]2[C@@]1(CC[C@H]3[C@H]2CC[C@H]4[C@@]3(CC[C@H](C4)O)C)C
	9903	Lithocholic acid	compound_1	FOLH1	HUMAN	5	2.802e-07	0.5493	1.8585	11.3137	FOLH1	Glutamate carboxypeptidase 2	C[C@H](CCC(=O)O)[C@H]1CC[C@@H]2[C@@]1(CC[C@H]3[C@H]2CC[C@H]4[C@@]3(CC[C@H](C4)O)C)C
	9903	Lithocholic acid	compound_1	G6PD	HUMAN	5	1.606e-117	0.5577	7.7619	209.233	G6PD	Glucose-6-phosphate 1-dehydrogenase	C[C@H](CCC(=O)O)[C@H]1CC[C@@H]2[C@@]1(CC[C@H]3[C@H]2CC[C@H]4[C@@]3(CC[C@H](C4)O)C)C
	9903	Lithocholic acid	compound_1	GBRA1	HUMAN	5	5.738e-07	0.5577	3.1863	10.755	GABRA1	Gamma-aminobutyric acid receptor subunit alpha-1	C[C@H](CCC(=O)O)[C@H]1CC[C@@H]2[C@@]1(CC[C@H]3[C@H]2CC[C@H]4[C@@]3(CC[C@H](C4)O)C)C
	9903	Lithocholic acid	compound_1	GBRA4	HUMAN	5	4.858e-06	0.5577	0.5577	9.0894	GABRA4	Gamma-aminobutyric acid receptor subunit alpha-4	C[C@H](CCC(=O)O)[C@H]1CC[C@@H]2[C@@]1(CC[C@H]3[C@H]2CC[C@H]4[C@@]3(CC[C@H](C4)O)C)C
	9903	Lithocholic acid	compound_1	GBRB2	HUMAN	5	1.11e-16	0.5577	3.1863	28.4432	GABRB2	Gamma-aminobutyric acid receptor subunit beta-2	C[C@H](CCC(=O)O)[C@H]1CC[C@@H]2[C@@]1(CC[C@H]3[C@H]2CC[C@H]4[C@@]3(CC[C@H](C4)O)C)C
	9903	Lithocholic acid	compound_1	GBRD	HUMAN	5	2.509e-14	0.5577	0.5577	23.9662	GABRD	Gamma-aminobutyric acid receptor subunit delta	C[C@H](CCC(=O)O)[C@H]1CC[C@@H]2[C@@]1(CC[C@H]3[C@H]2CC[C@H]4[C@@]3(CC[C@H](C4)O)C)C
	9903	Lithocholic acid	compound_1	GBRG2	HUMAN	5	5.365e-06	0.5577	3.1863	9.012	GABRG2	Gamma-aminobutyric acid receptor subunit gamma-2	C[C@H](CCC(=O)O)[C@H]1CC[C@@H]2[C@@]1(CC[C@H]3[C@H]2CC[C@H]4[C@@]3(CC[C@H](C4)O)C)C
	9903	Lithocholic acid	compound_1	GCR	HUMAN	5	2.098e-07	0.5833	9.4896	11.5396	NR3C1	Glucocorticoid receptor	C[C@H](CCC(=O)O)[C@H]1CC[C@@H]2[C@@]1(CC[C@H]3[C@H]2CC[C@H]4[C@@]3(CC[C@H](C4)O)C)C
	9903	Lithocholic acid	compound_1	GPBAR	HUMAN	5	5.35e-86	1	39.3737	152.64	GPBAR1	G-protein coupled bile acid receptor 1	C[C@H](CCC(=O)O)[C@H]1CC[C@@H]2[C@@]1(CC[C@H]3[C@H]2CC[C@H]4[C@@]3(CC[C@H](C4)O)C)C
	9903	Lithocholic acid	compound_1	LICH	HUMAN	5	4.569e-10	0.3611	0.3611	16.3185	LIPA	Lysosomal acid lipase/cholesteryl ester hydrolase	C[C@H](CCC(=O)O)[C@H]1CC[C@@H]2[C@@]1(CC[C@H]3[C@H]2CC[C@H]4[C@@]3(CC[C@H](C4)O)C)C
	9903	Lithocholic acid	compound_1	MPIP1	HUMAN	5	3.337e-34	0.6	7.0377	59.6511	CDC25A	M-phase inducer phosphatase 1	C[C@H](CCC(=O)O)[C@H]1CC[C@@H]2[C@@]1(CC[C@H]3[C@H]2CC[C@H]4[C@@]3(CC[C@H](C4)O)C)C
	9903	Lithocholic acid	compound_1	MPIP2	HUMAN	5	2.413e-10	0.3793	3.1667	16.8164	CDC25B	M-phase inducer phosphatase 2	C[C@H](CCC(=O)O)[C@H]1CC[C@@H]2[C@@]1(CC[C@H]3[C@H]2CC[C@H]4[C@@]3(CC[C@H](C4)O)C)C
	9903	Lithocholic acid	compound_1	MRP4	HUMAN	5	2.423e-58	0.7018	1.8158	102.988	ABCC4	Multidrug resistance-associated protein 4	C[C@H](CCC(=O)O)[C@H]1CC[C@@H]2[C@@]1(CC[C@H]3[C@H]2CC[C@H]4[C@@]3(CC[C@H](C4)O)C)C
	9903	Lithocholic acid	compound_1	NMDE2	HUMAN	5	2.22e-16	0.5082	5.1123	27.8353	GRIN2B	Glutamate receptor ionotropic, NMDA 2B	C[C@H](CCC(=O)O)[C@H]1CC[C@@H]2[C@@]1(CC[C@H]3[C@H]2CC[C@H]4[C@@]3(CC[C@H](C4)O)C)C
	9903	Lithocholic acid	compound_1	NMDE3	HUMAN	5	3.619e-23	0.371	0.371	39.8395	GRIN2C	Glutamate receptor ionotropic, NMDA 2C	C[C@H](CCC(=O)O)[C@H]1CC[C@@H]2[C@@]1(CC[C@H]3[C@H]2CC[C@H]4[C@@]3(CC[C@H](C4)O)C)C
	9903	Lithocholic acid	compound_1	NMDE4	HUMAN	5	2.502e-19	0.371	0.371	32.9458	GRIN2D	Glutamate receptor ionotropic, NMDA 2D	C[C@H](CCC(=O)O)[C@H]1CC[C@@H]2[C@@]1(CC[C@H]3[C@H]2CC[C@H]4[C@@]3(CC[C@H](C4)O)C)C
	9903	Lithocholic acid	compound_1	NMDZ1	HUMAN	5	2.22e-16	0.5082	5.1123	27.7648	GRIN1	Glutamate receptor ionotropic, NMDA 1	C[C@H](CCC(=O)O)[C@H]1CC[C@@H]2[C@@]1(CC[C@H]3[C@H]2CC[C@H]4[C@@]3(CC[C@H](C4)O)C)C
	9903	Lithocholic acid	compound_1	NPC1	HUMAN	5	2.13e-37	0.3797	0.7334	65.3871	NPC1	NPC intracellular cholesterol transporter 1	C[C@H](CCC(=O)O)[C@H]1CC[C@@H]2[C@@]1(CC[C@H]3[C@H]2CC[C@H]4[C@@]3(CC[C@H](C4)O)C)C
	9903	Lithocholic acid	compound_1	NPCL1	HUMAN	5	6.528e-68	0.5333	10.8591	120.169	NPC1L1	NPC1-like intracellular cholesterol transporter 1	C[C@H](CCC(=O)O)[C@H]1CC[C@@H]2[C@@]1(CC[C@H]3[C@H]2CC[C@H]4[C@@]3(CC[C@H](C4)O)C)C
	9903	Lithocholic acid	compound_1	NR1H4	HUMAN	5	3.67e-30	1	18.0739	52.3957	NR1H4	Bile acid receptor	C[C@H](CCC(=O)O)[C@H]1CC[C@@H]2[C@@]1(CC[C@H]3[C@H]2CC[C@H]4[C@@]3(CC[C@H](C4)O)C)C
	9903	Lithocholic acid	compound_1	NR1H3	HUMAN	5	2.187e-14	0.6	8.3802	24.0744	NR1H3	Oxysterols receptor LXR-alpha	C[C@H](CCC(=O)O)[C@H]1CC[C@@H]2[C@@]1(CC[C@H]3[C@H]2CC[C@H]4[C@@]3(CC[C@H](C4)O)C)C
	9903	Lithocholic acid	compound_1	NTCP2	HUMAN	5	1.059e-44	0.7736	13.4752	78.4993	SLC10A2	Ileal sodium/bile acid cotransporter	C[C@H](CCC(=O)O)[C@H]1CC[C@@H]2[C@@]1(CC[C@H]3[C@H]2CC[C@H]4[C@@]3(CC[C@H](C4)O)C)C
	9903	Lithocholic acid	compound_1	NTCP	HUMAN	5	1.408e-95	0.75	4.3132	169.839	SLC10A1	Sodium/bile acid cotransporter	C[C@H](CCC(=O)O)[C@H]1CC[C@@H]2[C@@]1(CC[C@H]3[C@H]2CC[C@H]4[C@@]3(CC[C@H](C4)O)C)C
	9903	Lithocholic acid	compound_1	RORA	HUMAN	5	4.374e-12	0.403	1.1973	19.9432	RORA	Nuclear receptor ROR-alpha	C[C@H](CCC(=O)O)[C@H]1CC[C@@H]2[C@@]1(CC[C@H]3[C@H]2CC[C@H]4[C@@]3(CC[C@H](C4)O)C)C
	9903	Lithocholic acid	compound_1	S5A1	HUMAN	5	1.105e-31	0.4444	11.2566	55.1269	SRD5A1	3-oxo-5-alpha-steroid 4-dehydrogenase 1	C[C@H](CCC(=O)O)[C@H]1CC[C@@H]2[C@@]1(CC[C@H]3[C@H]2CC[C@H]4[C@@]3(CC[C@H](C4)O)C)C
	9903	Lithocholic acid	compound_1	S5A2	HUMAN	5	1.938e-49	0.4516	20.4341	87.0046	SRD5A2	3-oxo-5-alpha-steroid 4-dehydrogenase 2	C[C@H](CCC(=O)O)[C@H]1CC[C@@H]2[C@@]1(CC[C@H]3[C@H]2CC[C@H]4[C@@]3(CC[C@H](C4)O)C)C
	9903	Lithocholic acid	compound_1	SHBG	HUMAN	5	5.773e-31	0.551	4.4255	53.8378	SHBG	Sex hormone-binding globulin	C[C@H](CCC(=O)O)[C@H]1CC[C@@H]2[C@@]1(CC[C@H]3[C@H]2CC[C@H]4[C@@]3(CC[C@H](C4)O)C)C
	9903	Lithocholic acid	compound_1	SIA4A	HUMAN	5	5.571e-57	0.6324	1.1262	100.544	ST3GAL1	CMP-N-acetylneuraminate-beta-galactosamide-alpha-2,3-sialyltransferase 1	C[C@H](CCC(=O)O)[C@H]1CC[C@@H]2[C@@]1(CC[C@H]3[C@H]2CC[C@H]4[C@@]3(CC[C@H](C4)O)C)C
	9903	Lithocholic acid	compound_1	SIAT1	HUMAN	5	1.272e-09	0.4938	0.4938	15.5201	ST6GAL1	Beta-galactoside alpha-2,6-sialyltransferase 1	C[C@H](CCC(=O)O)[C@H]1CC[C@@H]2[C@@]1(CC[C@H]3[C@H]2CC[C@H]4[C@@]3(CC[C@H](C4)O)C)C
	9903	Lithocholic acid	compound_1	SO4C1	HUMAN	5	4.558e-20	0.3194	0.3194	34.2736	SLCO4C1	Solute carrier organic anion transporter family member 4C1	C[C@H](CCC(=O)O)[C@H]1CC[C@@H]2[C@@]1(CC[C@H]3[C@H]2CC[C@H]4[C@@]3(CC[C@H](C4)O)C)C
	9903	Lithocholic acid	compound_1	SRBP2	HUMAN	5	1.347e-08	0.4058	0.4058	13.6802	SREBF2	Sterol regulatory element-binding protein 2	C[C@H](CCC(=O)O)[C@H]1CC[C@@H]2[C@@]1(CC[C@H]3[C@H]2CC[C@H]4[C@@]3(CC[C@H](C4)O)C)C
	9903	Lithocholic acid	compound_1	UD2B7	HUMAN	5	4.774e-14	0.3279	1.2098	23.4664	UGT2B7	UDP-glucuronosyltransferase 2B7	C[C@H](CCC(=O)O)[C@H]1CC[C@@H]2[C@@]1(CC[C@H]3[C@H]2CC[C@H]4[C@@]3(CC[C@H](C4)O)C)C
	9903	Lithocholic acid	compound_1	VDR	HUMAN	5	3.331e-16	1	6.0502	27.3675	VDR	Vitamin D3 receptor	C[C@H](CCC(=O)O)[C@H]1CC[C@@H]2[C@@]1(CC[C@H]3[C@H]2CC[C@H]4[C@@]3(CC[C@H](C4)O)C)C
	53481667	(4S)-4-[(2E)-Oct-2-enoyloxy]-4-(trimethylazaniumyl)butanoate	compound_1	EST1	HUMAN	5	1.051e-08	0.3333	2.5609	13.874	CES1	Liver carboxylesterase 1	CCCCC/C=C/C(=O)O[C@@H](CCC(=O)[O-])[N+](C)(C)C
	53481667	(4S)-4-[(2E)-Oct-2-enoyloxy]-4-(trimethylazaniumyl)butanoate	compound_1	EST2	HUMAN	5	1.173e-08	0.3333	1.6096	13.7882	CES2	Cocaine esterase	CCCCC/C=C/C(=O)O[C@@H](CCC(=O)[O-])[N+](C)(C)C
	53481667	(4S)-4-[(2E)-Oct-2-enoyloxy]-4-(trimethylazaniumyl)butanoate	compound_1	FAAH1	HUMAN	5	4.403e-09	0.3673	7.9884	14.552	FAAH	Fatty-acid amide hydrolase 1	CCCCC/C=C/C(=O)O[C@@H](CCC(=O)[O-])[N+](C)(C)C
	53481667	(4S)-4-[(2E)-Oct-2-enoyloxy]-4-(trimethylazaniumyl)butanoate	compound_1	FABPH	HUMAN	5	1.336e-07	0.3556	0.6889	11.8916	FABP3	Fatty acid-binding protein, heart	CCCCC/C=C/C(=O)O[C@@H](CCC(=O)[O-])[N+](C)(C)C
	53481667	(4S)-4-[(2E)-Oct-2-enoyloxy]-4-(trimethylazaniumyl)butanoate	compound_1	GPR18	HUMAN	5	1.069e-06	0.3077	0.3077	10.2696	GPR18	N-arachidonyl glycine receptor	CCCCC/C=C/C(=O)O[C@@H](CCC(=O)[O-])[N+](C)(C)C
	53481667	(4S)-4-[(2E)-Oct-2-enoyloxy]-4-(trimethylazaniumyl)butanoate	compound_1	LPAR1	HUMAN	5	3.247e-08	0.3158	2.0712	12.9942	LPAR1	Lysophosphatidic acid receptor 1	CCCCC/C=C/C(=O)O[C@@H](CCC(=O)[O-])[N+](C)(C)C
	53481667	(4S)-4-[(2E)-Oct-2-enoyloxy]-4-(trimethylazaniumyl)butanoate	compound_1	LPAR2	HUMAN	5	5.551e-16	0.3158	2.0958	26.9026	LPAR2	Lysophosphatidic acid receptor 2	CCCCC/C=C/C(=O)O[C@@H](CCC(=O)[O-])[N+](C)(C)C
	53481667	(4S)-4-[(2E)-Oct-2-enoyloxy]-4-(trimethylazaniumyl)butanoate	compound_1	LPAR3	HUMAN	5	6.362e-14	0.3103	2.0973	23.2416	LPAR3	Lysophosphatidic acid receptor 3	CCCCC/C=C/C(=O)O[C@@H](CCC(=O)[O-])[N+](C)(C)C
	53481667	(4S)-4-[(2E)-Oct-2-enoyloxy]-4-(trimethylazaniumyl)butanoate	compound_1	LPAR4	HUMAN	5	5.477e-39	0.3051	0.8857	68.2415	LPAR4	Lysophosphatidic acid receptor 4	CCCCC/C=C/C(=O)O[C@@H](CCC(=O)[O-])[N+](C)(C)C
	53481667	(4S)-4-[(2E)-Oct-2-enoyloxy]-4-(trimethylazaniumyl)butanoate	compound_1	LPAR6	HUMAN	5	8.615e-25	0.3051	0.3051	42.7538	LPAR6	Lysophosphatidic acid receptor 6	CCCCC/C=C/C(=O)O[C@@H](CCC(=O)[O-])[N+](C)(C)C
	53481667	(4S)-4-[(2E)-Oct-2-enoyloxy]-4-(trimethylazaniumyl)butanoate	compound_1	MCAT	HUMAN	5	8.858e-37	0.2909	0.2909	64.276	SLC25A20	Mitochondrial carnitine/acylcarnitine carrier protein	CCCCC/C=C/C(=O)O[C@@H](CCC(=O)[O-])[N+](C)(C)C
	53481667	(4S)-4-[(2E)-Oct-2-enoyloxy]-4-(trimethylazaniumyl)butanoate	compound_1	OXER1	HUMAN	5	2.22e-16	0.3333	1.5524	27.5539	OXER1	Oxoeicosanoid receptor 1	CCCCC/C=C/C(=O)O[C@@H](CCC(=O)[O-])[N+](C)(C)C
	53481667	(4S)-4-[(2E)-Oct-2-enoyloxy]-4-(trimethylazaniumyl)butanoate	compound_1	POLH	HUMAN	5	7.438e-15	0.2812	0.2812	24.9153	POLH	DNA polymerase eta	CCCCC/C=C/C(=O)O[C@@H](CCC(=O)[O-])[N+](C)(C)C
	53481667	(4S)-4-[(2E)-Oct-2-enoyloxy]-4-(trimethylazaniumyl)butanoate	compound_1	POLK	HUMAN	5	1.437e-11	0.2812	0.2812	19.0156	POLK	DNA polymerase kappa	CCCCC/C=C/C(=O)O[C@@H](CCC(=O)[O-])[N+](C)(C)C
	439520	Bile acid	compound_1	ABCBB	HUMAN	5	1.73e-25	0.6452	0.6452	44.0056	ABCB11	Bile salt export pump	CC(CCC(=O)O)C1CCC2C1([C@H](CC3C2[C@@H](C[C@H]4C3(CC[C@H](C4)O)C)O)O)C
	439520	Bile acid	compound_1	ANDR	HUMAN	5	1.508e-12	0.4381	14.133	20.7736	AR	Androgen receptor	CC(CCC(=O)O)C1CCC2C1([C@H](CC3C2[C@@H](C[C@H]4C3(CC[C@H](C4)O)C)O)O)C
	439520	Bile acid	compound_1	AT12A	HUMAN	5	3.392e-63	0.2917	2.5675	111.703	ATP12A	Potassium-transporting ATPase alpha chain 2	CC(CCC(=O)O)C1CCC2C1([C@H](CC3C2[C@@H](C[C@H]4C3(CC[C@H](C4)O)C)O)O)C
	439520	Bile acid	compound_1	CAH1	HUMAN	5	3.361e-24	0.6571	45.8515	41.6924	CA1	Carbonic anhydrase 1	CC(CCC(=O)O)C1CCC2C1([C@H](CC3C2[C@@H](C[C@H]4C3(CC[C@H](C4)O)C)O)O)C
	439520	Bile acid	compound_1	CAH2	HUMAN	5	5.115e-25	0.6667	53.8295	43.1604	CA2	Carbonic anhydrase 2	CC(CCC(=O)O)C1CCC2C1([C@H](CC3C2[C@@H](C[C@H]4C3(CC[C@H](C4)O)C)O)O)C
	439520	Bile acid	compound_1	CBG	HUMAN	5	1.322e-19	0.35	1.2558	33.4434	SERPINA6	Corticosteroid-binding globulin	CC(CCC(=O)O)C1CCC2C1([C@H](CC3C2[C@@H](C[C@H]4C3(CC[C@H](C4)O)C)O)O)C
	439520	Bile acid	compound_1	CD4	HUMAN	5	3.169e-24	0.2979	0.2979	41.7383	CD4	T-cell surface glycoprotein CD4	CC(CCC(=O)O)C1CCC2C1([C@H](CC3C2[C@@H](C[C@H]4C3(CC[C@H](C4)O)C)O)O)C
	439520	Bile acid	compound_1	CDC45	HUMAN	5	3.092e-44	0.3514	0.3514	77.6639	CDC45	Cell division control protein 45 homolog	CC(CCC(=O)O)C1CCC2C1([C@H](CC3C2[C@@H](C[C@H]4C3(CC[C@H](C4)O)C)O)O)C
	439520	Bile acid	compound_1	CISD1	HUMAN	5	3.256e-07	0.7778	0.7778	11.1967	CISD1	CDGSH iron-sulfur domain-containing protein 1	CC(CCC(=O)O)C1CCC2C1([C@H](CC3C2[C@@H](C[C@H]4C3(CC[C@H](C4)O)C)O)O)C
	439520	Bile acid	compound_1	CRYAB	HUMAN	5	5.379e-25	0.3077	0.3077	43.121	CRYAB	Alpha-crystallin B chain	CC(CCC(=O)O)C1CCC2C1([C@H](CC3C2[C@@H](C[C@H]4C3(CC[C@H](C4)O)C)O)O)C
	439520	Bile acid	compound_1	DHC24	HUMAN	5	1.902e-58	0.3684	0.9573	103.177	DHCR24	Delta(24)-sterol reductase	CC(CCC(=O)O)C1CCC2C1([C@H](CC3C2[C@@H](C[C@H]4C3(CC[C@H](C4)O)C)O)O)C
	439520	Bile acid	compound_1	DPOLA	HUMAN	5	1.819e-08	0.3649	0.6697	13.4459	POLA1	DNA polymerase alpha catalytic subunit	CC(CCC(=O)O)C1CCC2C1([C@H](CC3C2[C@@H](C[C@H]4C3(CC[C@H](C4)O)C)O)O)C
	439520	Bile acid	compound_1	ENPP2	HUMAN	5	1.088e-14	0.5128	5.7601	24.6183	ENPP2	Ectonucleotide pyrophosphatase/phosphodiesterase family member 2	CC(CCC(=O)O)C1CCC2C1([C@H](CC3C2[C@@H](C[C@H]4C3(CC[C@H](C4)O)C)O)O)C
	439520	Bile acid	compound_1	EPHA1	HUMAN	5	6.943e-09	0.3908	0.6929	14.197	EPHA1	Ephrin type-A receptor 1	CC(CCC(=O)O)C1CCC2C1([C@H](CC3C2[C@@H](C[C@H]4C3(CC[C@H](C4)O)C)O)O)C
	439520	Bile acid	compound_1	EPHA2	HUMAN	5	9.824e-07	0.4416	3.1357	10.3357	EPHA2	Ephrin type-A receptor 2	CC(CCC(=O)O)C1CCC2C1([C@H](CC3C2[C@@H](C[C@H]4C3(CC[C@H](C4)O)C)O)O)C
	439520	Bile acid	compound_1	EPHA3	HUMAN	5	3.581e-07	0.3908	0.6929	11.1225	EPHA3	Ephrin type-A receptor 3	CC(CCC(=O)O)C1CCC2C1([C@H](CC3C2[C@@H](C[C@H]4C3(CC[C@H](C4)O)C)O)O)C
	439520	Bile acid	compound_1	EPHA4	HUMAN	5	2.247e-09	0.3908	0.6929	15.0767	EPHA4	Ephrin type-A receptor 4	CC(CCC(=O)O)C1CCC2C1([C@H](CC3C2[C@@H](C[C@H]4C3(CC[C@H](C4)O)C)O)O)C
	439520	Bile acid	compound_1	EPHA5	HUMAN	5	3.732e-10	0.3908	0.6929	16.4762	EPHA5	Ephrin type-A receptor 5	CC(CCC(=O)O)C1CCC2C1([C@H](CC3C2[C@@H](C[C@H]4C3(CC[C@H](C4)O)C)O)O)C
	439520	Bile acid	compound_1	EPHA6	HUMAN	5	9.779e-09	0.3908	0.6929	13.9299	EPHA6	Ephrin type-A receptor 6	CC(CCC(=O)O)C1CCC2C1([C@H](CC3C2[C@@H](C[C@H]4C3(CC[C@H](C4)O)C)O)O)C
	439520	Bile acid	compound_1	EPHA7	HUMAN	5	2.233e-10	0.3908	0.6929	16.8766	EPHA7	Ephrin type-A receptor 7	CC(CCC(=O)O)C1CCC2C1([C@H](CC3C2[C@@H](C[C@H]4C3(CC[C@H](C4)O)C)O)O)C
	439520	Bile acid	compound_1	EPHA8	HUMAN	5	9.602e-10	0.3908	0.6929	15.7395	EPHA8	Ephrin type-A receptor 8	CC(CCC(=O)O)C1CCC2C1([C@H](CC3C2[C@@H](C[C@H]4C3(CC[C@H](C4)O)C)O)O)C
	439520	Bile acid	compound_1	EPHB1	HUMAN	5	6.943e-09	0.3908	0.6929	14.197	EPHB1	Ephrin type-B receptor 1	CC(CCC(=O)O)C1CCC2C1([C@H](CC3C2[C@@H](C[C@H]4C3(CC[C@H](C4)O)C)O)O)C
	439520	Bile acid	compound_1	EPHB2	HUMAN	5	1.357e-08	0.3908	0.6929	13.6743	EPHB2	Ephrin type-B receptor 2	CC(CCC(=O)O)C1CCC2C1([C@H](CC3C2[C@@H](C[C@H]4C3(CC[C@H](C4)O)C)O)O)C
	439520	Bile acid	compound_1	EPHB3	HUMAN	5	9.602e-10	0.3908	0.6929	15.7395	EPHB3	Ephrin type-B receptor 3	CC(CCC(=O)O)C1CCC2C1([C@H](CC3C2[C@@H](C[C@H]4C3(CC[C@H](C4)O)C)O)O)C
	439520	Bile acid	compound_1	EPHB6	HUMAN	5	5.781e-08	0.3908	0.6929	12.5444	EPHB6	Ephrin type-B receptor 6	CC(CCC(=O)O)C1CCC2C1([C@H](CC3C2[C@@H](C[C@H]4C3(CC[C@H](C4)O)C)O)O)C
	439520	Bile acid	compound_1	G6PD	HUMAN	5	1.618e-35	0.3485	2.3131	62.0111	G6PD	Glucose-6-phosphate 1-dehydrogenase	CC(CCC(=O)O)C1CCC2C1([C@H](CC3C2[C@@H](C[C@H]4C3(CC[C@H](C4)O)C)O)O)C
	439520	Bile acid	compound_1	GBRD	HUMAN	5	4e-09	0.3438	0.3438	14.6269	GABRD	Gamma-aminobutyric acid receptor subunit delta	CC(CCC(=O)O)C1CCC2C1([C@H](CC3C2[C@@H](C[C@H]4C3(CC[C@H](C4)O)C)O)O)C
	439520	Bile acid	compound_1	GCR	HUMAN	5	2.231e-11	0.6129	14.3823	18.6728	NR3C1	Glucocorticoid receptor	CC(CCC(=O)O)C1CCC2C1([C@H](CC3C2[C@@H](C[C@H]4C3(CC[C@H](C4)O)C)O)O)C
	439520	Bile acid	compound_1	GPBAR	HUMAN	5	1.752e-75	1	34.547	133.762	GPBAR1	G-protein coupled bile acid receptor 1	CC(CCC(=O)O)C1CCC2C1([C@H](CC3C2[C@@H](C[C@H]4C3(CC[C@H](C4)O)C)O)O)C
	439520	Bile acid	compound_1	MCR	HUMAN	5	9.546e-08	0.4381	5.0347	12.1534	NR3C2	Mineralocorticoid receptor	CC(CCC(=O)O)C1CCC2C1([C@H](CC3C2[C@@H](C[C@H]4C3(CC[C@H](C4)O)C)O)O)C
	439520	Bile acid	compound_1	MPIP1	HUMAN	5	2.97e-25	0.3649	5.1702	43.5841	CDC25A	M-phase inducer phosphatase 1	CC(CCC(=O)O)C1CCC2C1([C@H](CC3C2[C@@H](C[C@H]4C3(CC[C@H](C4)O)C)O)O)C
	439520	Bile acid	compound_1	MRP4	HUMAN	5	1.059e-36	0.4366	1.133	64.1369	ABCC4	Multidrug resistance-associated protein 4	CC(CCC(=O)O)C1CCC2C1([C@H](CC3C2[C@@H](C[C@H]4C3(CC[C@H](C4)O)C)O)O)C
	439520	Bile acid	compound_1	NPC1	HUMAN	5	4.583e-17	0.3256	0.3256	28.8834	NPC1	NPC intracellular cholesterol transporter 1	CC(CCC(=O)O)C1CCC2C1([C@H](CC3C2[C@@H](C[C@H]4C3(CC[C@H](C4)O)C)O)O)C
	439520	Bile acid	compound_1	NPCL1	HUMAN	5	1.601e-38	0.3857	6.1219	67.4049	NPC1L1	NPC1-like intracellular cholesterol transporter 1	CC(CCC(=O)O)C1CCC2C1([C@H](CC3C2[C@@H](C[C@H]4C3(CC[C@H](C4)O)C)O)O)C
	439520	Bile acid	compound_1	NR1H3	HUMAN	5	1.201e-09	0.4638	5.5974	15.565	NR1H3	Oxysterols receptor LXR-alpha	CC(CCC(=O)O)C1CCC2C1([C@H](CC3C2[C@@H](C[C@H]4C3(CC[C@H](C4)O)C)O)O)C
	439520	Bile acid	compound_1	NR1H4	HUMAN	5	6.361e-29	0.7778	17.329	50.1716	NR1H4	Bile acid receptor	CC(CCC(=O)O)C1CCC2C1([C@H](CC3C2[C@@H](C[C@H]4C3(CC[C@H](C4)O)C)O)O)C
	439520	Bile acid	compound_1	NTCP2	HUMAN	5	1.777e-46	0.7778	14.0147	81.6864	SLC10A2	Ileal sodium/bile acid cotransporter	CC(CCC(=O)O)C1CCC2C1([C@H](CC3C2[C@@H](C[C@H]4C3(CC[C@H](C4)O)C)O)O)C
	439520	Bile acid	compound_1	NTCP	HUMAN	5	8.584e-97	0.7778	4.3684	172.02	SLC10A1	Sodium/bile acid cotransporter	CC(CCC(=O)O)C1CCC2C1([C@H](CC3C2[C@@H](C[C@H]4C3(CC[C@H](C4)O)C)O)O)C
	439520	Bile acid	compound_1	RORA	HUMAN	5	1.359e-10	0.3562	1.0413	17.2638	RORA	Nuclear receptor ROR-alpha	CC(CCC(=O)O)C1CCC2C1([C@H](CC3C2[C@@H](C[C@H]4C3(CC[C@H](C4)O)C)O)O)C
	439520	Bile acid	compound_1	S5A1	HUMAN	5	3.853e-09	0.3	3.1679	14.6561	SRD5A1	3-oxo-5-alpha-steroid 4-dehydrogenase 1	CC(CCC(=O)O)C1CCC2C1([C@H](CC3C2[C@@H](C[C@H]4C3(CC[C@H](C4)O)C)O)O)C
	439520	Bile acid	compound_1	S5A2	HUMAN	5	9.942e-11	0.3014	4.3505	17.5077	SRD5A2	3-oxo-5-alpha-steroid 4-dehydrogenase 2	CC(CCC(=O)O)C1CCC2C1([C@H](CC3C2[C@@H](C[C@H]4C3(CC[C@H](C4)O)C)O)O)C
	439520	Bile acid	compound_1	SHBG	HUMAN	5	6.495e-14	0.3833	1.9433	23.2255	SHBG	Sex hormone-binding globulin	CC(CCC(=O)O)C1CCC2C1([C@H](CC3C2[C@@H](C[C@H]4C3(CC[C@H](C4)O)C)O)O)C
	439520	Bile acid	compound_1	SIA4A	HUMAN	5	3.059e-40	0.45	0.7904	70.4909	ST3GAL1	CMP-N-acetylneuraminate-beta-galactosamide-alpha-2,3-sialyltransferase 1	CC(CCC(=O)O)C1CCC2C1([C@H](CC3C2[C@@H](C[C@H]4C3(CC[C@H](C4)O)C)O)O)C
	439520	Bile acid	compound_1	SIAT1	HUMAN	5	7.359e-07	0.3404	0.3404	10.5609	ST6GAL1	Beta-galactoside alpha-2,6-sialyltransferase 1	CC(CCC(=O)O)C1CCC2C1([C@H](CC3C2[C@@H](C[C@H]4C3(CC[C@H](C4)O)C)O)O)C
	439520	Bile acid	compound_1	SO4C1	HUMAN	5	7.563e-20	0.3158	0.3158	33.8788	SLCO4C1	Solute carrier organic anion transporter family member 4C1	CC(CCC(=O)O)C1CCC2C1([C@H](CC3C2[C@@H](C[C@H]4C3(CC[C@H](C4)O)C)O)O)C
	439520	Bile acid	compound_1	SRBP2	HUMAN	5	1.069e-06	0.3077	0.3077	10.2696	SREBF2	Sterol regulatory element-binding protein 2	CC(CCC(=O)O)C1CCC2C1([C@H](CC3C2[C@@H](C[C@H]4C3(CC[C@H](C4)O)C)O)O)C
	439520	Bile acid	compound_1	VDR	HUMAN	5	9.231e-06	0.6102	2.0775	8.5889	VDR	Vitamin D3 receptor	CC(CCC(=O)O)C1CCC2C1([C@H](CC3C2[C@@H](C[C@H]4C3(CC[C@H](C4)O)C)O)O)C
	104745	Propionate	compound_1	EST1	HUMAN	5	3.176e-09	0.4667	2.7204	14.8069	CES1	Liver carboxylesterase 1	CCC(=O)[O-]
	104745	Propionate	compound_1	EST2	HUMAN	5	2.72e-14	0.4667	2.7204	23.9044	CES2	Cocaine esterase	CCC(=O)[O-]
	104745	Propionate	compound_1	GSTO1	HUMAN	5	1.07e-07	0.3158	0.3158	12.0643	GSTO1	Glutathione S-transferase omega-1	CCC(=O)[O-]
	104745	Propionate	compound_1	S22A8	HUMAN	5	7.112e-06	0.2857	0.2857	8.7922	SLC22A8	Solute carrier family 22 member 8	CCC(=O)[O-]
	547	3,4-Dihydroxyphenylacetic acid	compound_1	1433G	HUMAN	5	8.216e-15	0.5455	0.5455	24.8366	YWHAG	14-3-3 protein gamma	C1=CC(=C(C=C1CC(=O)O)O)O
	547	3,4-Dihydroxyphenylacetic acid	compound_1	A4	HUMAN	5	1.921e-07	0.4359	5.0212	11.6082	APP	Amyloid-beta precursor protein	C1=CC(=C(C=C1CC(=O)O)O)O
	547	3,4-Dihydroxyphenylacetic acid	compound_1	AK1C4	HUMAN	5	3e-08	0.3409	0.3409	13.0558	AKR1C4	Aldo-keto reductase family 1 member C4	C1=CC(=C(C=C1CC(=O)O)O)O
	547	3,4-Dihydroxyphenylacetic acid	compound_1	ALDR	HUMAN	5	4.335e-08	0.5	4.2543	12.7689	AKR1B1	Aldo-keto reductase family 1 member B1	C1=CC(=C(C=C1CC(=O)O)O)O
	547	3,4-Dihydroxyphenylacetic acid	compound_1	AMD	HUMAN	5	5.219e-10	0.3143	0.3143	16.2148	PAM	Peptidyl-glycine alpha-amidating monooxygenase	C1=CC(=C(C=C1CC(=O)O)O)O
	547	3,4-Dihydroxyphenylacetic acid	compound_1	APEX1	HUMAN	5	5.459e-07	0.3429	0.9429	10.7938	APEX1	DNA-(apurinic or apyrimidinic site) lyase	C1=CC(=C(C=C1CC(=O)O)O)O
	547	3,4-Dihydroxyphenylacetic acid	compound_1	CAH14	HUMAN	5	5.538e-10	0.4643	4.6951	16.1686	CA14	Carbonic anhydrase 14	C1=CC(=C(C=C1CC(=O)O)O)O
	547	3,4-Dihydroxyphenylacetic acid	compound_1	CAH3	HUMAN	5	3.518e-11	0.3939	1.313	18.3177	CA3	Carbonic anhydrase 3	C1=CC(=C(C=C1CC(=O)O)O)O
	547	3,4-Dihydroxyphenylacetic acid	compound_1	CAH4	HUMAN	5	5.994e-06	0.56	2.5916	8.9256	CA4	Carbonic anhydrase 4	C1=CC(=C(C=C1CC(=O)O)O)O
	547	3,4-Dihydroxyphenylacetic acid	compound_1	CAH5A	HUMAN	5	7.274e-07	0.3939	1.9321	10.57	CA5A	Carbonic anhydrase 5A, mitochondrial	C1=CC(=C(C=C1CC(=O)O)O)O
	547	3,4-Dihydroxyphenylacetic acid	compound_1	CAH5B	HUMAN	5	4.306e-09	0.3939	2.1904	14.5695	CA5B	Carbonic anhydrase 5B, mitochondrial	C1=CC(=C(C=C1CC(=O)O)O)O
	547	3,4-Dihydroxyphenylacetic acid	compound_1	CAH6	HUMAN	5	1.7e-08	0.4643	2.1107	13.499	CA6	Carbonic anhydrase 6	C1=CC(=C(C=C1CC(=O)O)O)O
	547	3,4-Dihydroxyphenylacetic acid	compound_1	CAH7	HUMAN	5	3.885e-09	0.4643	5.0515	14.6496	CA7	Carbonic anhydrase 7	C1=CC(=C(C=C1CC(=O)O)O)O
	547	3,4-Dihydroxyphenylacetic acid	compound_1	CBPC2	HUMAN	5	2.905e-40	0.3191	0.3191	70.5311	AGBL2	Cytosolic carboxypeptidase 2	C1=CC(=C(C=C1CC(=O)O)O)O
	547	3,4-Dihydroxyphenylacetic acid	compound_1	CBS	HUMAN	5	1.105e-10	0.2857	0.2857	17.4253	CBS	Cystathionine beta-synthase	C1=CC(=C(C=C1CC(=O)O)O)O
	547	3,4-Dihydroxyphenylacetic acid	compound_1	CTBP2	HUMAN	5	9.189e-58	0.3429	2.4703	101.949	CTBP2	C-terminal-binding protein 2	C1=CC(=C(C=C1CC(=O)O)O)O
	547	3,4-Dihydroxyphenylacetic acid	compound_1	DHB2	HUMAN	5	6.23e-07	0.4667	2.9015	10.6908	HSD17B2	Estradiol 17-beta-dehydrogenase 2	C1=CC(=C(C=C1CC(=O)O)O)O
	547	3,4-Dihydroxyphenylacetic acid	compound_1	DHPR	HUMAN	5	2.22e-16	0.303	0.603	27.4971	QDPR	Dihydropteridine reductase	C1=CC(=C(C=C1CC(=O)O)O)O
	547	3,4-Dihydroxyphenylacetic acid	compound_1	DOPO	HUMAN	5	1.706e-09	0.359	0.359	15.2915	DBH	Dopamine beta-hydroxylase	C1=CC(=C(C=C1CC(=O)O)O)O
	547	3,4-Dihydroxyphenylacetic acid	compound_1	DYN1	HUMAN	5	3.331e-16	0.3023	1.1627	27.3661	DNM1	Dynamin-1	C1=CC(=C(C=C1CC(=O)O)O)O
	547	3,4-Dihydroxyphenylacetic acid	compound_1	ERCC1	HUMAN	5	5.733e-74	0.4722	7.9639	131.042	ERCC1	DNA excision repair protein ERCC-1	C1=CC(=C(C=C1CC(=O)O)O)O
	547	3,4-Dihydroxyphenylacetic acid	compound_1	ERR3	HUMAN	5	3.055e-09	0.3043	0.8879	14.837	ESRRG	Estrogen-related receptor gamma	C1=CC(=C(C=C1CC(=O)O)O)O
	547	3,4-Dihydroxyphenylacetic acid	compound_1	EZRI	HUMAN	5	2.757e-12	0.3	0.3	20.3032	EZR	Ezrin	C1=CC(=C(C=C1CC(=O)O)O)O
	547	3,4-Dihydroxyphenylacetic acid	compound_1	FFAR1	HUMAN	5	6.149e-07	0.4375	5.2954	10.701	FFAR1	Free fatty acid receptor 1	C1=CC(=C(C=C1CC(=O)O)O)O
	547	3,4-Dihydroxyphenylacetic acid	compound_1	FOS	HUMAN	5	5.79e-08	0.4667	0.7561	12.5432	FOS	Proto-oncogene c-Fos	C1=CC(=C(C=C1CC(=O)O)O)O
	547	3,4-Dihydroxyphenylacetic acid	compound_1	FUT7	HUMAN	5	9.504e-14	0.3	0.3	22.9286	FUT7	Alpha-(1,3)-fucosyltransferase 7	C1=CC(=C(C=C1CC(=O)O)O)O
	547	3,4-Dihydroxyphenylacetic acid	compound_1	FYN	HUMAN	5	4.986e-08	0.5312	3.2017	12.6598	FYN	Tyrosine-protein kinase Fyn	C1=CC(=C(C=C1CC(=O)O)O)O
	547	3,4-Dihydroxyphenylacetic acid	compound_1	GALE	HUMAN	5	1.941e-26	0.3261	0.3261	45.7111	GALE	UDP-glucose 4-epimerase	C1=CC(=C(C=C1CC(=O)O)O)O
	547	3,4-Dihydroxyphenylacetic acid	compound_1	GRK6	HUMAN	5	1.126e-07	0.3488	0.9141	12.025	GRK6	G protein-coupled receptor kinase 6	C1=CC(=C(C=C1CC(=O)O)O)O
	547	3,4-Dihydroxyphenylacetic acid	compound_1	GSTA1	HUMAN	5	5.39e-08	0.2973	0.2973	12.5991	GSTA1	Glutathione S-transferase A1	C1=CC(=C(C=C1CC(=O)O)O)O
	547	3,4-Dihydroxyphenylacetic acid	compound_1	HDAC1	HUMAN	5	5.167e-07	0.3571	12.5067	10.8367	HDAC1	Histone deacetylase 1	C1=CC(=C(C=C1CC(=O)O)O)O
	547	3,4-Dihydroxyphenylacetic acid	compound_1	IBP1	HUMAN	5	1.418e-24	0.3023	0.3023	42.3653	IGFBP1	Insulin-like growth factor-binding protein 1	C1=CC(=C(C=C1CC(=O)O)O)O
	547	3,4-Dihydroxyphenylacetic acid	compound_1	IBP2	HUMAN	5	1.418e-24	0.3023	0.3023	42.3653	IGFBP2	Insulin-like growth factor-binding protein 2	C1=CC(=C(C=C1CC(=O)O)O)O
	547	3,4-Dihydroxyphenylacetic acid	compound_1	IBP3	HUMAN	5	4.059e-25	0.45	2.1733	43.3405	IGFBP3	Insulin-like growth factor-binding protein 3	C1=CC(=C(C=C1CC(=O)O)O)O
	547	3,4-Dihydroxyphenylacetic acid	compound_1	IBP4	HUMAN	5	1.418e-24	0.3023	0.3023	42.3653	IGFBP4	Insulin-like growth factor-binding protein 4	C1=CC(=C(C=C1CC(=O)O)O)O
	547	3,4-Dihydroxyphenylacetic acid	compound_1	IBP5	HUMAN	5	6.539e-93	0.45	3.1394	165.05	IGFBP5	Insulin-like growth factor-binding protein 5	C1=CC(=C(C=C1CC(=O)O)O)O
	547	3,4-Dihydroxyphenylacetic acid	compound_1	IBP6	HUMAN	5	1.418e-24	0.3023	0.3023	42.3653	IGFBP6	Insulin-like growth factor-binding protein 6	C1=CC(=C(C=C1CC(=O)O)O)O
	547	3,4-Dihydroxyphenylacetic acid	compound_1	IL8	HUMAN	5	7.199e-21	0.2895	1.4436	35.7125	CXCL8	Interleukin-8	C1=CC(=C(C=C1CC(=O)O)O)O
	547	3,4-Dihydroxyphenylacetic acid	compound_1	JUN	HUMAN	5	5.705e-07	0.4667	1.4306	10.7595	JUN	Transcription factor AP-1	C1=CC(=C(C=C1CC(=O)O)O)O
	547	3,4-Dihydroxyphenylacetic acid	compound_1	KCMA1	HUMAN	5	8.556e-07	0.3	0.5821	10.4435	KCNMA1	Calcium-activated potassium channel subunit alpha-1	C1=CC(=C(C=C1CC(=O)O)O)O
	547	3,4-Dihydroxyphenylacetic acid	compound_1	KDM4E	HUMAN	5	6.661e-16	0.5	1.4422	26.7483	KDM4E	Lysine-specific demethylase 4E	C1=CC(=C(C=C1CC(=O)O)O)O
	547	3,4-Dihydroxyphenylacetic acid	compound_1	KS6B2	HUMAN	5	6.106e-15	0.3659	0.6754	25.072	RPS6KB2	Ribosomal protein S6 kinase beta-2	C1=CC(=C(C=C1CC(=O)O)O)O
	547	3,4-Dihydroxyphenylacetic acid	compound_1	LAT1	HUMAN	5	7.35e-23	0.3659	0.3659	39.287	SLC7A5	Large neutral amino acids transporter small subunit 1	C1=CC(=C(C=C1CC(=O)O)O)O
	547	3,4-Dihydroxyphenylacetic acid	compound_1	LOX12	HUMAN	5	3.396e-08	0.4667	1.3836	12.9591	ALOX12	Arachidonate 12-lipoxygenase, 12S-type	C1=CC(=C(C=C1CC(=O)O)O)O
	547	3,4-Dihydroxyphenylacetic acid	compound_1	LOX15	HUMAN	5	4.836e-32	0.5185	9.7757	55.7713	ALOX15	Arachidonate 15-lipoxygenase	C1=CC(=C(C=C1CC(=O)O)O)O
	547	3,4-Dihydroxyphenylacetic acid	compound_1	LYAM1	HUMAN	5	2.333e-54	0.4286	3.7495	95.8368	SELL	L-selectin	C1=CC(=C(C=C1CC(=O)O)O)O
	547	3,4-Dihydroxyphenylacetic acid	compound_1	LYAM2	HUMAN	5	7.63e-19	0.4737	3.5996	32.0766	SELE	E-selectin	C1=CC(=C(C=C1CC(=O)O)O)O
	547	3,4-Dihydroxyphenylacetic acid	compound_1	LYAM3	HUMAN	5	1.195e-35	0.4737	4.5232	62.2472	SELP	P-selectin	C1=CC(=C(C=C1CC(=O)O)O)O
	547	3,4-Dihydroxyphenylacetic acid	compound_1	MYOC	HUMAN	5	5.379e-25	0.3077	0.3077	43.121	MYOC	Myocilin	C1=CC(=C(C=C1CC(=O)O)O)O
	547	3,4-Dihydroxyphenylacetic acid	compound_1	NOX4	HUMAN	5	7.095e-08	0.325	1.2788	12.3848	NOX4	NADPH oxidase 4	C1=CC(=C(C=C1CC(=O)O)O)O
	547	3,4-Dihydroxyphenylacetic acid	compound_1	NR1H4	HUMAN	5	7.018e-08	0.3846	4.6765	12.3933	NR1H4	Bile acid receptor	C1=CC(=C(C=C1CC(=O)O)O)O
	547	3,4-Dihydroxyphenylacetic acid	compound_1	P4HTM	HUMAN	5	9.506e-08	0.4242	0.7137	12.1567	P4HTM	Transmembrane prolyl 4-hydroxylase	C1=CC(=C(C=C1CC(=O)O)O)O
	547	3,4-Dihydroxyphenylacetic acid	compound_1	PAI1	HUMAN	5	6.637e-06	0.359	1.2895	8.8461	SERPINE1	Plasminogen activator inhibitor 1	C1=CC(=C(C=C1CC(=O)O)O)O
	547	3,4-Dihydroxyphenylacetic acid	compound_1	PE2R4	HUMAN	5	4.625e-06	0.3137	3.2323	9.1278	PTGER4	Prostaglandin E2 receptor EP4 subtype	C1=CC(=C(C=C1CC(=O)O)O)O
	547	3,4-Dihydroxyphenylacetic acid	compound_1	PLAP	HUMAN	5	1.013e-46	0.3111	2.3745	82.1246	PLAA	Phospholipase A-2-activating protein	C1=CC(=C(C=C1CC(=O)O)O)O
	547	3,4-Dihydroxyphenylacetic acid	compound_1	PPBN	HUMAN	5	2.385e-22	0.4444	3.6806	38.3693	ALPG	Alkaline phosphatase, germ cell type	C1=CC(=C(C=C1CC(=O)O)O)O
	547	3,4-Dihydroxyphenylacetic acid	compound_1	S13A5	HUMAN	5	5.79e-18	0.2927	0.5854	30.4964	SLC13A5	Solute carrier family 13 member 5	C1=CC(=C(C=C1CC(=O)O)O)O
	547	3,4-Dihydroxyphenylacetic acid	compound_1	S22AC	HUMAN	5	1.478e-22	0.3902	8.3942	38.7423	SLC22A12	Solute carrier family 22 member 12	C1=CC(=C(C=C1CC(=O)O)O)O
	547	3,4-Dihydroxyphenylacetic acid	compound_1	S5A2	HUMAN	5	4.269e-07	0.4167	2.8411	10.9854	SRD5A2	3-oxo-5-alpha-steroid 4-dehydrogenase 2	C1=CC(=C(C=C1CC(=O)O)O)O
	547	3,4-Dihydroxyphenylacetic acid	compound_1	SDF1	HUMAN	5	5.327e-06	0.2927	0.2927	9.0175	CXCL12	Stromal cell-derived factor 1	C1=CC(=C(C=C1CC(=O)O)O)O
	547	3,4-Dihydroxyphenylacetic acid	compound_1	SOAT1	HUMAN	5	2.23e-06	0.3265	1.8562	9.6964	SOAT1	Sterol O-acyltransferase 1	C1=CC(=C(C=C1CC(=O)O)O)O
	547	3,4-Dihydroxyphenylacetic acid	compound_1	SYUA	HUMAN	5	2.433e-21	0.4688	4.9535	36.5585	SNCA	Alpha-synuclein	C1=CC(=C(C=C1CC(=O)O)O)O
	547	3,4-Dihydroxyphenylacetic acid	compound_1	SYYC	HUMAN	5	8.364e-06	0.2917	0.2917	8.6658	YARS1	Tyrosine--tRNA ligase, cytoplasmic	C1=CC(=C(C=C1CC(=O)O)O)O
	547	3,4-Dihydroxyphenylacetic acid	compound_1	THA	HUMAN	5	3.774e-51	0.4359	18.8189	90.0756	THRA	Thyroid hormone receptor alpha	C1=CC(=C(C=C1CC(=O)O)O)O
	547	3,4-Dihydroxyphenylacetic acid	compound_1	THB	HUMAN	5	1.022e-47	0.4359	21.4722	83.913	THRB	Thyroid hormone receptor beta	C1=CC(=C(C=C1CC(=O)O)O)O
	547	3,4-Dihydroxyphenylacetic acid	compound_1	TTHY	HUMAN	5	1.543e-14	0.4667	2.0825	24.3446	TTR	Transthyretin	C1=CC(=C(C=C1CC(=O)O)O)O
	547	3,4-Dihydroxyphenylacetic acid	compound_1	TY3H	HUMAN	5	5.15e-23	0.3684	0.3684	39.5643	TH	Tyrosine 3-monooxygenase	C1=CC(=C(C=C1CC(=O)O)O)O
	547	3,4-Dihydroxyphenylacetic acid	compound_1	TYRO	HUMAN	5	2.761e-06	0.2927	0.583	9.5299	TYR	Tyrosinase	C1=CC(=C(C=C1CC(=O)O)O)O
	547	3,4-Dihydroxyphenylacetic acid	compound_1	XPF	HUMAN	5	5.733e-74	0.4722	7.9639	131.042	ERCC4	DNA repair endonuclease XPF	C1=CC(=C(C=C1CC(=O)O)O)O
	348154	Dihydrocaffeic acid	compound_1	1433G	HUMAN	5	5.218e-14	0.5143	0.5143	23.3964	YWHAG	14-3-3 protein gamma	C1=CC(=C(C=C1CCC(=O)O)O)O
	348154	Dihydrocaffeic acid	compound_1	A4	HUMAN	5	8.511e-06	0.5676	3.9038	8.6523	APP	Amyloid-beta precursor protein	C1=CC(=C(C=C1CCC(=O)O)O)O
	348154	Dihydrocaffeic acid	compound_1	AK1C4	HUMAN	5	1.43e-08	0.3556	0.3556	13.6339	AKR1C4	Aldo-keto reductase family 1 member C4	C1=CC(=C(C=C1CCC(=O)O)O)O
	348154	Dihydrocaffeic acid	compound_1	APEX1	HUMAN	5	5.826e-11	0.3333	1.5256	17.9244	APEX1	DNA-(apurinic or apyrimidinic site) lyase	C1=CC(=C(C=C1CCC(=O)O)O)O
	348154	Dihydrocaffeic acid	compound_1	CAH14	HUMAN	5	9.504e-10	0.4333	4.5825	15.7475	CA14	Carbonic anhydrase 14	C1=CC(=C(C=C1CCC(=O)O)O)O
	348154	Dihydrocaffeic acid	compound_1	CAH3	HUMAN	5	6.277e-09	0.381	1.0336	14.2757	CA3	Carbonic anhydrase 3	C1=CC(=C(C=C1CCC(=O)O)O)O
	348154	Dihydrocaffeic acid	compound_1	CAH5A	HUMAN	5	7.062e-06	0.381	1.6383	8.7978	CA5A	Carbonic anhydrase 5A, mitochondrial	C1=CC(=C(C=C1CCC(=O)O)O)O
	348154	Dihydrocaffeic acid	compound_1	CAH5B	HUMAN	5	6.589e-07	0.381	1.6383	10.6471	CA5B	Carbonic anhydrase 5B, mitochondrial	C1=CC(=C(C=C1CCC(=O)O)O)O
	348154	Dihydrocaffeic acid	compound_1	CAH6	HUMAN	5	2.399e-08	0.4333	2.0716	13.2302	CA6	Carbonic anhydrase 6	C1=CC(=C(C=C1CCC(=O)O)O)O
	348154	Dihydrocaffeic acid	compound_1	CAH7	HUMAN	5	1.976e-07	0.4333	4.0941	11.5861	CA7	Carbonic anhydrase 7	C1=CC(=C(C=C1CCC(=O)O)O)O
	348154	Dihydrocaffeic acid	compound_1	CBPA1	HUMAN	5	1.122e-10	0.2973	0.89	17.4131	CPA1	Carboxypeptidase A1	C1=CC(=C(C=C1CCC(=O)O)O)O
	348154	Dihydrocaffeic acid	compound_1	CBPA3	HUMAN	5	7.085e-40	0.3514	0.6486	69.836	CPA3	Mast cell carboxypeptidase A	C1=CC(=C(C=C1CCC(=O)O)O)O
	348154	Dihydrocaffeic acid	compound_1	CBS	HUMAN	5	2.492e-12	0.3333	0.3333	20.382	CBS	Cystathionine beta-synthase	C1=CC(=C(C=C1CCC(=O)O)O)O
	348154	Dihydrocaffeic acid	compound_1	CMA1	HUMAN	5	1.28e-12	0.3404	5.1944	20.9014	CMA1	Chymase	C1=CC(=C(C=C1CCC(=O)O)O)O
	348154	Dihydrocaffeic acid	compound_1	CP26B	HUMAN	5	1.454e-25	0.4048	1.1285	44.1413	CYP26B1	Cytochrome P450 26B1	C1=CC(=C(C=C1CCC(=O)O)O)O
	348154	Dihydrocaffeic acid	compound_1	CTBP2	HUMAN	5	1.934e-07	0.2895	0.2895	11.6028	CTBP2	C-terminal-binding protein 2	C1=CC(=C(C=C1CCC(=O)O)O)O
	348154	Dihydrocaffeic acid	compound_1	DHPR	HUMAN	5	1.776e-15	0.2857	0.5714	26.0368	QDPR	Dihydropteridine reductase	C1=CC(=C(C=C1CCC(=O)O)O)O
	348154	Dihydrocaffeic acid	compound_1	DOPO	HUMAN	5	4.546e-09	0.3415	0.3415	14.5271	DBH	Dopamine beta-hydroxylase	C1=CC(=C(C=C1CCC(=O)O)O)O
	348154	Dihydrocaffeic acid	compound_1	ERCC1	HUMAN	5	7.589e-66	0.5405	7.082	116.461	ERCC1	DNA excision repair protein ERCC-1	C1=CC(=C(C=C1CCC(=O)O)O)O
	348154	Dihydrocaffeic acid	compound_1	ERR3	HUMAN	5	1.476e-09	0.3191	0.9205	15.4045	ESRRG	Estrogen-related receptor gamma	C1=CC(=C(C=C1CCC(=O)O)O)O
	348154	Dihydrocaffeic acid	compound_1	EZRI	HUMAN	5	8.138e-14	0.34	0.34	23.05	EZR	Ezrin	C1=CC(=C(C=C1CCC(=O)O)O)O
	348154	Dihydrocaffeic acid	compound_1	FFAR1	HUMAN	5	7.889e-114	0.5517	86.7176	202.606	FFAR1	Free fatty acid receptor 1	C1=CC(=C(C=C1CCC(=O)O)O)O
	348154	Dihydrocaffeic acid	compound_1	FFAR4	HUMAN	5	4.713e-94	0.4706	32.693	167.101	FFAR4	Free fatty acid receptor 4	C1=CC(=C(C=C1CCC(=O)O)O)O
	348154	Dihydrocaffeic acid	compound_1	FUT7	HUMAN	5	6.108e-13	0.2812	0.2812	21.4781	FUT7	Alpha-(1,3)-fucosyltransferase 7	C1=CC(=C(C=C1CCC(=O)O)O)O
	348154	Dihydrocaffeic acid	compound_1	FYN	HUMAN	5	3.007e-07	0.5	2.88	11.2587	FYN	Tyrosine-protein kinase Fyn	C1=CC(=C(C=C1CCC(=O)O)O)O
	348154	Dihydrocaffeic acid	compound_1	GPR17	HUMAN	5	3.341e-54	0.3404	4.179	95.5565	GPR17	Uracil nucleotide/cysteinyl leukotriene receptor	C1=CC(=C(C=C1CCC(=O)O)O)O
	348154	Dihydrocaffeic acid	compound_1	GSHR	HUMAN	5	1.167e-07	0.2979	0.5895	11.9967	GSR	Glutathione reductase, mitochondrial	C1=CC(=C(C=C1CCC(=O)O)O)O
	348154	Dihydrocaffeic acid	compound_1	GSTA1	HUMAN	5	1.266e-07	0.2821	0.2821	11.9336	GSTA1	Glutathione S-transferase A1	C1=CC(=C(C=C1CCC(=O)O)O)O
	348154	Dihydrocaffeic acid	compound_1	HCAR2	HUMAN	5	2.343e-14	0.4	6.8389	24.0219	HCAR2	Hydroxycarboxylic acid receptor 2	C1=CC(=C(C=C1CCC(=O)O)O)O
	348154	Dihydrocaffeic acid	compound_1	HS71A	HUMAN	5	7.359e-07	0.3404	0.3404	10.5609	HSPA1A	Heat shock 70 kDa protein 1A	C1=CC(=C(C=C1CCC(=O)O)O)O
	348154	Dihydrocaffeic acid	compound_1	IBP2	HUMAN	5	1.605e-23	0.2889	0.2889	40.4734	IGFBP2	Insulin-like growth factor-binding protein 2	C1=CC(=C(C=C1CCC(=O)O)O)O
	348154	Dihydrocaffeic acid	compound_1	IBP1	HUMAN	5	1.605e-23	0.2889	0.2889	40.4734	IGFBP1	Insulin-like growth factor-binding protein 1	C1=CC(=C(C=C1CCC(=O)O)O)O
	348154	Dihydrocaffeic acid	compound_1	IBP4	HUMAN	5	1.605e-23	0.2889	0.2889	40.4734	IGFBP4	Insulin-like growth factor-binding protein 4	C1=CC(=C(C=C1CCC(=O)O)O)O
	348154	Dihydrocaffeic acid	compound_1	IBP3	HUMAN	5	1.11e-16	0.4048	1.4461	28.6487	IGFBP3	Insulin-like growth factor-binding protein 3	C1=CC(=C(C=C1CCC(=O)O)O)O
	348154	Dihydrocaffeic acid	compound_1	IBP5	HUMAN	5	8.95e-84	0.4048	2.828	148.648	IGFBP5	Insulin-like growth factor-binding protein 5	C1=CC(=C(C=C1CCC(=O)O)O)O
	348154	Dihydrocaffeic acid	compound_1	IBP6	HUMAN	5	1.605e-23	0.2889	0.2889	40.4734	IGFBP6	Insulin-like growth factor-binding protein 6	C1=CC(=C(C=C1CCC(=O)O)O)O
	348154	Dihydrocaffeic acid	compound_1	KDM4E	HUMAN	5	4.441e-16	0.5517	1.4598	27.0824	KDM4E	Lysine-specific demethylase 4E	C1=CC(=C(C=C1CCC(=O)O)O)O
	348154	Dihydrocaffeic acid	compound_1	KS6B2	HUMAN	5	3.575e-14	0.3409	0.6388	23.6913	RPS6KB2	Ribosomal protein S6 kinase beta-2	C1=CC(=C(C=C1CCC(=O)O)O)O
	348154	Dihydrocaffeic acid	compound_1	LAT1	HUMAN	5	5.429e-20	0.3182	0.3182	34.1372	SLC7A5	Large neutral amino acids transporter small subunit 1	C1=CC(=C(C=C1CCC(=O)O)O)O
	348154	Dihydrocaffeic acid	compound_1	LOX15	HUMAN	5	8.111e-30	0.5926	9.0892	51.7774	ALOX15	Arachidonate 15-lipoxygenase	C1=CC(=C(C=C1CCC(=O)O)O)O
	348154	Dihydrocaffeic acid	compound_1	LT4R1	HUMAN	5	2.46e-12	0.4375	4.2436	20.3918	LTB4R	Leukotriene B4 receptor 1	C1=CC(=C(C=C1CCC(=O)O)O)O
	348154	Dihydrocaffeic acid	compound_1	LYAM1	HUMAN	5	5.21e-24	0.3778	1.6289	41.3507	SELL	L-selectin	C1=CC(=C(C=C1CCC(=O)O)O)O
	348154	Dihydrocaffeic acid	compound_1	LYAM2	HUMAN	5	6.661e-16	0.4048	3.0185	26.7583	SELE	E-selectin	C1=CC(=C(C=C1CCC(=O)O)O)O
	348154	Dihydrocaffeic acid	compound_1	LYAM3	HUMAN	5	5.065e-18	0.3778	2.249	30.6007	SELP	P-selectin	C1=CC(=C(C=C1CCC(=O)O)O)O
	348154	Dihydrocaffeic acid	compound_1	MMEL1	HUMAN	5	2.22e-16	0.3182	1.5108	27.6158	MMEL1	Membrane metallo-endopeptidase-like 1	C1=CC(=C(C=C1CCC(=O)O)O)O
	348154	Dihydrocaffeic acid	compound_1	MMP10	HUMAN	5	6.832e-23	0.3333	4.237	39.344	MMP10	Stromelysin-2	C1=CC(=C(C=C1CCC(=O)O)O)O
	348154	Dihydrocaffeic acid	compound_1	MMP12	HUMAN	5	1.311e-30	0.3889	13.6209	53.1986	MMP12	Macrophage metalloelastase	C1=CC(=C(C=C1CCC(=O)O)O)O
	348154	Dihydrocaffeic acid	compound_1	MMP8	HUMAN	5	1.043e-11	0.3333	8.1548	19.2659	MMP8	Neutrophil collagenase	C1=CC(=C(C=C1CCC(=O)O)O)O
	348154	Dihydrocaffeic acid	compound_1	MYOC	HUMAN	5	8.089e-24	0.2927	0.2927	41.0076	MYOC	Myocilin	C1=CC(=C(C=C1CCC(=O)O)O)O
	348154	Dihydrocaffeic acid	compound_1	NALD2	HUMAN	5	1.868e-12	0.3488	0.6512	20.6064	NAALAD2	N-acetylated-alpha-linked acidic dipeptidase 2	C1=CC(=C(C=C1CCC(=O)O)O)O
	348154	Dihydrocaffeic acid	compound_1	OXDA	HUMAN	5	4.717e-07	0.3333	2.1447	10.9078	DAO	D-amino-acid oxidase	C1=CC(=C(C=C1CCC(=O)O)O)O
	348154	Dihydrocaffeic acid	compound_1	P4HTM	HUMAN	5	4.469e-08	0.4571	0.7466	12.7451	P4HTM	Transmembrane prolyl 4-hydroxylase	C1=CC(=C(C=C1CCC(=O)O)O)O
	348154	Dihydrocaffeic acid	compound_1	PA24A	HUMAN	5	1.096e-29	0.4255	8.5159	51.5429	PLA2G4A	Cytosolic phospholipase A2	C1=CC(=C(C=C1CCC(=O)O)O)O
	348154	Dihydrocaffeic acid	compound_1	PE2R4	HUMAN	5	5.355e-06	0.4	3.1976	9.0136	PTGER4	Prostaglandin E2 receptor EP4 subtype	C1=CC(=C(C=C1CCC(=O)O)O)O
	348154	Dihydrocaffeic acid	compound_1	PLAP	HUMAN	5	2.083e-52	0.3261	2.6682	92.3344	PLAA	Phospholipase A-2-activating protein	C1=CC(=C(C=C1CCC(=O)O)O)O
	348154	Dihydrocaffeic acid	compound_1	PPBN	HUMAN	5	6.37e-21	0.4211	3.4399	35.808	ALPG	Alkaline phosphatase, germ cell type	C1=CC(=C(C=C1CCC(=O)O)O)O
	348154	Dihydrocaffeic acid	compound_1	RHOA	HUMAN	5	3.494e-06	0.3542	0.3542	9.3464	RHOA	Transforming protein RhoA	C1=CC(=C(C=C1CCC(=O)O)O)O
	348154	Dihydrocaffeic acid	compound_1	S13A5	HUMAN	5	7.939e-21	0.3415	0.6829	35.6363	SLC13A5	Solute carrier family 13 member 5	C1=CC(=C(C=C1CCC(=O)O)O)O
	348154	Dihydrocaffeic acid	compound_1	S15A1	HUMAN	5	6.876e-18	0.3421	0.3421	30.3624	SLC15A1	Solute carrier family 15 member 1	C1=CC(=C(C=C1CCC(=O)O)O)O
	348154	Dihydrocaffeic acid	compound_1	S1PR1	HUMAN	5	3.718e-11	0.322	15.1782	18.2746	S1PR1	Sphingosine 1-phosphate receptor 1	C1=CC(=C(C=C1CCC(=O)O)O)O
	348154	Dihydrocaffeic acid	compound_1	S1PR3	HUMAN	5	2.243e-07	0.3214	5.416	11.4873	S1PR3	Sphingosine 1-phosphate receptor 3	C1=CC(=C(C=C1CCC(=O)O)O)O
	348154	Dihydrocaffeic acid	compound_1	S1PR5	HUMAN	5	1.11e-16	0.3103	6.5011	28.4604	S1PR5	Sphingosine 1-phosphate receptor 5	C1=CC(=C(C=C1CCC(=O)O)O)O
	348154	Dihydrocaffeic acid	compound_1	S22A1	HUMAN	5	8.912e-06	0.381	0.381	8.6163	SLC22A1	Solute carrier family 22 member 1	C1=CC(=C(C=C1CCC(=O)O)O)O
	348154	Dihydrocaffeic acid	compound_1	S22A6	HUMAN	5	2.459e-13	0.2973	0.8831	22.1876	SLC22A6	Solute carrier family 22 member 6	C1=CC(=C(C=C1CCC(=O)O)O)O
	348154	Dihydrocaffeic acid	compound_1	S22A8	HUMAN	5	4.4e-06	0.2973	0.2973	9.1667	SLC22A8	Solute carrier family 22 member 8	C1=CC(=C(C=C1CCC(=O)O)O)O
	348154	Dihydrocaffeic acid	compound_1	S22AC	HUMAN	5	2.82e-07	0.3673	2.6326	11.3089	SLC22A12	Solute carrier family 22 member 12	C1=CC(=C(C=C1CCC(=O)O)O)O
	348154	Dihydrocaffeic acid	compound_1	SYUA	HUMAN	5	2.575e-10	0.4	2.3402	16.7657	SNCA	Alpha-synuclein	C1=CC(=C(C=C1CCC(=O)O)O)O
	348154	Dihydrocaffeic acid	compound_1	THAS	HUMAN	5	3.866e-13	0.4103	8.2068	21.8347	TBXAS1	Thromboxane-A synthase	C1=CC(=C(C=C1CCC(=O)O)O)O
	348154	Dihydrocaffeic acid	compound_1	THA	HUMAN	5	1.042e-29	0.4762	10.8837	51.5821	THRA	Thyroid hormone receptor alpha	C1=CC(=C(C=C1CCC(=O)O)O)O
	348154	Dihydrocaffeic acid	compound_1	THB	HUMAN	5	2.685e-24	0.4762	10.8837	41.8675	THRB	Thyroid hormone receptor beta	C1=CC(=C(C=C1CCC(=O)O)O)O
	348154	Dihydrocaffeic acid	compound_1	TTHY	HUMAN	5	2.31e-08	0.4375	1.1626	13.2598	TTR	Transthyretin	C1=CC(=C(C=C1CCC(=O)O)O)O
	348154	Dihydrocaffeic acid	compound_1	TY3H	HUMAN	5	6.61e-22	0.35	0.35	37.5744	TH	Tyrosine 3-monooxygenase	C1=CC(=C(C=C1CCC(=O)O)O)O
	348154	Dihydrocaffeic acid	compound_1	XPF	HUMAN	5	7.589e-66	0.5405	7.082	116.461	ERCC4	DNA repair endonuclease XPF	C1=CC(=C(C=C1CCC(=O)O)O)O
	127	4-Hydroxyphenylacetic acid	compound_1	1433G	HUMAN	5	2.006e-08	0.2973	0.2973	13.3698	YWHAG	14-3-3 protein gamma	C1=CC(=CC=C1CC(=O)O)O
	127	4-Hydroxyphenylacetic acid	compound_1	ACE	HUMAN	5	3.144e-07	0.3256	3.0635	11.2241	ACE	Angiotensin-converting enzyme	C1=CC(=CC=C1CC(=O)O)O
	127	4-Hydroxyphenylacetic acid	compound_1	AK1BA	HUMAN	5	1.854e-17	0.3667	2.5371	29.5892	AKR1B10	Aldo-keto reductase family 1 member B10	C1=CC(=CC=C1CC(=O)O)O
	127	4-Hydroxyphenylacetic acid	compound_1	ALDR	HUMAN	5	4.406e-13	0.5	6.9312	21.7328	AKR1B1	Aldo-keto reductase family 1 member B1	C1=CC(=CC=C1CC(=O)O)O
	127	4-Hydroxyphenylacetic acid	compound_1	AMD	HUMAN	5	2.126e-20	0.3871	0.6683	34.8681	PAM	Peptidyl-glycine alpha-amidating monooxygenase	C1=CC(=CC=C1CC(=O)O)O
	127	4-Hydroxyphenylacetic acid	compound_1	AMPE	HUMAN	5	7.704e-11	0.3043	1.1643	17.7065	ENPEP	Glutamyl aminopeptidase	C1=CC(=CC=C1CC(=O)O)O
	127	4-Hydroxyphenylacetic acid	compound_1	AMPN	HUMAN	5	3.466e-08	0.3043	1.807	12.9434	ANPEP	Aminopeptidase N	C1=CC(=CC=C1CC(=O)O)O
	127	4-Hydroxyphenylacetic acid	compound_1	AOC2	HUMAN	5	7.183e-24	0.3056	0.6029	41.1003	AOC2	Retina-specific copper amine oxidase	C1=CC(=CC=C1CC(=O)O)O
	127	4-Hydroxyphenylacetic acid	compound_1	CAH14	HUMAN	5	1.367e-08	0.4583	4.0268	13.669	CA14	Carbonic anhydrase 14	C1=CC(=CC=C1CC(=O)O)O
	127	4-Hydroxyphenylacetic acid	compound_1	CAH3	HUMAN	5	2.665e-15	0.4583	1.8244	25.7178	CA3	Carbonic anhydrase 3	C1=CC(=CC=C1CC(=O)O)O
	127	4-Hydroxyphenylacetic acid	compound_1	CAH2	HUMAN	5	3.983e-06	0.5172	14.3129	9.2443	CA2	Carbonic anhydrase 2	C1=CC(=CC=C1CC(=O)O)O
	127	4-Hydroxyphenylacetic acid	compound_1	CAH5A	HUMAN	5	1.636e-08	0.4583	2.4228	13.5288	CA5A	Carbonic anhydrase 5A, mitochondrial	C1=CC(=CC=C1CC(=O)O)O
	127	4-Hydroxyphenylacetic acid	compound_1	CAH6	HUMAN	5	1.843e-07	0.4583	1.8403	11.6406	CA6	Carbonic anhydrase 6	C1=CC(=CC=C1CC(=O)O)O
	127	4-Hydroxyphenylacetic acid	compound_1	CAH5B	HUMAN	5	5.181e-10	0.4583	2.4228	16.2206	CA5B	Carbonic anhydrase 5B, mitochondrial	C1=CC(=CC=C1CC(=O)O)O
	127	4-Hydroxyphenylacetic acid	compound_1	CAH7	HUMAN	5	1.585e-09	0.4583	5.2701	15.3488	CA7	Carbonic anhydrase 7	C1=CC(=CC=C1CC(=O)O)O
	127	4-Hydroxyphenylacetic acid	compound_1	CBPA1	HUMAN	5	2.554e-14	0.3256	1.2137	23.9522	CPA1	Carboxypeptidase A1	C1=CC(=CC=C1CC(=O)O)O
	127	4-Hydroxyphenylacetic acid	compound_1	CBPA3	HUMAN	5	2.85e-36	0.303	0.5887	63.3648	CPA3	Mast cell carboxypeptidase A	C1=CC(=CC=C1CC(=O)O)O
	127	4-Hydroxyphenylacetic acid	compound_1	CBPC2	HUMAN	5	9.362e-36	0.2826	0.2826	62.4375	AGBL2	Cytosolic carboxypeptidase 2	C1=CC(=CC=C1CC(=O)O)O
	127	4-Hydroxyphenylacetic acid	compound_1	CELA1	HUMAN	5	1.683e-06	0.2857	0.2857	9.9159	CELA1	Chymotrypsin-like elastase family member 1	C1=CC(=CC=C1CC(=O)O)O
	127	4-Hydroxyphenylacetic acid	compound_1	CISD1	HUMAN	5	2.875e-06	0.3429	0.6664	9.4983	CISD1	CDGSH iron-sulfur domain-containing protein 1	C1=CC(=CC=C1CC(=O)O)O
	127	4-Hydroxyphenylacetic acid	compound_1	CSK	HUMAN	5	7.127e-06	0.3939	0.7082	8.7907	CSK	Tyrosine-protein kinase CSK	C1=CC(=CC=C1CC(=O)O)O
	127	4-Hydroxyphenylacetic acid	compound_1	CTBP2	HUMAN	5	2.202e-70	0.5714	3.0172	124.607	CTBP2	C-terminal-binding protein 2	C1=CC(=CC=C1CC(=O)O)O
	127	4-Hydroxyphenylacetic acid	compound_1	DHB3	HUMAN	5	8.238e-10	0.3235	2.2034	15.8589	HSD17B3	Testosterone 17-beta-dehydrogenase 3	C1=CC(=CC=C1CC(=O)O)O
	127	4-Hydroxyphenylacetic acid	compound_1	DOPO	HUMAN	5	3.394e-08	0.3056	0.3056	12.9596	DBH	Dopamine beta-hydroxylase	C1=CC(=CC=C1CC(=O)O)O
	127	4-Hydroxyphenylacetic acid	compound_1	ENPP2	HUMAN	5	5.703e-07	0.3778	2.6759	10.7598	ENPP2	Ectonucleotide pyrophosphatase/phosphodiesterase family member 2	C1=CC(=CC=C1CC(=O)O)O
	127	4-Hydroxyphenylacetic acid	compound_1	ERAP2	HUMAN	5	6.97e-07	0.3111	0.9198	10.6033	ERAP2	Endoplasmic reticulum aminopeptidase 2	C1=CC(=CC=C1CC(=O)O)O
	127	4-Hydroxyphenylacetic acid	compound_1	ERCC1	HUMAN	5	3.152e-06	0.3158	0.6085	9.4267	ERCC1	DNA excision repair protein ERCC-1	C1=CC(=CC=C1CC(=O)O)O
	127	4-Hydroxyphenylacetic acid	compound_1	ERR2	HUMAN	5	3.171e-11	0.4167	1.0325	18.3988	ESRRB	Steroid hormone receptor ERR2	C1=CC(=CC=C1CC(=O)O)O
	127	4-Hydroxyphenylacetic acid	compound_1	ERR3	HUMAN	5	1.518e-07	0.4167	0.713	11.7918	ESRRG	Estrogen-related receptor gamma	C1=CC(=CC=C1CC(=O)O)O
	127	4-Hydroxyphenylacetic acid	compound_1	ESR1	HUMAN	5	2.054e-14	0.5	17.719	24.1212	ESR1	Estrogen receptor	C1=CC(=CC=C1CC(=O)O)O
	127	4-Hydroxyphenylacetic acid	compound_1	ESR2	HUMAN	5	4.229e-13	0.5	13.6879	21.7648	ESR2	Estrogen receptor beta	C1=CC(=CC=C1CC(=O)O)O
	127	4-Hydroxyphenylacetic acid	compound_1	EST2	HUMAN	5	1.692e-07	0.4231	1.381	11.7072	CES2	Cocaine esterase	C1=CC(=CC=C1CC(=O)O)O
	127	4-Hydroxyphenylacetic acid	compound_1	FFAR1	HUMAN	5	1.11e-16	0.5357	12.7871	28.3581	FFAR1	Free fatty acid receptor 1	C1=CC(=CC=C1CC(=O)O)O
	127	4-Hydroxyphenylacetic acid	compound_1	FFAR4	HUMAN	5	5.574e-09	0.325	3.02	14.3683	FFAR4	Free fatty acid receptor 4	C1=CC(=CC=C1CC(=O)O)O
	127	4-Hydroxyphenylacetic acid	compound_1	G6PC	HUMAN	5	1.276e-07	0.2973	0.2973	11.927	G6PC	Glucose-6-phosphatase	C1=CC(=CC=C1CC(=O)O)O
	127	4-Hydroxyphenylacetic acid	compound_1	GABT	HUMAN	5	6.58e-28	0.3448	0.3448	48.3498	ABAT	4-aminobutyrate aminotransferase, mitochondrial	C1=CC(=CC=C1CC(=O)O)O
	127	4-Hydroxyphenylacetic acid	compound_1	GLI1	HUMAN	5	2.8e-08	0.2917	0.2917	13.1096	GLI1	Zinc finger protein GLI1	C1=CC(=CC=C1CC(=O)O)O
	127	4-Hydroxyphenylacetic acid	compound_1	IL8	HUMAN	5	1.577e-26	0.3143	1.8486	45.8728	CXCL8	Interleukin-8	C1=CC(=CC=C1CC(=O)O)O
	127	4-Hydroxyphenylacetic acid	compound_1	KS6B2	HUMAN	5	2.713e-08	0.359	0.359	13.1344	RPS6KB2	Ribosomal protein S6 kinase beta-2	C1=CC(=CC=C1CC(=O)O)O
	127	4-Hydroxyphenylacetic acid	compound_1	LAT1	HUMAN	5	1.858e-18	0.2927	0.2927	31.3827	SLC7A5	Large neutral amino acids transporter small subunit 1	C1=CC(=CC=C1CC(=O)O)O
	127	4-Hydroxyphenylacetic acid	compound_1	LCAP	HUMAN	5	5.259e-10	0.3036	2.089	16.2088	LNPEP	Leucyl-cystinyl aminopeptidase	C1=CC(=CC=C1CC(=O)O)O
	127	4-Hydroxyphenylacetic acid	compound_1	LPAR1	HUMAN	5	7.203e-06	0.3	1.4486	8.7824	LPAR1	Lysophosphatidic acid receptor 1	C1=CC(=CC=C1CC(=O)O)O
	127	4-Hydroxyphenylacetic acid	compound_1	LYAM1	HUMAN	5	9.794e-19	0.3261	1.2604	31.8819	SELL	L-selectin	C1=CC(=CC=C1CC(=O)O)O
	127	4-Hydroxyphenylacetic acid	compound_1	LYAM2	HUMAN	5	4.194e-07	0.359	1.2966	10.9993	SELE	E-selectin	C1=CC(=CC=C1CC(=O)O)O
	127	4-Hydroxyphenylacetic acid	compound_1	LYAM3	HUMAN	5	3.844e-13	0.359	1.6193	21.8393	SELP	P-selectin	C1=CC(=CC=C1CC(=O)O)O
	127	4-Hydroxyphenylacetic acid	compound_1	MDM4	HUMAN	5	2.853e-07	0.35	1.3225	11.2997	MDM4	Protein Mdm4	C1=CC(=CC=C1CC(=O)O)O
	127	4-Hydroxyphenylacetic acid	compound_1	MEP1B	HUMAN	5	2.212e-06	0.4167	0.4167	9.7029	MEP1B	Meprin A subunit beta	C1=CC(=CC=C1CC(=O)O)O
	127	4-Hydroxyphenylacetic acid	compound_1	MET	HUMAN	5	7.531e-06	0.3488	9.3839	8.7476	MET	Hepatocyte growth factor receptor	C1=CC(=CC=C1CC(=O)O)O
	127	4-Hydroxyphenylacetic acid	compound_1	MIF	HUMAN	5	9.891e-08	0.3871	1.6325	12.1257	MIF	Macrophage migration inhibitory factor	C1=CC(=CC=C1CC(=O)O)O
	127	4-Hydroxyphenylacetic acid	compound_1	MMP12	HUMAN	5	4.894e-07	0.3488	3.0525	10.8791	MMP12	Macrophage metalloelastase	C1=CC(=CC=C1CC(=O)O)O
	127	4-Hydroxyphenylacetic acid	compound_1	MYG	HUMAN	5	1.224e-18	0.3571	0.3571	31.7084	MB	Myoglobin	C1=CC(=CC=C1CC(=O)O)O
	127	4-Hydroxyphenylacetic acid	compound_1	NALD2	HUMAN	5	1.511e-13	0.3947	0.7118	22.567	NAALAD2	N-acetylated-alpha-linked acidic dipeptidase 2	C1=CC(=CC=C1CC(=O)O)O
	127	4-Hydroxyphenylacetic acid	compound_1	NR4A1	HUMAN	5	1.288e-06	0.4688	0.7545	10.1243	NR4A1	Nuclear receptor subfamily 4 group A member 1	C1=CC(=CC=C1CC(=O)O)O
	127	4-Hydroxyphenylacetic acid	compound_1	P4HTM	HUMAN	5	2.033e-08	0.4667	0.781	13.3592	P4HTM	Transmembrane prolyl 4-hydroxylase	C1=CC(=CC=C1CC(=O)O)O
	127	4-Hydroxyphenylacetic acid	compound_1	PA24B	HUMAN	5	3.345e-06	0.3846	0.3846	9.3805	PLA2G4B	Cytosolic phospholipase A2 beta	C1=CC(=CC=C1CC(=O)O)O
	127	4-Hydroxyphenylacetic acid	compound_1	PAR10	HUMAN	5	1.958e-06	0.3125	0.6066	9.7981	PARP10	Protein mono-ADP-ribosyltransferase PARP10	C1=CC(=CC=C1CC(=O)O)O
	127	4-Hydroxyphenylacetic acid	compound_1	PCNA	HUMAN	5	5.455e-06	0.3023	0.3023	8.999	PCNA	Proliferating cell nuclear antigen	C1=CC(=CC=C1CC(=O)O)O
	127	4-Hydroxyphenylacetic acid	compound_1	PDE4B	HUMAN	5	2.757e-12	0.381	9.9605	20.303	PDE4B	cAMP-specific 3',5'-cyclic phosphodiesterase 4B	C1=CC(=CC=C1CC(=O)O)O
	127	4-Hydroxyphenylacetic acid	compound_1	PE2R4	HUMAN	5	1.277e-06	0.3659	3.5377	10.1313	PTGER4	Prostaglandin E2 receptor EP4 subtype	C1=CC(=CC=C1CC(=O)O)O
	127	4-Hydroxyphenylacetic acid	compound_1	PDE4D	HUMAN	5	5.017e-07	0.3125	3.7844	10.8596	PDE4D	cAMP-specific 3',5'-cyclic phosphodiesterase 4D	C1=CC(=CC=C1CC(=O)O)O
	127	4-Hydroxyphenylacetic acid	compound_1	PLEC	HUMAN	5	6.446e-09	0.3333	0.9118	14.2549	PLEC	Plectin	C1=CC(=CC=C1CC(=O)O)O
	127	4-Hydroxyphenylacetic acid	compound_1	S13A5	HUMAN	5	2.436e-17	0.2821	0.5641	29.3761	SLC13A5	Solute carrier family 13 member 5	C1=CC(=CC=C1CC(=O)O)O
	127	4-Hydroxyphenylacetic acid	compound_1	S22A6	HUMAN	5	3.67e-09	0.2973	0.5914	14.694	SLC22A6	Solute carrier family 22 member 6	C1=CC(=CC=C1CC(=O)O)O
	127	4-Hydroxyphenylacetic acid	compound_1	S22AC	HUMAN	5	3.014e-13	0.3846	4.884	22.0289	SLC22A12	Solute carrier family 22 member 12	C1=CC(=CC=C1CC(=O)O)O
	127	4-Hydroxyphenylacetic acid	compound_1	S5A2	HUMAN	5	2.418e-09	0.4545	3.7746	15.0193	SRD5A2	3-oxo-5-alpha-steroid 4-dehydrogenase 2	C1=CC(=CC=C1CC(=O)O)O
	127	4-Hydroxyphenylacetic acid	compound_1	SC6A5	HUMAN	5	8.438e-15	0.3261	2.7778	24.8174	SLC6A5	Sodium- and chloride-dependent glycine transporter 2	C1=CC(=CC=C1CC(=O)O)O
	127	4-Hydroxyphenylacetic acid	compound_1	SSDH	HUMAN	5	1.973e-43	0.3448	0.3448	76.2189	ALDH5A1	Succinate-semialdehyde dehydrogenase, mitochondrial	C1=CC(=CC=C1CC(=O)O)O
	127	4-Hydroxyphenylacetic acid	compound_1	SYYC	HUMAN	5	1.873e-50	0.3784	2.8558	88.8266	YARS1	Tyrosine--tRNA ligase, cytoplasmic	C1=CC(=CC=C1CC(=O)O)O
	127	4-Hydroxyphenylacetic acid	compound_1	T2R14	HUMAN	5	1.381e-09	0.35	1.5861	15.456	TAS2R14	Taste receptor type 2 member 14	C1=CC(=CC=C1CC(=O)O)O
	127	4-Hydroxyphenylacetic acid	compound_1	TDT	HUMAN	5	5.743e-12	0.2917	0.2917	19.7309	DNTT	DNA nucleotidylexotransferase	C1=CC(=CC=C1CC(=O)O)O
	127	4-Hydroxyphenylacetic acid	compound_1	THA	HUMAN	5	1.634e-22	0.5	8.2207	38.6642	THRA	Thyroid hormone receptor alpha	C1=CC(=CC=C1CC(=O)O)O
	127	4-Hydroxyphenylacetic acid	compound_1	THB	HUMAN	5	1.029e-21	0.5	9.7156	37.2294	THRB	Thyroid hormone receptor beta	C1=CC(=CC=C1CC(=O)O)O
	127	4-Hydroxyphenylacetic acid	compound_1	TTHY	HUMAN	5	1.136e-06	0.3077	0.9105	10.2223	TTR	Transthyretin	C1=CC(=CC=C1CC(=O)O)O
	127	4-Hydroxyphenylacetic acid	compound_1	TY3H	HUMAN	5	2.898e-18	0.2895	0.2895	31.036	TH	Tyrosine 3-monooxygenase	C1=CC(=CC=C1CC(=O)O)O
	127	4-Hydroxyphenylacetic acid	compound_1	TYRO	HUMAN	5	4.47e-20	0.4583	2.0056	34.2887	TYR	Tyrosinase	C1=CC(=CC=C1CC(=O)O)O
	127	4-Hydroxyphenylacetic acid	compound_1	UBP4	HUMAN	5	6.625e-51	0.4054	0.4054	89.6369	USP4	Ubiquitin carboxyl-terminal hydrolase 4	C1=CC(=CC=C1CC(=O)O)O
	127	4-Hydroxyphenylacetic acid	compound_1	UBP5	HUMAN	5	1.167e-32	0.4054	0.4054	56.8795	USP5	Ubiquitin carboxyl-terminal hydrolase 5	C1=CC(=CC=C1CC(=O)O)O
	127	4-Hydroxyphenylacetic acid	compound_1	XPF	HUMAN	5	3.152e-06	0.3158	0.6085	9.4267	ERCC4	DNA repair endonuclease XPF	C1=CC(=CC=C1CC(=O)O)O
	10394	3-(4-Hydroxyphenyl)propionic acid	cmpound_1	1433G	HUMAN	5	4.951e-08	0.2821	0.2821	12.6653	YWHAG	14-3-3 protein gamma	C1=CC(=CC=C1CCC(=O)O)O
	10394	3-(4-Hydroxyphenyl)propionic acid	compound_1	ACE2	HUMAN	5	3.266e-06	0.3409	0.6298	9.399	ACE2	Angiotensin-converting enzyme 2	C1=CC(=CC=C1CCC(=O)O)O
	10394	3-(4-Hydroxyphenyl)propionic acid	compound_1	ACE	HUMAN	5	1.11e-16	0.3778	7.1321	27.8943	ACE	Angiotensin-converting enzyme	C1=CC(=CC=C1CCC(=O)O)O
	10394	3-(4-Hydroxyphenyl)propionic acid	compound_1	ACHD	HUMAN	5	3.431e-13	0.3125	1.5625	21.928	CHRND	Acetylcholine receptor subunit delta	C1=CC(=CC=C1CCC(=O)O)O
	10394	3-(4-Hydroxyphenyl)propionic acid	compound_1	ADRB3	HUMAN	5	7.564e-06	0.4333	5.4674	8.7442	ADRB3	Beta-3 adrenergic receptor	C1=CC(=CC=C1CCC(=O)O)O
	10394	3-(4-Hydroxyphenyl)propionic acid	compound_1	AK1C1	HUMAN	5	2.692e-06	0.3191	0.608	9.5496	AKR1C1	Aldo-keto reductase family 1 member C1	C1=CC(=CC=C1CCC(=O)O)O
	10394	3-(4-Hydroxyphenyl)propionic acid	compound_1	AK1BA	HUMAN	5	1.719e-28	0.375	4.1934	49.3963	AKR1B10	Aldo-keto reductase family 1 member B10	C1=CC(=CC=C1CCC(=O)O)O
	10394	3-(4-Hydroxyphenyl)propionic acid	compound_1	AK1C4	HUMAN	5	9.028e-08	0.3191	0.3191	12.1969	AKR1C4	Aldo-keto reductase family 1 member C4	C1=CC(=CC=C1CCC(=O)O)O
	10394	3-(4-Hydroxyphenyl)propionic acid	compound_1	ALDH2	HUMAN	5	3.608e-14	0.3056	2.5862	23.6837	ALDH2	Aldehyde dehydrogenase, mitochondrial	C1=CC(=CC=C1CCC(=O)O)O
	10394	3-(4-Hydroxyphenyl)propionic acid	compound_1	ALDR	HUMAN	5	1.669e-10	0.375	5.5488	17.1036	AKR1B1	Aldo-keto reductase family 1 member B1	C1=CC(=CC=C1CCC(=O)O)O
	10394	3-(4-Hydroxyphenyl)propionic acid	compound_1	AMD	HUMAN	5	3.598e-09	0.2857	0.2857	14.7096	PAM	Peptidyl-glycine alpha-amidating monooxygenase	C1=CC(=CC=C1CCC(=O)O)O
	10394	3-(4-Hydroxyphenyl)propionic acid	compound_1	AMPE	HUMAN	5	4.057e-17	0.3778	1.8792	28.9784	ENPEP	Glutamyl aminopeptidase	C1=CC(=CC=C1CCC(=O)O)O
	10394	3-(4-Hydroxyphenyl)propionic acid	compound_1	APEX1	HUMAN	5	3.433e-09	0.3514	1.2659	14.7462	APEX1	DNA-(apurinic or apyrimidinic site) lyase	C1=CC(=CC=C1CCC(=O)O)O
	10394	3-(4-Hydroxyphenyl)propionic acid	compound_1	CAH14	HUMAN	5	5.812e-11	0.4231	5.165	17.9262	CA14	Carbonic anhydrase 14	C1=CC(=CC=C1CCC(=O)O)O
	10394	3-(4-Hydroxyphenyl)propionic acid	compound_1	CAH3	HUMAN	5	1.577e-14	0.4231	1.7285	24.3294	CA3	Carbonic anhydrase 3	C1=CC(=CC=C1CCC(=O)O)O
	10394	3-(4-Hydroxyphenyl)propionic acid	compound_1	CAH1	HUMAN	5	1.546e-07	0.5667	15.0553	11.7775	CA1	Carbonic anhydrase 1	C1=CC(=CC=C1CCC(=O)O)O
	10394	3-(4-Hydroxyphenyl)propionic acid	compound_1	CAH2	HUMAN	5	7.919e-07	0.5667	15.7804	10.5038	CA2	Carbonic anhydrase 2	C1=CC(=CC=C1CCC(=O)O)O
	10394	3-(4-Hydroxyphenyl)propionic acid	compound_1	CAH4	HUMAN	5	9.15e-07	0.4231	2.9612	10.3911	CA4	Carbonic anhydrase 4	C1=CC(=CC=C1CCC(=O)O)O
	10394	3-(4-Hydroxyphenyl)propionic acid	compound_1	CAH5A	HUMAN	5	1.517e-11	0.4231	3.3257	18.9737	CA5A	Carbonic anhydrase 5A, mitochondrial	C1=CC(=CC=C1CCC(=O)O)O
	10394	3-(4-Hydroxyphenyl)propionic acid	compound_1	CAH5B	HUMAN	5	1.384e-13	0.4231	3.3257	22.6352	CA5B	Carbonic anhydrase 5B, mitochondrial	C1=CC(=CC=C1CCC(=O)O)O
	10394	3-(4-Hydroxyphenyl)propionic acid	compound_1	CAH6	HUMAN	5	4.388e-13	0.4231	3.3091	21.736	CA6	Carbonic anhydrase 6	C1=CC(=CC=C1CCC(=O)O)O
	10394	3-(4-Hydroxyphenyl)propionic acid	compound_1	CAH7	HUMAN	5	1.949e-09	0.4231	5.2197	15.1877	CA7	Carbonic anhydrase 7	C1=CC(=CC=C1CCC(=O)O)O
	10394	3-(4-Hydroxyphenyl)propionic acid	compound_1	CALM1	HUMAN	5	2.006e-08	0.2973	0.2973	13.3698	CALM1	Calmodulin-1	C1=CC(=CC=C1CCC(=O)O)O
	10394	3-(4-Hydroxyphenyl)propionic acid	compound_1	CASP1	HUMAN	5	1.726e-07	0.3265	3.6608	11.6918	CASP1	Caspase-1	C1=CC(=CC=C1CCC(=O)O)O
	10394	3-(4-Hydroxyphenyl)propionic acid	compound_1	CBPA1	HUMAN	5	2.268e-22	0.35	1.9292	38.4083	CPA1	Carboxypeptidase A1	C1=CC(=CC=C1CCC(=O)O)O
	10394	3-(4-Hydroxyphenyl)propionic acid	compound_1	CBPA3	HUMAN	5	1.641e-60	0.3824	0.9916	106.883	CPA3	Mast cell carboxypeptidase A	C1=CC(=CC=C1CCC(=O)O)O
	10394	3-(4-Hydroxyphenyl)propionic acid	compound_1	CBR1	HUMAN	5	1.586e-08	0.3191	0.3191	13.553	CBR1	Carbonyl reductase [NADPH] 1	C1=CC(=CC=C1CCC(=O)O)O
	10394	3-(4-Hydroxyphenyl)propionic acid	compound_1	CBS	HUMAN	5	3.234e-13	0.359	0.359	21.974	CBS	Cystathionine beta-synthase	C1=CC(=CC=C1CCC(=O)O)O
	10394	3-(4-Hydroxyphenyl)propionic acid	compound_1	CISD1	HUMAN	5	5.871e-06	0.3243	0.6299	8.9417	CISD1	CDGSH iron-sulfur domain-containing protein 1	C1=CC(=CC=C1CCC(=O)O)O
	10394	3-(4-Hydroxyphenyl)propionic acid	compound_1	CMA1	HUMAN	5	2.351e-10	0.4634	4.2433	16.8366	CMA1	Chymase	C1=CC(=CC=C1CCC(=O)O)O
	10394	3-(4-Hydroxyphenyl)propionic acid	compound_1	CP26B	HUMAN	5	2.466e-27	0.4359	1.209	47.3198	CYP26B1	Cytochrome P450 26B1	C1=CC(=CC=C1CCC(=O)O)O
	10394	3-(4-Hydroxyphenyl)propionic acid	compound_1	CP26A	HUMAN	5	6.815e-06	0.4359	1.1832	8.8255	CYP26A1	Cytochrome P450 26A1	C1=CC(=CC=C1CCC(=O)O)O
	10394	3-(4-Hydroxyphenyl)propionic acid	compound_1	CSK	HUMAN	5	3.779e-06	0.4118	0.7451	9.2852	CSK	Tyrosine-protein kinase CSK	C1=CC(=CC=C1CCC(=O)O)O
	10394	3-(4-Hydroxyphenyl)propionic acid	compound_1	CTBP2	HUMAN	5	2.302e-17	0.4375	0.7196	29.4202	CTBP2	C-terminal-binding protein 2	C1=CC(=CC=C1CCC(=O)O)O
	10394	3-(4-Hydroxyphenyl)propionic acid	compound_1	DHB3	HUMAN	5	5.124e-09	0.3429	2.0166	14.4338	HSD17B3	Testosterone 17-beta-dehydrogenase 3	C1=CC(=CC=C1CCC(=O)O)O
	10394	3-(4-Hydroxyphenyl)propionic acid	compound_1	DOPO	HUMAN	5	8.352e-08	0.2895	0.2895	12.2576	DBH	Dopamine beta-hydroxylase	C1=CC(=CC=C1CCC(=O)O)O
	10394	3-(4-Hydroxyphenyl)propionic acid	compound_1	ERAP1	HUMAN	5	2e-07	0.3778	1.2375	11.5768	ERAP1	Endoplasmic reticulum aminopeptidase 1	C1=CC(=CC=C1CCC(=O)O)O
	10394	3-(4-Hydroxyphenyl)propionic acid	compound_1	ERAP2	HUMAN	5	5.912e-12	0.3778	1.6581	19.7082	ERAP2	Endoplasmic reticulum aminopeptidase 2	C1=CC(=CC=C1CCC(=O)O)O
	10394	3-(4-Hydroxyphenyl)propionic acid	compound_1	ERR2	HUMAN	5	6.13e-08	0.3947	0.7118	12.4987	ESRRB	Steroid hormone receptor ERR2	C1=CC(=CC=C1CCC(=O)O)O
	10394	3-(4-Hydroxyphenyl)propionic acid	compound_1	ERR3	HUMAN	5	2.556e-10	0.3947	0.9991	16.7715	ESRRG	Estrogen-related receptor gamma	C1=CC(=CC=C1CCC(=O)O)O
	10394	3-(4-Hydroxyphenyl)propionic acid	compound_1	ESR2	HUMAN	5	2.12e-12	0.5909	12.9666	20.5078	ESR2	Estrogen receptor beta	C1=CC(=CC=C1CCC(=O)O)O
	10394	3-(4-Hydroxyphenyl)propionic acid	compound_1	EST1	HUMAN	5	1.606e-17	0.3415	5.2676	29.7007	CES1	Liver carboxylesterase 1	C1=CC(=CC=C1CCC(=O)O)O
	10394	3-(4-Hydroxyphenyl)propionic acid	compound_1	ESR1	HUMAN	5	2.331e-15	0.5909	18.8622	25.8238	ESR1	Estrogen receptor	C1=CC(=CC=C1CCC(=O)O)O
	10394	3-(4-Hydroxyphenyl)propionic acid	compound_1	EST2	HUMAN	5	4.911e-07	0.3929	1.2898	10.8763	CES2	Cocaine esterase	C1=CC(=CC=C1CCC(=O)O)O
	10394	3-(4-Hydroxyphenyl)propionic acid	compound_1	EZRI	HUMAN	5	3.325e-12	0.2979	0.2979	20.1571	EZR	Ezrin	C1=CC(=CC=C1CCC(=O)O)O
	10394	3-(4-Hydroxyphenyl)propionic acid	compound_1	FABPH	HUMAN	5	8.066e-07	0.3143	0.6116	10.4894	FABP3	Fatty acid-binding protein, heart	C1=CC(=CC=C1CCC(=O)O)O
	10394	3-(4-Hydroxyphenyl)propionic acid	compound_1	FFAR4	HUMAN	5	1.794e-119	0.5667	41.5592	212.737	FFAR4	Free fatty acid receptor 4	C1=CC(=CC=C1CCC(=O)O)O
	10394	3-(4-Hydroxyphenyl)propionic acid	compound_1	FFAR1	HUMAN	5	1.5e-134	0.68	102.501	239.807	FFAR1	Free fatty acid receptor 1	C1=CC(=CC=C1CCC(=O)O)O
	10394	3-(4-Hydroxyphenyl)propionic acid	compound_1	FOLH1	HUMAN	5	2.858e-09	0.375	2.3969	14.889	FOLH1	Glutamate carboxypeptidase 2	C1=CC(=CC=C1CCC(=O)O)O
	10394	3-(4-Hydroxyphenyl)propionic acid	compound_1	G6PC	HUMAN	5	2.869e-07	0.2821	0.2821	11.2953	G6PC	Glucose-6-phosphatase	C1=CC(=CC=C1CCC(=O)O)O
	10394	3-(4-Hydroxyphenyl)propionic acid	compound_1	GABR1	HUMAN	5	7.112e-06	0.2857	0.2857	8.7922	GABBR1	Gamma-aminobutyric acid type B receptor subunit 1	C1=CC(=CC=C1CCC(=O)O)O
	10394	3-(4-Hydroxyphenyl)propionic acid	compound_1	GABR2	HUMAN	5	4.596e-06	0.2857	0.2857	9.1327	GABBR2	Gamma-aminobutyric acid type B receptor subunit 2	C1=CC(=CC=C1CCC(=O)O)O
	10394	3-(4-Hydroxyphenyl)propionic acid	compound_1	GABT	HUMAN	5	3.656e-26	0.3226	0.3226	45.2173	ABAT	4-aminobutyrate aminotransferase, mitochondrial	C1=CC(=CC=C1CCC(=O)O)O
	10394	3-(4-Hydroxyphenyl)propionic acid	compound_1	GBRT	HUMAN	5	3.875e-36	0.2857	0.2857	63.1253	GABRQ	Gamma-aminobutyric acid receptor subunit theta	C1=CC(=CC=C1CCC(=O)O)O
	10394	3-(4-Hydroxyphenyl)propionic acid	compound_1	GLI1	HUMAN	5	2.854e-17	0.3333	0.641	29.2528	GLI1	Zinc finger protein GLI1	C1=CC(=CC=C1CCC(=O)O)O
	10394	3-(4-Hydroxyphenyl)propionic acid	compound_1	GPR17	HUMAN	5	1.952e-42	0.3333	3.2602	74.4316	GPR17	Uracil nucleotide/cysteinyl leukotriene receptor	C1=CC(=CC=C1CCC(=O)O)O
	10394	3-(4-Hydroxyphenyl)propionic acid	compound_1	GRIA1	HUMAN	5	1.884e-26	0.3725	3.5866	45.7343	GRIA1	Glutamate receptor 1	C1=CC(=CC=C1CCC(=O)O)O
	10394	3-(4-Hydroxyphenyl)propionic acid	compound_1	GSHR	HUMAN	5	2.642e-14	0.2927	1.1499	23.9265	GSR	Glutathione reductase, mitochondrial	C1=CC(=CC=C1CCC(=O)O)O
	10394	3-(4-Hydroxyphenyl)propionic acid	compound_1	HCAR2	HUMAN	5	1.468e-31	0.4615	15.1479	54.9057	HCAR2	Hydroxycarboxylic acid receptor 2	C1=CC(=CC=C1CCC(=O)O)O
	10394	3-(4-Hydroxyphenyl)propionic acid	compound_1	HMOX1	HUMAN	5	9.886e-26	0.3171	0.3171	44.4419	HMOX1	Heme oxygenase 1	C1=CC(=CC=C1CCC(=O)O)O
	10394	3-(4-Hydroxyphenyl)propionic acid	compound_1	HS71A	HUMAN	5	3.285e-06	0.3043	0.3043	9.3946	HSPA1A	Heat shock 70 kDa protein 1A	C1=CC(=CC=C1CCC(=O)O)O
	10394	3-(4-Hydroxyphenyl)propionic acid	compound_1	IL1B	HUMAN	5	2.442e-15	0.2909	0.2909	25.7799	IL1B	Interleukin-1 beta	C1=CC(=CC=C1CCC(=O)O)O
	10394	3-(4-Hydroxyphenyl)propionic acid	compound_1	KDM2A	HUMAN	5	1.085e-06	0.3684	0.6587	10.2579	KDM2A	Lysine-specific demethylase 2A	C1=CC(=CC=C1CCC(=O)O)O
	10394	3-(4-Hydroxyphenyl)propionic acid	compound_1	KDM4E	HUMAN	5	1.083e-06	0.2903	0.5724	10.26	KDM4E	Lysine-specific demethylase 4E	C1=CC(=CC=C1CCC(=O)O)O
	10394	3-(4-Hydroxyphenyl)propionic acid	compound_1	KS6B2	HUMAN	5	4.206e-07	0.3023	0.3023	10.9971	RPS6KB2	Ribosomal protein S6 kinase beta-2	C1=CC(=CC=C1CCC(=O)O)O
	10394	3-(4-Hydroxyphenyl)propionic acid	compound_1	LCAP	HUMAN	5	8.808e-06	0.3043	1.1641	8.6255	LNPEP	Leucyl-cystinyl aminopeptidase	C1=CC(=CC=C1CCC(=O)O)O
	10394	3-(4-Hydroxyphenyl)propionic acid	compound_1	LOX15	HUMAN	5	9.417e-06	0.4194	1.6631	8.5734	ALOX15	Arachidonate 15-lipoxygenase	C1=CC(=CC=C1CCC(=O)O)O
	10394	3-(4-Hydroxyphenyl)propionic acid	compound_1	LT4R1	HUMAN	5	8.332e-18	0.4872	6.1752	30.2126	LTB4R	Leukotriene B4 receptor 1	C1=CC(=CC=C1CCC(=O)O)O
	10394	3-(4-Hydroxyphenyl)propionic acid	compound_1	MDM4	HUMAN	5	1.378e-07	0.3659	1.3842	11.8669	MDM4	Protein Mdm4	C1=CC(=CC=C1CCC(=O)O)O
	10394	3-(4-Hydroxyphenyl)propionic acid	compound_1	MGLL	HUMAN	5	5.09e-06	0.4118	1.9699	9.053	MGLL	Monoglyceride lipase	C1=CC(=CC=C1CCC(=O)O)O
	10394	3-(4-Hydroxyphenyl)propionic acid	compound_1	MMEL1	HUMAN	5	1.11e-16	0.3415	1.5301	27.9776	MMEL1	Membrane metallo-endopeptidase-like 1	C1=CC(=CC=C1CCC(=O)O)O
	10394	3-(4-Hydroxyphenyl)propionic acid	compound_1	MMP10	HUMAN	5	3.337e-40	0.4375	7.5132	70.423	MMP10	Stromelysin-2	C1=CC(=CC=C1CCC(=O)O)O
	10394	3-(4-Hydroxyphenyl)propionic acid	compound_1	MMP12	HUMAN	5	4.757e-48	0.4688	21.4401	84.5092	MMP12	Macrophage metalloelastase	C1=CC(=CC=C1CCC(=O)O)O
	10394	3-(4-Hydroxyphenyl)propionic acid	compound_1	MMP13	HUMAN	5	1.772e-09	0.4375	12.7912	15.2618	MMP13	Collagenase 3	C1=CC(=CC=C1CCC(=O)O)O
	10394	3-(4-Hydroxyphenyl)propionic acid	compound_1	MMP2	HUMAN	5	1.217e-08	0.4375	13.2794	13.7592	MMP2	72 kDa type IV collagenase	C1=CC(=CC=C1CCC(=O)O)O
	10394	3-(4-Hydroxyphenyl)propionic acid	compound_1	MMP3	HUMAN	5	2.125e-06	0.4375	6.834	9.7342	MMP3	Stromelysin-1	C1=CC(=CC=C1CCC(=O)O)O
	10394	3-(4-Hydroxyphenyl)propionic acid	compound_1	MMP8	HUMAN	5	2.878e-20	0.4375	14.1317	34.632	MMP8	Neutrophil collagenase	C1=CC(=CC=C1CCC(=O)O)O
	10394	3-(4-Hydroxyphenyl)propionic acid	compound_1	MPIP1	HUMAN	5	2.419e-07	0.3043	1.4326	11.4285	CDC25A	M-phase inducer phosphatase 1	C1=CC(=CC=C1CCC(=O)O)O
	10394	3-(4-Hydroxyphenyl)propionic acid	compound_1	MPIP3	HUMAN	5	2.574e-09	0.2821	0.8462	14.9707	CDC25C	M-phase inducer phosphatase 3	C1=CC(=CC=C1CCC(=O)O)O
	10394	3-(4-Hydroxyphenyl)propionic acid	compound_1	MYG	HUMAN	5	1.882e-17	0.3333	0.3333	29.5772	MB	Myoglobin	C1=CC(=CC=C1CCC(=O)O)O
	10394	3-(4-Hydroxyphenyl)propionic acid	compound_1	NALD2	HUMAN	5	3.934e-27	0.4865	1.4662	46.9557	NAALAD2	N-acetylated-alpha-linked acidic dipeptidase 2	C1=CC(=CC=C1CCC(=O)O)O
	10394	3-(4-Hydroxyphenyl)propionic acid	compound_1	NEP	HUMAN	5	1.15e-08	0.3409	3.1323	13.8037	MME	Neprilysin	C1=CC(=CC=C1CCC(=O)O)O
	10394	3-(4-Hydroxyphenyl)propionic acid	compound_1	NMUR2	HUMAN	5	2.039e-09	0.2941	0.2941	15.1523	NMUR2	Neuromedin-U receptor 2	C1=CC(=CC=C1CCC(=O)O)O
	10394	3-(4-Hydroxyphenyl)propionic acid	compound_1	OXDA	HUMAN	5	4.694e-06	0.3784	1.8254	9.1162	DAO	D-amino-acid oxidase	C1=CC(=CC=C1CCC(=O)O)O
	10394	3-(4-Hydroxyphenyl)propionic acid	compound_1	P4HTM	HUMAN	5	9.465e-09	0.5	0.8143	13.9554	P4HTM	Transmembrane prolyl 4-hydroxylase	C1=CC(=CC=C1CCC(=O)O)O
	10394	3-(4-Hydroxyphenyl)propionic acid	compound_1	PA24A	HUMAN	5	4.016e-31	0.4773	8.9332	54.1208	PLA2G4A	Cytosolic phospholipase A2	C1=CC(=CC=C1CCC(=O)O)O
	10394	3-(4-Hydroxyphenyl)propionic acid	compound_1	PCNA	HUMAN	5	1.111e-21	0.3261	1.2034	37.1696	PCNA	Proliferating cell nuclear antigen	C1=CC(=CC=C1CCC(=O)O)O
	10394	3-(4-Hydroxyphenyl)propionic acid	compound_1	PE2R2	HUMAN	5	3.277e-08	0.3902	4.1621	12.9871	PTGER2	Prostaglandin E2 receptor EP2 subtype	C1=CC(=CC=C1CCC(=O)O)O
	10394	3-(4-Hydroxyphenyl)propionic acid	compound_1	PE2R3	HUMAN	5	4.985e-08	0.3953	4.5783	12.6599	PTGER3	Prostaglandin E2 receptor EP3 subtype	C1=CC(=CC=C1CCC(=O)O)O
	10394	3-(4-Hydroxyphenyl)propionic acid	compound_1	PE2R4	HUMAN	5	1.227e-09	0.3953	5.1864	15.5481	PTGER4	Prostaglandin E2 receptor EP4 subtype	C1=CC(=CC=C1CCC(=O)O)O
	10394	3-(4-Hydroxyphenyl)propionic acid	compound_1	PF2R	HUMAN	5	1.317e-08	0.3	1.4577	13.6977	PTGFR	Prostaglandin F2-alpha receptor	C1=CC(=CC=C1CCC(=O)O)O
	10394	3-(4-Hydroxyphenyl)propionic acid	compound_1	PHF8	HUMAN	5	7.518e-07	0.2903	0.2903	10.5443	PHF8	Histone lysine demethylase PHF8	C1=CC(=CC=C1CCC(=O)O)O
	10394	3-(4-Hydroxyphenyl)propionic acid	compound_1	PPARD	HUMAN	5	2.105e-06	0.4048	5.4332	9.7414	PPARD	Peroxisome proliferator-activated receptor delta	C1=CC(=CC=C1CCC(=O)O)O
	10394	3-(4-Hydroxyphenyl)propionic acid	compound_1	RARB	HUMAN	5	1.094e-06	0.3333	1.9208	10.2519	RARB	Retinoic acid receptor beta	C1=CC(=CC=C1CCC(=O)O)O
	10394	3-(4-Hydroxyphenyl)propionic acid	compound_1	RHOA	HUMAN	5	4.379e-06	0.3478	0.3478	9.1704	RHOA	Transforming protein RhoA	C1=CC(=CC=C1CCC(=O)O)O
	10394	3-(4-Hydroxyphenyl)propionic acid	compound_1	S13A5	HUMAN	5	2.078e-22	0.3684	0.7368	38.4767	SLC13A5	Solute carrier family 13 member 5	C1=CC(=CC=C1CCC(=O)O)O
	10394	3-(4-Hydroxyphenyl)propionic acid	compound_1	S15A1	HUMAN	5	2.057e-33	0.3714	0.6535	58.2331	SLC15A1	Solute carrier family 15 member 1	C1=CC(=CC=C1CCC(=O)O)O
	10394	3-(4-Hydroxyphenyl)propionic acid	compound_1	S1PR2	HUMAN	5	4.831e-06	0.375	1.6449	9.0938	S1PR2	Sphingosine 1-phosphate receptor 2	C1=CC(=CC=C1CCC(=O)O)O
	10394	3-(4-Hydroxyphenyl)propionic acid	compound_1	S22A6	HUMAN	5	1.354e-14	0.3333	0.9711	24.4508	SLC22A6	Solute carrier family 22 member 6	C1=CC(=CC=C1CCC(=O)O)O
	10394	3-(4-Hydroxyphenyl)propionic acid	compound_1	S22A8	HUMAN	5	1.483e-06	0.3235	0.3235	10.0147	SLC22A8	Solute carrier family 22 member 8	C1=CC(=CC=C1CCC(=O)O)O
	10394	3-(4-Hydroxyphenyl)propionic acid	compound_1	S28A3	HUMAN	5	5.166e-42	0.3333	0.3333	73.6729	SLC28A3	Solute carrier family 28 member 3	C1=CC(=CC=C1CCC(=O)O)O
	10394	3-(4-Hydroxyphenyl)propionic acid	compound_1	S6A11	HUMAN	5	4.441e-15	0.2857	0.2857	25.3149	SLC6A11	Sodium- and chloride-dependent GABA transporter 3	C1=CC(=CC=C1CCC(=O)O)O
	10394	3-(4-Hydroxyphenyl)propionic acid	compound_1	SC6A5	HUMAN	5	1.764e-18	0.3404	3.4924	31.4231	SLC6A5	Sodium- and chloride-dependent glycine transporter 2	C1=CC(=CC=C1CCC(=O)O)O
	10394	3-(4-Hydroxyphenyl)propionic acid	compound_1	SCNNA	HUMAN	5	3.803e-10	0.3	0.8715	16.4617	SCNN1A	Amiloride-sensitive sodium channel subunit alpha	C1=CC(=CC=C1CCC(=O)O)O
	10394	3-(4-Hydroxyphenyl)propionic acid	compound_1	SSDH	HUMAN	5	1.096e-40	0.3226	0.3226	71.2912	ALDH5A1	Succinate-semialdehyde dehydrogenase, mitochondrial	C1=CC(=CC=C1CCC(=O)O)O
	10394	3-(4-Hydroxyphenyl)propionic acid	compound_1	SYYC	HUMAN	5	2.148e-72	0.3947	4.1158	128.217	YARS1	Tyrosine--tRNA ligase, cytoplasmic	C1=CC(=CC=C1CCC(=O)O)O
	10394	3-(4-Hydroxyphenyl)propionic acid	compound_1	T2R14	HUMAN	5	6.009e-06	0.3333	0.9494	8.9237	TAS2R14	Taste receptor type 2 member 14	C1=CC(=CC=C1CCC(=O)O)O
	10394	3-(4-Hydroxyphenyl)propionic acid	compound_1	TAAR5	HUMAN	5	3.875e-36	0.2857	0.2857	63.1253	TAAR5	Trace amine-associated receptor 5	C1=CC(=CC=C1CCC(=O)O)O
	10394	3-(4-Hydroxyphenyl)propionic acid	compound_1	TAAR1	HUMAN	5	4.465e-06	0.4	3.0426	9.1552	TAAR1	Trace amine-associated receptor 1	C1=CC(=CC=C1CCC(=O)O)O
	10394	3-(4-Hydroxyphenyl)propionic acid	compound_1	THAS	HUMAN	5	9.798e-12	0.4857	7.3245	19.3143	TBXAS1	Thromboxane-A synthase	C1=CC(=CC=C1CCC(=O)O)O
	10394	3-(4-Hydroxyphenyl)propionic acid	compound_1	THA	HUMAN	5	5.25e-26	0.425	9.5135	44.9352	THRA	Thyroid hormone receptor alpha	C1=CC(=CC=C1CCC(=O)O)O
	10394	3-(4-Hydroxyphenyl)propionic acid	compound_1	THB	HUMAN	5	1.472e-22	0.425	10.0974	38.7454	THRB	Thyroid hormone receptor beta	C1=CC(=CC=C1CCC(=O)O)O
	10394	3-(4-Hydroxyphenyl)propionic acid	compound_1	TYRO	HUMAN	5	2.42e-14	0.4231	1.4142	23.9962	TYR	Tyrosinase	C1=CC(=CC=C1CCC(=O)O)O
	10394	3-(4-Hydroxyphenyl)propionic acid	compound_1	UBP4	HUMAN	5	5.239e-40	0.3171	0.3171	70.0713	USP4	Ubiquitin carboxyl-terminal hydrolase 4	C1=CC(=CC=C1CCC(=O)O)O
	10394	3-(4-Hydroxyphenyl)propionic acid	compound_1	UBP5	HUMAN	5	9.886e-26	0.3171	0.3171	44.4419	USP5	Ubiquitin carboxyl-terminal hydrolase 5	C1=CC(=CC=C1CCC(=O)O)O
	359	Phloroglucinol	compound_1	CAH3	HUMAN	5	1.645e-06	0.4211	0.7336	9.9337	CA3	Carbonic anhydrase 3	C1=C(C=C(C=C1O)O)O
	359	Phloroglucinol	compound_1	CBS	HUMAN	5	2.492e-12	0.3333	0.3333	20.382	CBS	Cystathionine beta-synthase	C1=C(C=C(C=C1O)O)O
	359	Phloroglucinol	compound_1	LYAG	HUMAN	5	1.942e-06	0.381	0.381	9.8045	GAA	Lysosomal alpha-glucosidase	C1=C(C=C(C=C1O)O)O
	359	Phloroglucinol	compound_1	NQO2	HUMAN	5	1.62e-07	0.4211	1.9897	11.7413	NQO2	Ribosyldihydronicotinamide dehydrogenase [quinone]	C1=C(C=C(C=C1O)O)O
	359	Phloroglucinol	compound_1	TTHY	HUMAN	5	2.126e-09	0.4211	1.317	15.1198	TTR	Transthyretin	C1=C(C=C(C=C1O)O)O
	359	Phloroglucinol	compound_1	TYRO	HUMAN	5	8.979e-07	0.3333	0.6333	10.4059	TYR	Tyrosinase	C1=C(C=C(C=C1O)O)O
	10258	Indoxyl sulfate	compound_1	5HT1E	HUMAN	5	1.917e-06	0.3659	0.6637	9.8144	HTR1E	5-hydroxytryptamine receptor 1E	C1=CC=C2C(=C1)C(=CN2)OS(=O)(=O)O
	10258	Indoxyl sulfate	compound_1	AAKB2	HUMAN	5	2.139e-18	0.2917	0.2917	31.2729	PRKAB2	5'-AMP-activated protein kinase subunit beta-2	C1=CC=C2C(=C1)C(=CN2)OS(=O)(=O)O
	10258	Indoxyl sulfate	compound_1	ACE	HUMAN	5	9.19e-07	0.34	2.8593	10.3877	ACE	Angiotensin-converting enzyme	C1=CC=C2C(=C1)C(=CN2)OS(=O)(=O)O
	10258	Indoxyl sulfate	compound_1	ADA12	HUMAN	5	9.504e-14	0.3	0.3	22.9286	ADAM12	Disintegrin and metalloproteinase domain-containing protein 12	C1=CC=C2C(=C1)C(=CN2)OS(=O)(=O)O
	10258	Indoxyl sulfate	compound_1	AHR	HUMAN	5	4.482e-09	0.3478	1.2588	14.5382	AHR	Aryl hydrocarbon receptor	C1=CC=C2C(=C1)C(=CN2)OS(=O)(=O)O
	10258	Indoxyl sulfate	compound_1	BRS3	HUMAN	5	1.161e-20	0.3571	6.4374	35.3402	BRS3	Bombesin receptor subtype-3	C1=CC=C2C(=C1)C(=CN2)OS(=O)(=O)O
	10258	Indoxyl sulfate	compound_1	CATL1	HUMAN	5	8.328e-07	0.3448	6.3426	10.4645	CTSL	Cathepsin L1	C1=CC=C2C(=C1)C(=CN2)OS(=O)(=O)O
	10258	Indoxyl sulfate	compound_1	CFTR	HUMAN	5	6.154e-31	0.3864	10.4314	53.7881	CFTR	Cystic fibrosis transmembrane conductance regulator	C1=CC=C2C(=C1)C(=CN2)OS(=O)(=O)O
	10258	Indoxyl sulfate	compound_1	ECE1	HUMAN	5	2.22e-15	0.34	4.7535	25.8696	ECE1	Endothelin-converting enzyme 1	C1=CC=C2C(=C1)C(=CN2)OS(=O)(=O)O
	10258	Indoxyl sulfate	compound_1	FABPL	HUMAN	5	3.829e-28	0.3478	0.3478	48.772	FABP1	Fatty acid-binding protein, liver	C1=CC=C2C(=C1)C(=CN2)OS(=O)(=O)O
	10258	Indoxyl sulfate	compound_1	GBRB1	HUMAN	5	2.22e-16	0.3148	0.6089	27.7698	GABRB1	Gamma-aminobutyric acid receptor subunit beta-1	C1=CC=C2C(=C1)C(=CN2)OS(=O)(=O)O
	10258	Indoxyl sulfate	compound_1	GBRB2	HUMAN	5	4.796e-07	0.3696	1.2785	10.8947	GABRB2	Gamma-aminobutyric acid receptor subunit beta-2	C1=CC=C2C(=C1)C(=CN2)OS(=O)(=O)O
	10258	Indoxyl sulfate	compound_1	GCR	HUMAN	5	3.215e-08	0.3529	10.4927	13.002	NR3C1	Glucocorticoid receptor	C1=CC=C2C(=C1)C(=CN2)OS(=O)(=O)O
	10258	Indoxyl sulfate	compound_1	GPR84	HUMAN	5	8.951e-08	0.5	2.9335	12.2035	GPR84	G-protein coupled receptor 84	C1=CC=C2C(=C1)C(=CN2)OS(=O)(=O)O
	10258	Indoxyl sulfate	compound_1	KI20A	HUMAN	5	4.373e-41	0.3333	1.2713	72.0076	KIF20A	Kinesin-like protein KIF20A	C1=CC=C2C(=C1)C(=CN2)OS(=O)(=O)O
	10258	Indoxyl sulfate	compound_1	MCR	HUMAN	5	1.939e-07	0.3462	4.8331	11.6009	NR3C2	Mineralocorticoid receptor	C1=CC=C2C(=C1)C(=CN2)OS(=O)(=O)O
	10258	Indoxyl sulfate	compound_1	MMP14	HUMAN	5	1.782e-06	0.3125	3.1847	9.8714	MMP14	Matrix metalloproteinase-14	C1=CC=C2C(=C1)C(=CN2)OS(=O)(=O)O
	10258	Indoxyl sulfate	compound_1	MMP15	HUMAN	5	3.933e-06	0.3	0.3	9.2541	MMP15	Matrix metalloproteinase-15	C1=CC=C2C(=C1)C(=CN2)OS(=O)(=O)O
	10258	Indoxyl sulfate	compound_1	MMP17	HUMAN	5	2.488e-06	0.3	0.3	9.6112	MMP17	Matrix metalloproteinase-17	C1=CC=C2C(=C1)C(=CN2)OS(=O)(=O)O
	10258	Indoxyl sulfate	compound_1	MMP1	HUMAN	5	3.935e-06	0.3214	7.6893	9.2538	MMP1	Interstitial collagenase	C1=CC=C2C(=C1)C(=CN2)OS(=O)(=O)O
	10258	Indoxyl sulfate	compound_1	MMP26	HUMAN	5	1.106e-07	0.3	0.3	12.0389	MMP26	Matrix metalloproteinase-26	C1=CC=C2C(=C1)C(=CN2)OS(=O)(=O)O
	10258	Indoxyl sulfate	compound_1	MMP2	HUMAN	5	1.47e-11	0.3654	17.5535	18.998	MMP2	72 kDa type IV collagenase	C1=CC=C2C(=C1)C(=CN2)OS(=O)(=O)O
	10258	Indoxyl sulfate	compound_1	MMP8	HUMAN	5	6.145e-09	0.3214	6.2202	14.2921	MMP8	Neutrophil collagenase	C1=CC=C2C(=C1)C(=CN2)OS(=O)(=O)O
	10258	Indoxyl sulfate	compound_1	MMP9	HUMAN	5	3.223e-13	0.3878	16.3692	21.9767	MMP9	Matrix metalloproteinase-9	C1=CC=C2C(=C1)C(=CN2)OS(=O)(=O)O
	10258	Indoxyl sulfate	compound_1	NMBR	HUMAN	5	9.512e-30	0.3636	4.8975	51.6532	NMBR	Neuromedin-B receptor	C1=CC=C2C(=C1)C(=CN2)OS(=O)(=O)O
	10258	Indoxyl sulfate	compound_1	NUAK1	HUMAN	5	3.838e-07	0.3091	0.6054	11.0684	NUAK1	NUAK family SNF1-like kinase 1	C1=CC=C2C(=C1)C(=CN2)OS(=O)(=O)O
	10258	Indoxyl sulfate	compound_1	RAD51	HUMAN	5	8.71e-12	0.3158	0.614	19.4061	RAD51	DNA repair protein RAD51 homolog 1	C1=CC=C2C(=C1)C(=CN2)OS(=O)(=O)O
	10258	Indoxyl sulfate	compound_1	RNH1	HUMAN	5	4.535e-10	0.2927	0.2927	16.3244	RNASEH1	Ribonuclease H1	C1=CC=C2C(=C1)C(=CN2)OS(=O)(=O)O
	10258	Indoxyl sulfate	compound_1	SIA4A	HUMAN	5	4.441e-16	0.3051	0.3051	27.0487	ST3GAL1	CMP-N-acetylneuraminate-beta-galactosamide-alpha-2,3-sialyltransferase 1	C1=CC=C2C(=C1)C(=CN2)OS(=O)(=O)O
	10258	Indoxyl sulfate	compound_1	SPRE	HUMAN	5	1.031e-07	0.2857	0.2857	12.0935	SPR	Sepiapterin reductase	C1=CC=C2C(=C1)C(=CN2)OS(=O)(=O)O
	4615423	p-Cresol sulfate	compound_1	AK1C2	HUMAN	5	7.714e-06	0.3415	0.913	8.7289	AKR1C2	Aldo-keto reductase family 1 member C2	CC1=CC=C(C=C1)OS(=O)(=O)O
	4615423	p-Cresol sulfate	compound_1	CAH12	HUMAN	5	1.493e-07	0.3953	10.5647	11.8046	CA12	Carbonic anhydrase 12	CC1=CC=C(C=C1)OS(=O)(=O)O
	4615423	p-Cresol sulfate	compound_1	CAH1	HUMAN	5	1.43e-06	0.4	13.2698	10.043	CA1	Carbonic anhydrase 1	CC1=CC=C(C=C1)OS(=O)(=O)O
	4615423	p-Cresol sulfate	compound_1	CAH2	HUMAN	5	1.336e-07	0.4231	17.3969	11.8912	CA2	Carbonic anhydrase 2	CC1=CC=C(C=C1)OS(=O)(=O)O
	4615423	p-Cresol sulfate	compound_1	CAH9	HUMAN	5	4.989e-09	0.4231	14.43	14.4546	CA9	Carbonic anhydrase 9	CC1=CC=C(C=C1)OS(=O)(=O)O
	4615423	p-Cresol sulfate	compound_1	EST1	HUMAN	5	7.616e-06	0.3846	1.6826	8.7389	CES1	Liver carboxylesterase 1	CC1=CC=C(C=C1)OS(=O)(=O)O
	4615423	p-Cresol sulfate	compound_1	EST2	HUMAN	5	4.995e-09	0.3846	1.6826	14.4537	CES2	Cocaine esterase	CC1=CC=C(C=C1)OS(=O)(=O)O
	4615423	p-Cresol sulfate	compound_1	FFAR4	HUMAN	5	2.2e-06	0.3256	2.1144	9.707	FFAR4	Free fatty acid receptor 4	CC1=CC=C(C=C1)OS(=O)(=O)O
	4615423	p-Cresol sulfate	compound_1	FUT7	HUMAN	5	3.303e-32	0.3784	0.7284	56.0686	FUT7	Alpha-(1,3)-fucosyltransferase 7	CC1=CC=C(C=C1)OS(=O)(=O)O
	4615423	p-Cresol sulfate	compound_1	MMP2	HUMAN	5	4.983e-07	0.3488	10.918	10.8649	MMP2	72 kDa type IV collagenase	CC1=CC=C(C=C1)OS(=O)(=O)O
	4615423	p-Cresol sulfate	compound_1	MMP9	HUMAN	5	9.056e-07	0.3488	8.5551	10.3992	MMP9	Matrix metalloproteinase-9	CC1=CC=C(C=C1)OS(=O)(=O)O
	4615423	p-Cresol sulfate	compound_1	MRP4	HUMAN	5	3.484e-10	0.2963	0.2963	16.53	ABCC4	Multidrug resistance-associated protein 4	CC1=CC=C(C=C1)OS(=O)(=O)O
	4615423	p-Cresol sulfate	compound_1	NLRP1	HUMAN	5	3.442e-15	0.3333	0.3333	25.5073	NLRP1	NACHT, LRR and PYD domains-containing protein 1	CC1=CC=C(C=C1)OS(=O)(=O)O
	4615423	p-Cresol sulfate	compound_1	PIR	HUMAN	5	4.884e-10	0.2917	0.2917	16.2665	PIR	Pirin	CC1=CC=C(C=C1)OS(=O)(=O)O
	4615423	p-Cresol sulfate	compound_1	RPGF4	HUMAN	5	1.567e-06	0.3333	0.6577	9.9717	RAPGEF4	Rap guanine nucleotide exchange factor 4	CC1=CC=C(C=C1)OS(=O)(=O)O
	4615423	p-Cresol sulfate	compound_1	S22A3	HUMAN	5	2.32e-06	0.2903	0.2903	9.6657	SLC22A3	Solute carrier family 22 member 3	CC1=CC=C(C=C1)OS(=O)(=O)O
	4615423	p-Cresol sulfate	compound_1	SO1B1	HUMAN	5	8.171e-07	0.3137	0.3137	10.4793	SLCO1B1	Solute carrier organic anion transporter family member 1B1	CC1=CC=C(C=C1)OS(=O)(=O)O
	4615423	p-Cresol sulfate	compound_1	STS	HUMAN	5	1.902e-19	0.3939	7.0587	33.1595	STS	Steryl-sulfatase	CC1=CC=C(C=C1)OS(=O)(=O)O
	92258	Phenylacetylglutamine	compound_1	AAAT	HUMAN	5	1.91e-32	0.3226	0.6341	56.4945	SLC1A5	Neutral amino acid transporter B(0)	C1=CC=C(C=C1)CC(=O)N[C@@H](CCC(=O)N)C(=O)O
	92258	Phenylacetylglutamine	compound_1	ABCC8	HUMAN	5	5.41e-09	0.2836	0.5653	14.3915	ABCC8	ATP-binding cassette sub-family C member 8	C1=CC=C(C=C1)CC(=O)N[C@@H](CCC(=O)N)C(=O)O
	92258	Phenylacetylglutamine	compound_1	ACE2	HUMAN	5	2.41e-105	0.4222	11.7882	187.373	ACE2	Angiotensin-converting enzyme 2	C1=CC=C(C=C1)CC(=O)N[C@@H](CCC(=O)N)C(=O)O
	92258	Phenylacetylglutamine	compound_1	ACER2	HUMAN	5	1.78e-36	0.2885	0.2885	63.7339	ACER2	Alkaline ceramidase 2	C1=CC=C(C=C1)CC(=O)N[C@@H](CCC(=O)N)C(=O)O
	92258	Phenylacetylglutamine	compound_1	ACE	HUMAN	5	1.32e-119	0.5	52.3047	212.977	ACE	Angiotensin-converting enzyme	C1=CC=C(C=C1)CC(=O)N[C@@H](CCC(=O)N)C(=O)O
	92258	Phenylacetylglutamine	compound_1	ADA	HUMAN	5	1.7e-13	0.3396	1.2725	22.4766	ADA	Adenosine deaminase	C1=CC=C(C=C1)CC(=O)N[C@@H](CCC(=O)N)C(=O)O
	92258	Phenylacetylglutamine	compound_1	AMD	HUMAN	5	8e-31	0.3659	1.0236	53.5838	PAM	Peptidyl-glycine alpha-amidating monooxygenase	C1=CC=C(C=C1)CC(=O)N[C@@H](CCC(=O)N)C(=O)O
	92258	Phenylacetylglutamine	compound_1	AMPB	HUMAN	5	8e-22	0.3137	0.6078	37.426	RNPEP	Aminopeptidase B	C1=CC=C(C=C1)CC(=O)N[C@@H](CCC(=O)N)C(=O)O
	92258	Phenylacetylglutamine	compound_1	AMPE	HUMAN	5	7.38e-11	0.3	1.1664	17.74	ENPEP	Glutamyl aminopeptidase	C1=CC=C(C=C1)CC(=O)N[C@@H](CCC(=O)N)C(=O)O
	92258	Phenylacetylglutamine	compound_1	AMPL	HUMAN	5	1.8e-48	0.3654	4.031	85.2651	LAP3	Cytosol aminopeptidase	C1=CC=C(C=C1)CC(=O)N[C@@H](CCC(=O)N)C(=O)O
	92258	Phenylacetylglutamine	compound_1	AMPN	HUMAN	5	1.7e-55	0.4407	12.853	97.878	ANPEP	Aminopeptidase N	C1=CC=C(C=C1)CC(=O)N[C@@H](CCC(=O)N)C(=O)O
	92258	Phenylacetylglutamine	compound_1	ANF	HUMAN	5	1.67e-09	0.3393	0.3393	15.31	NPPA	Natriuretic peptides A	C1=CC=C(C=C1)CC(=O)N[C@@H](CCC(=O)N)C(=O)O
	92258	Phenylacetylglutamine	compound_1	ANPRA	HUMAN	5	9.16e-14	0.338	0.913	22.9575	NPR1	Atrial natriuretic peptide receptor 1	C1=CC=C(C=C1)CC(=O)N[C@@H](CCC(=O)N)C(=O)O
	92258	Phenylacetylglutamine	compound_1	ANPRC	HUMAN	5	8.66e-26	0.338	0.913	44.5451	NPR3	Atrial natriuretic peptide receptor 3	C1=CC=C(C=C1)CC(=O)N[C@@H](CCC(=O)N)C(=O)O
	92258	Phenylacetylglutamine	compound_1	ANT3	HUMAN	5	1.2e-36	0.2899	0.2899	64.0425	SERPINC1	Antithrombin-III	C1=CC=C(C=C1)CC(=O)N[C@@H](CCC(=O)N)C(=O)O
	92258	Phenylacetylglutamine	compound_1	AOC2	HUMAN	5	5.63e-38	0.3404	0.9716	66.4245	AOC2	Retina-specific copper amine oxidase	C1=CC=C(C=C1)CC(=O)N[C@@H](CCC(=O)N)C(=O)O
	92258	Phenylacetylglutamine	compound_1	APH1A	HUMAN	5	1.36e-11	0.4035	12.4472	19.0614	APH1A	Gamma-secretase subunit APH-1A	C1=CC=C(C=C1)CC(=O)N[C@@H](CCC(=O)N)C(=O)O
	92258	Phenylacetylglutamine	compound_1	APH1B	HUMAN	5	1.36e-11	0.4035	12.4472	19.0614	APH1B	Gamma-secretase subunit APH-1B	C1=CC=C(C=C1)CC(=O)N[C@@H](CCC(=O)N)C(=O)O
	92258	Phenylacetylglutamine	compound_1	ATS4	HUMAN	5	5.98e-08	0.375	2.1991	12.5179	ADAMTS4	A disintegrin and metalloproteinase with thrombospondin motifs 4	C1=CC=C(C=C1)CC(=O)N[C@@H](CCC(=O)N)C(=O)O
	92258	Phenylacetylglutamine	compound_1	BMP1	HUMAN	5	1.29e-08	0.3438	2.936	13.7121	BMP1	Bone morphogenetic protein 1	C1=CC=C(C=C1)CC(=O)N[C@@H](CCC(=O)N)C(=O)O
	92258	Phenylacetylglutamine	compound_1	BRCA1	HUMAN	5	2.87e-07	0.2821	0.2821	11.2953	BRCA1	Breast cancer type 1 susceptibility protein	C1=CC=C(C=C1)CC(=O)N[C@@H](CCC(=O)N)C(=O)O
	92258	Phenylacetylglutamine	compound_1	BRS3	HUMAN	5	1.09e-24	0.5	7.7142	42.5717	BRS3	Bombesin receptor subtype-3	C1=CC=C(C=C1)CC(=O)N[C@@H](CCC(=O)N)C(=O)O
	92258	Phenylacetylglutamine	compound_1	C3AR	HUMAN	5	1.55e-107	0.46	20.2557	191.306	C3AR1	C3a anaphylatoxin chemotactic receptor	C1=CC=C(C=C1)CC(=O)N[C@@H](CCC(=O)N)C(=O)O
	92258	Phenylacetylglutamine	compound_1	CAC1G	HUMAN	5	6.34e-10	0.3617	3.7477	16.0628	CACNA1G	Voltage-dependent T-type calcium channel subunit alpha-1G	C1=CC=C(C=C1)CC(=O)N[C@@H](CCC(=O)N)C(=O)O
	92258	Phenylacetylglutamine	compound_1	CAC1H	HUMAN	5	4.59e-09	0.3273	2.5159	14.5194	CACNA1H	Voltage-dependent T-type calcium channel subunit alpha-1H	C1=CC=C(C=C1)CC(=O)N[C@@H](CCC(=O)N)C(=O)O
	92258	Phenylacetylglutamine	compound_1	CAC1I	HUMAN	5	2.55e-15	0.3617	2.8776	25.7396	CACNA1I	Voltage-dependent T-type calcium channel subunit alpha-1I	C1=CC=C(C=C1)CC(=O)N[C@@H](CCC(=O)N)C(=O)O
	92258	Phenylacetylglutamine	compound_1	CAH1	HUMAN	5	1.24e-10	0.5	20.7773	17.3357	CA1	Carbonic anhydrase 1	C1=CC=C(C=C1)CC(=O)N[C@@H](CCC(=O)N)C(=O)O
	92258	Phenylacetylglutamine	compound_1	CAH2	HUMAN	5	4.56e-19	0.5102	41.3833	32.4781	CA2	Carbonic anhydrase 2	C1=CC=C(C=C1)CC(=O)N[C@@H](CCC(=O)N)C(=O)O
	92258	Phenylacetylglutamine	compound_1	CAH5A	HUMAN	5	6.5e-11	0.3878	3.1376	17.8393	CA5A	Carbonic anhydrase 5A, mitochondrial	C1=CC=C(C=C1)CC(=O)N[C@@H](CCC(=O)N)C(=O)O
	92258	Phenylacetylglutamine	compound_1	CAH5B	HUMAN	5	1.04e-11	0.3878	2.8518	19.2688	CA5B	Carbonic anhydrase 5B, mitochondrial	C1=CC=C(C=C1)CC(=O)N[C@@H](CCC(=O)N)C(=O)O
	92258	Phenylacetylglutamine	compound_1	CAH7	HUMAN	5	2.63e-07	0.3878	4.0247	11.3642	CA7	Carbonic anhydrase 7	C1=CC=C(C=C1)CC(=O)N[C@@H](CCC(=O)N)C(=O)O
	92258	Phenylacetylglutamine	compound_1	CAN1	HUMAN	5	4.85e-67	0.4468	34.4138	118.606	CAPN1	Calpain-1 catalytic subunit	C1=CC=C(C=C1)CC(=O)N[C@@H](CCC(=O)N)C(=O)O
	92258	Phenylacetylglutamine	compound_1	CAN2	HUMAN	5	2.11e-47	0.3958	10.4513	83.3491	CAPN2	Calpain-2 catalytic subunit	C1=CC=C(C=C1)CC(=O)N[C@@H](CCC(=O)N)C(=O)O
	92258	Phenylacetylglutamine	compound_1	CARM1	HUMAN	5	6.04e-11	0.303	1.7681	17.8963	CARM1	Histone-arginine methyltransferase CARM1	C1=CC=C(C=C1)CC(=O)N[C@@H](CCC(=O)N)C(=O)O
	92258	Phenylacetylglutamine	compound_1	CASP1	HUMAN	5	1.61e-36	0.375	18.2069	63.8127	CASP1	Caspase-1	C1=CC=C(C=C1)CC(=O)N[C@@H](CCC(=O)N)C(=O)O
	92258	Phenylacetylglutamine	compound_1	CASP3	HUMAN	5	3.68e-23	0.4118	18.9307	39.8267	CASP3	Caspase-3	C1=CC=C(C=C1)CC(=O)N[C@@H](CCC(=O)N)C(=O)O
	92258	Phenylacetylglutamine	compound_1	CASP4	HUMAN	5	4.19e-11	0.3472	0.6725	18.1808	CASP4	Caspase-4	C1=CC=C(C=C1)CC(=O)N[C@@H](CCC(=O)N)C(=O)O
	92258	Phenylacetylglutamine	compound_1	CASP5	HUMAN	5	1.38e-06	0.3253	0.3253	10.072	CASP5	Caspase-5	C1=CC=C(C=C1)CC(=O)N[C@@H](CCC(=O)N)C(=O)O
	92258	Phenylacetylglutamine	compound_1	CASP6	HUMAN	5	3.94e-06	0.3472	2.4069	9.252	CASP6	Caspase-6	C1=CC=C(C=C1)CC(=O)N[C@@H](CCC(=O)N)C(=O)O
	92258	Phenylacetylglutamine	compound_1	CASP7	HUMAN	5	2.08e-13	0.3818	5.7623	22.3172	CASP7	Caspase-7	C1=CC=C(C=C1)CC(=O)N[C@@H](CCC(=O)N)C(=O)O
	92258	Phenylacetylglutamine	compound_1	CASP8	HUMAN	5	2.89e-15	0.3472	5.1595	25.6653	CASP8	Caspase-8	C1=CC=C(C=C1)CC(=O)N[C@@H](CCC(=O)N)C(=O)O
	92258	Phenylacetylglutamine	compound_1	CASP9	HUMAN	5	1.27e-18	0.3472	1.2829	31.6795	CASP9	Caspase-9	C1=CC=C(C=C1)CC(=O)N[C@@H](CCC(=O)N)C(=O)O
	92258	Phenylacetylglutamine	compound_1	CASPA	HUMAN	5	4.15e-22	0.3472	0.6725	37.9372	CASP10	Caspase-10	C1=CC=C(C=C1)CC(=O)N[C@@H](CCC(=O)N)C(=O)O
	92258	Phenylacetylglutamine	compound_1	CATB	HUMAN	5	1.08e-28	0.3958	19.7227	49.7576	CTSB	Cathepsin B	C1=CC=C(C=C1)CC(=O)N[C@@H](CCC(=O)N)C(=O)O
	92258	Phenylacetylglutamine	compound_1	CATD	HUMAN	5	1.27e-10	0.3913	7.9201	17.3159	CTSD	Cathepsin D	C1=CC=C(C=C1)CC(=O)N[C@@H](CCC(=O)N)C(=O)O
	92258	Phenylacetylglutamine	compound_1	CATE	HUMAN	5	1.13e-13	0.3377	1.5552	22.7916	CTSE	Cathepsin E	C1=CC=C(C=C1)CC(=O)N[C@@H](CCC(=O)N)C(=O)O
	92258	Phenylacetylglutamine	compound_1	CATG	HUMAN	5	8.45e-14	0.3636	2.3375	23.0207	CTSG	Cathepsin G	C1=CC=C(C=C1)CC(=O)N[C@@H](CCC(=O)N)C(=O)O
	92258	Phenylacetylglutamine	compound_1	CATH	HUMAN	5	1.67e-15	0.3051	0.8765	26.0815	CTSH	Pro-cathepsin H	C1=CC=C(C=C1)CC(=O)N[C@@H](CCC(=O)N)C(=O)O
	92258	Phenylacetylglutamine	compound_1	CATK	HUMAN	5	3.18e-24	0.3676	25.3604	41.7348	CTSK	Cathepsin K	C1=CC=C(C=C1)CC(=O)N[C@@H](CCC(=O)N)C(=O)O
	92258	Phenylacetylglutamine	compound_1	CATL1	HUMAN	5	3.63e-47	0.4565	43.3246	82.9256	CTSL	Cathepsin L1	C1=CC=C(C=C1)CC(=O)N[C@@H](CCC(=O)N)C(=O)O
	92258	Phenylacetylglutamine	compound_1	CATS	HUMAN	5	3.89e-15	0.4565	17.9894	25.4176	CTSS	Cathepsin S	C1=CC=C(C=C1)CC(=O)N[C@@H](CCC(=O)N)C(=O)O
	92258	Phenylacetylglutamine	compound_1	CBPA1	HUMAN	5	2.97e-107	0.4222	9.4716	190.8	CPA1	Carboxypeptidase A1	C1=CC=C(C=C1)CC(=O)N[C@@H](CCC(=O)N)C(=O)O
	92258	Phenylacetylglutamine	compound_1	CBPA3	HUMAN	5	7.72e-66	0.381	1.0801	116.448	CPA3	Mast cell carboxypeptidase A	C1=CC=C(C=C1)CC(=O)N[C@@H](CCC(=O)N)C(=O)O
	92258	Phenylacetylglutamine	compound_1	CBPB1	HUMAN	5	2.06e-07	0.3659	0.6992	11.552	CPB1	Carboxypeptidase B	C1=CC=C(C=C1)CC(=O)N[C@@H](CCC(=O)N)C(=O)O
	92258	Phenylacetylglutamine	compound_1	CBPB2	HUMAN	5	1.97e-12	0.3659	2.8962	20.5671	CPB2	Carboxypeptidase B2	C1=CC=C(C=C1)CC(=O)N[C@@H](CCC(=O)N)C(=O)O
	92258	Phenylacetylglutamine	compound_1	CBPN	HUMAN	5	8.23e-07	0.2885	0.2885	10.474	CPN1	Carboxypeptidase N catalytic chain	C1=CC=C(C=C1)CC(=O)N[C@@H](CCC(=O)N)C(=O)O
	92258	Phenylacetylglutamine	compound_1	CBX4	HUMAN	5	3.89e-18	0.2987	1.1582	30.8059	CBX4	E3 SUMO-protein ligase CBX4	C1=CC=C(C=C1)CC(=O)N[C@@H](CCC(=O)N)C(=O)O
	92258	Phenylacetylglutamine	compound_1	CBX7	HUMAN	5	5.72e-27	0.3088	2.606	46.6641	CBX7	Chromobox protein homolog 7	C1=CC=C(C=C1)CC(=O)N[C@@H](CCC(=O)N)C(=O)O
	92258	Phenylacetylglutamine	compound_1	CCKAR	HUMAN	5	2.97e-10	0.3559	4.3019	16.6542	CCKAR	Cholecystokinin receptor type A	C1=CC=C(C=C1)CC(=O)N[C@@H](CCC(=O)N)C(=O)O
	92258	Phenylacetylglutamine	compound_1	CCR8	HUMAN	5	7.88e-06	0.3455	1.2617	8.7119	CCR8	C-C chemokine receptor type 8	C1=CC=C(C=C1)CC(=O)N[C@@H](CCC(=O)N)C(=O)O
	92258	Phenylacetylglutamine	compound_1	CDC42	HUMAN	5	1.08e-09	0.3036	0.3036	15.6503	CDC42	Cell division control protein 42 homolog	C1=CC=C(C=C1)CC(=O)N[C@@H](CCC(=O)N)C(=O)O
	92258	Phenylacetylglutamine	compound_1	CDYL2	HUMAN	5	8.84e-11	0.2987	0.8684	17.5995	CDYL2	Chromodomain Y-like protein 2	C1=CC=C(C=C1)CC(=O)N[C@@H](CCC(=O)N)C(=O)O
	92258	Phenylacetylglutamine	compound_1	CELA1	HUMAN	5	1.32e-06	0.2909	0.2909	10.1038	CELA1	Chymotrypsin-like elastase family member 1	C1=CC=C(C=C1)CC(=O)N[C@@H](CCC(=O)N)C(=O)O
	92258	Phenylacetylglutamine	compound_1	CFAB	HUMAN	5	9.57e-06	0.3167	0.3167	8.5607	CFB	Complement factor B	C1=CC=C(C=C1)CC(=O)N[C@@H](CCC(=O)N)C(=O)O
	92258	Phenylacetylglutamine	compound_1	CHLE	HUMAN	5	4.29e-06	0.3396	5.9814	9.1868	BCHE	Cholinesterase	C1=CC=C(C=C1)CC(=O)N[C@@H](CCC(=O)N)C(=O)O
	92258	Phenylacetylglutamine	compound_1	CMA1	HUMAN	5	2.56e-30	0.5	12.6296	52.6776	CMA1	Chymase	C1=CC=C(C=C1)CC(=O)N[C@@H](CCC(=O)N)C(=O)O
	92258	Phenylacetylglutamine	compound_1	CP2CJ	HUMAN	5	2.43e-06	0.413	13.6433	9.6307	CYP2C19	Cytochrome P450 2C19	C1=CC=C(C=C1)CC(=O)N[C@@H](CCC(=O)N)C(=O)O
	92258	Phenylacetylglutamine	compound_1	CP51A	HUMAN	5	7.11e-06	0.2857	0.2857	8.7922	CYP51A1	Lanosterol 14-alpha demethylase	C1=CC=C(C=C1)CC(=O)N[C@@H](CCC(=O)N)C(=O)O
	92258	Phenylacetylglutamine	compound_1	CPNS1	HUMAN	5	4.26e-08	0.38	0.38	12.7834	CAPNS1	Calpain small subunit 1	C1=CC=C(C=C1)CC(=O)N[C@@H](CCC(=O)N)C(=O)O
	92258	Phenylacetylglutamine	compound_1	CTBP2	HUMAN	5	8.18e-37	0.375	1.5624	64.3384	CTBP2	C-terminal-binding protein 2	C1=CC=C(C=C1)CC(=O)N[C@@H](CCC(=O)N)C(=O)O
	92258	Phenylacetylglutamine	compound_1	CTRB1	HUMAN	5	3.64e-21	0.3585	2.2305	36.2451	CTRB1	Chymotrypsinogen B	C1=CC=C(C=C1)CC(=O)N[C@@H](CCC(=O)N)C(=O)O
	92258	Phenylacetylglutamine	compound_1	CTRC	HUMAN	5	4.66e-15	0.3043	1.7392	25.2855	CTRC	Chymotrypsin-C	C1=CC=C(C=C1)CC(=O)N[C@@H](CCC(=O)N)C(=O)O
	92258	Phenylacetylglutamine	compound_1	DCOR	HUMAN	5	1.03e-07	0.2857	0.2857	12.0935	ODC1	Ornithine decarboxylase	C1=CC=C(C=C1)CC(=O)N[C@@H](CCC(=O)N)C(=O)O
	92258	Phenylacetylglutamine	compound_1	DLG4	HUMAN	5	2.26e-57	0.3559	4.4264	101.247	DLG4	Disks large homolog 4	C1=CC=C(C=C1)CC(=O)N[C@@H](CCC(=O)N)C(=O)O
	92258	Phenylacetylglutamine	compound_1	DNPEP	HUMAN	5	4.08e-32	0.3137	0.6275	55.9033	DNPEP	Aspartyl aminopeptidase	C1=CC=C(C=C1)CC(=O)N[C@@H](CCC(=O)N)C(=O)O
	92258	Phenylacetylglutamine	compound_1	DPP2	HUMAN	5	6.54e-11	0.3462	5.1405	17.8346	DPP7	Dipeptidyl peptidase 2	C1=CC=C(C=C1)CC(=O)N[C@@H](CCC(=O)N)C(=O)O
	92258	Phenylacetylglutamine	compound_1	DYR	HUMAN	5	7.19e-33	0.3559	20.0242	57.2576	DHFR	Dihydrofolate reductase	C1=CC=C(C=C1)CC(=O)N[C@@H](CCC(=O)N)C(=O)O
	92258	Phenylacetylglutamine	compound_1	EAA1	HUMAN	5	8.88e-16	0.3404	1.8471	26.6053	SLC1A3	Excitatory amino acid transporter 1	C1=CC=C(C=C1)CC(=O)N[C@@H](CCC(=O)N)C(=O)O
	92258	Phenylacetylglutamine	compound_1	EAA2	HUMAN	5	3.36e-24	0.3542	2.5281	41.6937	SLC1A2	Excitatory amino acid transporter 2	C1=CC=C(C=C1)CC(=O)N[C@@H](CCC(=O)N)C(=O)O
	92258	Phenylacetylglutamine	compound_1	EAA3	HUMAN	5	3.23e-37	0.3878	3.8742	65.0626	SLC1A1	Excitatory amino acid transporter 3	C1=CC=C(C=C1)CC(=O)N[C@@H](CCC(=O)N)C(=O)O
	92258	Phenylacetylglutamine	compound_1	ECE1	HUMAN	5	3.74e-53	0.4737	16.6969	93.6744	ECE1	Endothelin-converting enzyme 1	C1=CC=C(C=C1)CC(=O)N[C@@H](CCC(=O)N)C(=O)O
	92258	Phenylacetylglutamine	compound_1	EGLN2	HUMAN	5	5.34e-06	0.3284	1.7712	9.0162	EGLN2	Egl nine homolog 2	C1=CC=C(C=C1)CC(=O)N[C@@H](CCC(=O)N)C(=O)O
	92258	Phenylacetylglutamine	compound_1	ENTK	HUMAN	5	1.82e-45	0.4333	13.6369	79.8718	TMPRSS15	Enteropeptidase	C1=CC=C(C=C1)CC(=O)N[C@@H](CCC(=O)N)C(=O)O
	92258	Phenylacetylglutamine	compound_1	EPOR	HUMAN	5	1.19e-35	0.2951	0.5784	62.249	EPOR	Erythropoietin receptor	C1=CC=C(C=C1)CC(=O)N[C@@H](CCC(=O)N)C(=O)O
	92258	Phenylacetylglutamine	compound_1	ERAP1	HUMAN	5	8.87e-44	0.3548	7.7495	76.8424	ERAP1	Endoplasmic reticulum aminopeptidase 1	C1=CC=C(C=C1)CC(=O)N[C@@H](CCC(=O)N)C(=O)O
	92258	Phenylacetylglutamine	compound_1	ERAP2	HUMAN	5	4.17e-89	0.3571	12.8894	158.221	ERAP2	Endoplasmic reticulum aminopeptidase 2	C1=CC=C(C=C1)CC(=O)N[C@@H](CCC(=O)N)C(=O)O
	92258	Phenylacetylglutamine	compound_1	ERCC5	HUMAN	5	2.17e-06	0.2917	0.5774	9.7184	ERCC5	DNA repair protein complementing XP-G cells	C1=CC=C(C=C1)CC(=O)N[C@@H](CCC(=O)N)C(=O)O
	92258	Phenylacetylglutamine	compound_1	EST1	HUMAN	5	9.7e-10	0.4	2.8786	15.732	CES1	Liver carboxylesterase 1	C1=CC=C(C=C1)CC(=O)N[C@@H](CCC(=O)N)C(=O)O
	92258	Phenylacetylglutamine	compound_1	F13A	HUMAN	5	4.62e-07	0.3846	1.0288	10.9232	F13A1	Coagulation factor XIII A chain	C1=CC=C(C=C1)CC(=O)N[C@@H](CCC(=O)N)C(=O)O
	92258	Phenylacetylglutamine	compound_1	FA10	HUMAN	5	1.43e-19	0.381	42.3274	33.3849	F10	Coagulation factor X	C1=CC=C(C=C1)CC(=O)N[C@@H](CCC(=O)N)C(=O)O
	92258	Phenylacetylglutamine	compound_1	FA11	HUMAN	5	5.44e-06	0.338	3.6329	9.0018	F11	Coagulation factor XI	C1=CC=C(C=C1)CC(=O)N[C@@H](CCC(=O)N)C(=O)O
	92258	Phenylacetylglutamine	compound_1	FA7	HUMAN	5	2.5e-13	0.3692	7.1018	22.1735	F7	Coagulation factor VII	C1=CC=C(C=C1)CC(=O)N[C@@H](CCC(=O)N)C(=O)O
	92258	Phenylacetylglutamine	compound_1	FDFT	HUMAN	5	1.13e-07	0.3281	1.7598	12.0194	FDFT1	Squalene synthase	C1=CC=C(C=C1)CC(=O)N[C@@H](CCC(=O)N)C(=O)O
	92258	Phenylacetylglutamine	compound_1	FCER2	HUMAN	5	6.2e-59	0.3455	6.7927	104.051	FCER2	Low affinity immunoglobulin epsilon Fc receptor	C1=CC=C(C=C1)CC(=O)N[C@@H](CCC(=O)N)C(=O)O
	92258	Phenylacetylglutamine	compound_1	FFAR4	HUMAN	5	9.38e-09	0.3077	2.9412	13.9626	FFAR4	Free fatty acid receptor 4	C1=CC=C(C=C1)CC(=O)N[C@@H](CCC(=O)N)C(=O)O
	92258	Phenylacetylglutamine	compound_1	FFAR1	HUMAN	5	6.66e-16	0.3774	12.1502	26.8571	FFAR1	Free fatty acid receptor 1	C1=CC=C(C=C1)CC(=O)N[C@@H](CCC(=O)N)C(=O)O
	92258	Phenylacetylglutamine	compound_1	FNTA	HUMAN	5	4.53e-22	0.3922	11.3615	37.869	FNTA	Protein farnesyltransferase/geranylgeranyltransferase type-1 subunit alpha	C1=CC=C(C=C1)CC(=O)N[C@@H](CCC(=O)N)C(=O)O
	92258	Phenylacetylglutamine	compound_1	FNTB	HUMAN	5	3.43e-22	0.3922	10.7175	38.085	FNTB	Protein farnesyltransferase subunit beta	C1=CC=C(C=C1)CC(=O)N[C@@H](CCC(=O)N)C(=O)O
	92258	Phenylacetylglutamine	compound_1	FOLC	HUMAN	5	3.33e-16	0.3103	0.8902	27.3764	FPGS	Folylpolyglutamate synthase, mitochondrial	C1=CC=C(C=C1)CC(=O)N[C@@H](CCC(=O)N)C(=O)O
	92258	Phenylacetylglutamine	compound_1	FOLH1	HUMAN	5	5.02e-84	0.449	22.6073	149.098	FOLH1	Glutamate carboxypeptidase 2	C1=CC=C(C=C1)CC(=O)N[C@@H](CCC(=O)N)C(=O)O
	92258	Phenylacetylglutamine	compound_1	FOLR1	HUMAN	5	1.24e-53	0.3182	4.1344	94.5326	FOLR1	Folate receptor alpha	C1=CC=C(C=C1)CC(=O)N[C@@H](CCC(=O)N)C(=O)O
	92258	Phenylacetylglutamine	compound_1	FOLR2	HUMAN	5	5.36e-57	0.3182	2.6765	100.573	FOLR2	Folate receptor beta	C1=CC=C(C=C1)CC(=O)N[C@@H](CCC(=O)N)C(=O)O
	92258	Phenylacetylglutamine	compound_1	FPR1	HUMAN	5	1.8e-67	0.4082	16.3618	119.38	FPR1	fMet-Leu-Phe receptor	C1=CC=C(C=C1)CC(=O)N[C@@H](CCC(=O)N)C(=O)O
	92258	Phenylacetylglutamine	compound_1	FPR2	HUMAN	5	1.52e-06	0.3284	2.9915	9.997	FPR2	N-formyl peptide receptor 2	C1=CC=C(C=C1)CC(=O)N[C@@H](CCC(=O)N)C(=O)O
	92258	Phenylacetylglutamine	compound_1	FURIN	HUMAN	5	1.63e-100	0.587	19.7183	178.699	FURIN	Furin	C1=CC=C(C=C1)CC(=O)N[C@@H](CCC(=O)N)C(=O)O
	92258	Phenylacetylglutamine	compound_1	GASR	HUMAN	5	3.42e-27	0.3692	21.2109	47.0657	CCKBR	Gastrin/cholecystokinin type B receptor	C1=CC=C(C=C1)CC(=O)N[C@@H](CCC(=O)N)C(=O)O
	92258	Phenylacetylglutamine	compound_1	GGH	HUMAN	5	3.28e-54	0.3913	0.6802	95.5711	GGH	Gamma-glutamyl hydrolase	C1=CC=C(C=C1)CC(=O)N[C@@H](CCC(=O)N)C(=O)O
	92258	Phenylacetylglutamine	compound_1	GHSR	HUMAN	5	4.15e-14	0.4085	14.2138	23.5754	GHSR	Growth hormone secretagogue receptor type 1	C1=CC=C(C=C1)CC(=O)N[C@@H](CCC(=O)N)C(=O)O
	92258	Phenylacetylglutamine	compound_1	GLO2	HUMAN	5	8.66e-24	0.2923	0.2923	40.9548	HAGH	Hydroxyacylglutathione hydrolase, mitochondrial	C1=CC=C(C=C1)CC(=O)N[C@@H](CCC(=O)N)C(=O)O
	92258	Phenylacetylglutamine	compound_1	GLSK	HUMAN	5	2.56e-63	0.3696	34.1191	111.922	GLS	Glutaminase kidney isoform, mitochondrial	C1=CC=C(C=C1)CC(=O)N[C@@H](CCC(=O)N)C(=O)O
	92258	Phenylacetylglutamine	compound_1	GLUT4	HUMAN	5	2.07e-43	0.3684	0.7074	76.1831	SLC2A4	Solute carrier family 2, facilitated glucose transporter member 4	C1=CC=C(C=C1)CC(=O)N[C@@H](CCC(=O)N)C(=O)O
	92258	Phenylacetylglutamine	compound_1	GNPAT	HUMAN	5	7.18e-49	0.4118	0.7981	85.9836	GNPAT	Dihydroxyacetone phosphate acyltransferase	C1=CC=C(C=C1)CC(=O)N[C@@H](CCC(=O)N)C(=O)O
	92258	Phenylacetylglutamine	compound_1	GP139	HUMAN	5	7.32e-27	0.3	1.738	46.4719	GPR139	Probable G-protein coupled receptor 139	C1=CC=C(C=C1)CC(=O)N[C@@H](CCC(=O)N)C(=O)O
	92258	Phenylacetylglutamine	compound_1	GP183	HUMAN	5	1.51e-14	0.3269	2.132	24.362	GPR183	G-protein coupled receptor 183	C1=CC=C(C=C1)CC(=O)N[C@@H](CCC(=O)N)C(=O)O
	92258	Phenylacetylglutamine	compound_1	GPR88	HUMAN	5	4.44e-09	0.3818	2.2251	14.5452	GPR88	Probable G-protein coupled receptor 88	C1=CC=C(C=C1)CC(=O)N[C@@H](CCC(=O)N)C(=O)O
	92258	Phenylacetylglutamine	compound_1	GRB2	HUMAN	5	4.11e-11	0.3387	2.4313	18.1968	GRB2	Growth factor receptor-bound protein 2	C1=CC=C(C=C1)CC(=O)N[C@@H](CCC(=O)N)C(=O)O
	92258	Phenylacetylglutamine	compound_1	GRIA1	HUMAN	5	7.49e-08	0.3929	1.0086	12.3427	GRIA1	Glutamate receptor 1	C1=CC=C(C=C1)CC(=O)N[C@@H](CCC(=O)N)C(=O)O
	92258	Phenylacetylglutamine	compound_1	GRIA3	HUMAN	5	8.46e-07	0.2879	0.2879	10.4521	GRIA3	Glutamate receptor 3	C1=CC=C(C=C1)CC(=O)N[C@@H](CCC(=O)N)C(=O)O
	92258	Phenylacetylglutamine	compound_1	GSAP	HUMAN	5	2.85e-23	0.2857	0.2857	40.0264	GSAP	Gamma-secretase-activating protein	C1=CC=C(C=C1)CC(=O)N[C@@H](CCC(=O)N)C(=O)O
	92258	Phenylacetylglutamine	compound_1	GSTA1	HUMAN	5	2.3e-08	0.3125	0.3125	13.2628	GSTA1	Glutathione S-transferase A1	C1=CC=C(C=C1)CC(=O)N[C@@H](CCC(=O)N)C(=O)O
	92258	Phenylacetylglutamine	compound_1	GSTK1	HUMAN	5	1.81e-25	0.3137	0.3137	43.9705	GSTK1	Glutathione S-transferase kappa 1	C1=CC=C(C=C1)CC(=O)N[C@@H](CCC(=O)N)C(=O)O
	92258	Phenylacetylglutamine	compound_1	GSTM1	HUMAN	5	2.76e-19	0.3065	0.3065	32.8701	GSTM1	Glutathione S-transferase Mu 1	C1=CC=C(C=C1)CC(=O)N[C@@H](CCC(=O)N)C(=O)O
	92258	Phenylacetylglutamine	compound_1	GSTP1	HUMAN	5	1.23e-14	0.386	2.032	24.5219	GSTP1	Glutathione S-transferase P	C1=CC=C(C=C1)CC(=O)N[C@@H](CCC(=O)N)C(=O)O
	92258	Phenylacetylglutamine	compound_1	HCAR2	HUMAN	5	8.36e-07	0.3036	3.1907	10.4618	HCAR2	Hydroxycarboxylic acid receptor 2	C1=CC=C(C=C1)CC(=O)N[C@@H](CCC(=O)N)C(=O)O
	92258	Phenylacetylglutamine	compound_1	HDA10	HUMAN	5	6.51e-09	0.3125	2.3582	14.2477	HDAC10	Polyamine deacetylase HDAC10	C1=CC=C(C=C1)CC(=O)N[C@@H](CCC(=O)N)C(=O)O
	92258	Phenylacetylglutamine	compound_1	HDA11	HUMAN	5	1.49e-09	0.3125	2.0587	15.3979	HDAC11	Histone deacetylase 11	C1=CC=C(C=C1)CC(=O)N[C@@H](CCC(=O)N)C(=O)O
	92258	Phenylacetylglutamine	compound_1	HDAC1	HUMAN	5	6.44e-15	0.3651	25.6323	25.0324	HDAC1	Histone deacetylase 1	C1=CC=C(C=C1)CC(=O)N[C@@H](CCC(=O)N)C(=O)O
	92258	Phenylacetylglutamine	compound_1	HDAC2	HUMAN	5	2.56e-10	0.375	7.5256	16.7705	HDAC2	Histone deacetylase 2	C1=CC=C(C=C1)CC(=O)N[C@@H](CCC(=O)N)C(=O)O
	92258	Phenylacetylglutamine	compound_1	HDAC3	HUMAN	5	7.03e-07	0.3571	5.9313	10.5965	HDAC3	Histone deacetylase 3	C1=CC=C(C=C1)CC(=O)N[C@@H](CCC(=O)N)C(=O)O
	92258	Phenylacetylglutamine	compound_1	HDAC6	HUMAN	5	5.5e-10	0.4444	12.5347	16.1745	HDAC6	Histone deacetylase 6	C1=CC=C(C=C1)CC(=O)N[C@@H](CCC(=O)N)C(=O)O
	92258	Phenylacetylglutamine	compound_1	HDAC7	HUMAN	5	1.3e-11	0.3158	2.0566	19.0917	HDAC7	Histone deacetylase 7	C1=CC=C(C=C1)CC(=O)N[C@@H](CCC(=O)N)C(=O)O
	92258	Phenylacetylglutamine	compound_1	HDAC8	HUMAN	5	7.45e-18	0.375	13.8121	30.3002	HDAC8	Histone deacetylase 8	C1=CC=C(C=C1)CC(=O)N[C@@H](CCC(=O)N)C(=O)O
	92258	Phenylacetylglutamine	compound_1	HEPS	HUMAN	5	3.72e-21	0.3333	3.2772	36.2267	HPN	Serine protease hepsin	C1=CC=C(C=C1)CC(=O)N[C@@H](CCC(=O)N)C(=O)O
	92258	Phenylacetylglutamine	compound_1	HGFA	HUMAN	5	2.42e-17	0.3387	1.6052	29.38	HGFAC	Hepatocyte growth factor activator	C1=CC=C(C=C1)CC(=O)N[C@@H](CCC(=O)N)C(=O)O
	92258	Phenylacetylglutamine	compound_1	HLAA	HUMAN	5	1.82e-28	0.3443	3.7326	49.3539	HLA-A	HLA class I histocompatibility antigen, A alpha chain	C1=CC=C(C=C1)CC(=O)N[C@@H](CCC(=O)N)C(=O)O
	92258	Phenylacetylglutamine	compound_1	HMDH	HUMAN	5	5.74e-14	0.3676	3.7352	23.3221	HMGCR	3-hydroxy-3-methylglutaryl-coenzyme A reductase	C1=CC=C(C=C1)CC(=O)N[C@@H](CCC(=O)N)C(=O)O
	92258	Phenylacetylglutamine	compound_1	HPGDS	HUMAN	5	1.11e-16	0.3519	3.9239	28.3171	HPGDS	Hematopoietic prostaglandin D synthase	C1=CC=C(C=C1)CC(=O)N[C@@H](CCC(=O)N)C(=O)O
	92258	Phenylacetylglutamine	compound_1	HYES	HUMAN	5	1.24e-08	0.3731	8.919	13.7425	EPHX2	Bifunctional epoxide hydrolase 2	C1=CC=C(C=C1)CC(=O)N[C@@H](CCC(=O)N)C(=O)O
	92258	Phenylacetylglutamine	compound_1	ICMT	HUMAN	5	8.88e-16	0.3509	3.384	26.5908	ICMT	Protein-S-isoprenylcysteine O-methyltransferase	C1=CC=C(C=C1)CC(=O)N[C@@H](CCC(=O)N)C(=O)O
	92258	Phenylacetylglutamine	compound_1	IDE	HUMAN	5	6.61e-28	0.3077	4.1056	48.3469	IDE	Insulin-degrading enzyme	C1=CC=C(C=C1)CC(=O)N[C@@H](CCC(=O)N)C(=O)O
	92258	Phenylacetylglutamine	compound_1	IL2RA	HUMAN	5	5.46e-39	0.3088	0.3088	68.244	IL2RA	Interleukin-2 receptor subunit alpha	C1=CC=C(C=C1)CC(=O)N[C@@H](CCC(=O)N)C(=O)O
	92258	Phenylacetylglutamine	compound_1	ITA2B	HUMAN	5	1.34e-31	0.4182	21.2848	54.9741	ITGA2B	Integrin alpha-IIb	C1=CC=C(C=C1)CC(=O)N[C@@H](CCC(=O)N)C(=O)O
	92258	Phenylacetylglutamine	compound_1	ITA2	HUMAN	5	2.84e-11	0.3043	1.1852	18.4854	ITGA2	Integrin alpha-2	C1=CC=C(C=C1)CC(=O)N[C@@H](CCC(=O)N)C(=O)O
	92258	Phenylacetylglutamine	compound_1	ITA4	HUMAN	5	6.3e-37	0.4314	23.726	64.5417	ITGA4	Integrin alpha-4	C1=CC=C(C=C1)CC(=O)N[C@@H](CCC(=O)N)C(=O)O
	92258	Phenylacetylglutamine	compound_1	ITA5	HUMAN	5	1e-07	0.3065	1.7532	12.1172	ITGA5	Integrin alpha-5	C1=CC=C(C=C1)CC(=O)N[C@@H](CCC(=O)N)C(=O)O
	92258	Phenylacetylglutamine	compound_1	ITAV	HUMAN	5	3.33e-16	0.403	9.4732	27.2237	ITGAV	Integrin alpha-V	C1=CC=C(C=C1)CC(=O)N[C@@H](CCC(=O)N)C(=O)O
	92258	Phenylacetylglutamine	compound_1	ITB1	HUMAN	5	4.97e-39	0.4314	26.0169	68.3172	ITGB1	Integrin beta-1	C1=CC=C(C=C1)CC(=O)N[C@@H](CCC(=O)N)C(=O)O
	92258	Phenylacetylglutamine	compound_1	ITB3	HUMAN	5	8.12e-28	0.4182	25.5698	48.1858	ITGB3	Integrin beta-3	C1=CC=C(C=C1)CC(=O)N[C@@H](CCC(=O)N)C(=O)O
	92258	Phenylacetylglutamine	compound_1	ITB5	HUMAN	5	3.67e-09	0.3393	2.1065	14.695	ITGB5	Integrin beta-5	C1=CC=C(C=C1)CC(=O)N[C@@H](CCC(=O)N)C(=O)O
	92258	Phenylacetylglutamine	compound_1	ITB8	HUMAN	5	5.3e-07	0.2933	0.5828	10.8168	ITGB8	Integrin beta-8	C1=CC=C(C=C1)CC(=O)N[C@@H](CCC(=O)N)C(=O)O
	92258	Phenylacetylglutamine	compound_1	KCNQ2	HUMAN	5	4.44e-16	0.3542	2.0708	27.0662	KCNQ2	Potassium voltage-gated channel subfamily KQT member 2	C1=CC=C(C=C1)CC(=O)N[C@@H](CCC(=O)N)C(=O)O
	92258	Phenylacetylglutamine	compound_1	KDM1A	HUMAN	5	1.06e-08	0.3226	4.5002	13.8699	KDM1A	Lysine-specific histone demethylase 1A	C1=CC=C(C=C1)CC(=O)N[C@@H](CCC(=O)N)C(=O)O
	92258	Phenylacetylglutamine	compound_1	KDM2A	HUMAN	5	1.47e-08	0.2903	0.8618	13.6145	KDM2A	Lysine-specific demethylase 2A	C1=CC=C(C=C1)CC(=O)N[C@@H](CCC(=O)N)C(=O)O
	92258	Phenylacetylglutamine	compound_1	KDM4D	HUMAN	5	1.09e-10	0.3265	0.6095	17.4374	KDM4D	Lysine-specific demethylase 4D	C1=CC=C(C=C1)CC(=O)N[C@@H](CCC(=O)N)C(=O)O
	92258	Phenylacetylglutamine	compound_1	KEAP1	HUMAN	5	1.73e-13	0.3485	0.9793	22.4624	KEAP1	Kelch-like ECH-associated protein 1	C1=CC=C(C=C1)CC(=O)N[C@@H](CCC(=O)N)C(=O)O
	92258	Phenylacetylglutamine	compound_1	KIF11	HUMAN	5	9.33e-08	0.3673	5.0201	12.1715	KIF11	Kinesin-like protein KIF11	C1=CC=C(C=C1)CC(=O)N[C@@H](CCC(=O)N)C(=O)O
	92258	Phenylacetylglutamine	compound_1	KISSR	HUMAN	5	3.12e-07	0.2892	1.145	11.229	KISS1R	KiSS-1 receptor	C1=CC=C(C=C1)CC(=O)N[C@@H](CCC(=O)N)C(=O)O
	92258	Phenylacetylglutamine	compound_1	KLK1	HUMAN	5	4.58e-24	0.375	4.9223	41.4519	KLK1	Kallikrein-1	C1=CC=C(C=C1)CC(=O)N[C@@H](CCC(=O)N)C(=O)O
	92258	Phenylacetylglutamine	compound_1	KLK2	HUMAN	5	3.77e-46	0.3115	1.1853	81.1002	KLK2	Kallikrein-2	C1=CC=C(C=C1)CC(=O)N[C@@H](CCC(=O)N)C(=O)O
	92258	Phenylacetylglutamine	compound_1	KLK3	HUMAN	5	4.33e-21	0.3871	1.3186	36.1095	KLK3	Prostate-specific antigen	C1=CC=C(C=C1)CC(=O)N[C@@H](CCC(=O)N)C(=O)O
	92258	Phenylacetylglutamine	compound_1	KLK4	HUMAN	5	4.57e-58	0.3167	1.8071	102.494	KLK4	Kallikrein-4	C1=CC=C(C=C1)CC(=O)N[C@@H](CCC(=O)N)C(=O)O
	92258	Phenylacetylglutamine	compound_1	KLK5	HUMAN	5	5.64e-07	0.322	0.322	10.7682	KLK5	Kallikrein-5	C1=CC=C(C=C1)CC(=O)N[C@@H](CCC(=O)N)C(=O)O
	92258	Phenylacetylglutamine	compound_1	KLK6	HUMAN	5	6.7e-09	0.3158	0.3158	14.2243	KLK6	Kallikrein-6	C1=CC=C(C=C1)CC(=O)N[C@@H](CCC(=O)N)C(=O)O
	92258	Phenylacetylglutamine	compound_1	KLK8	HUMAN	5	2.68e-63	0.3167	1.8071	111.886	KLK8	Kallikrein-8	C1=CC=C(C=C1)CC(=O)N[C@@H](CCC(=O)N)C(=O)O
	92258	Phenylacetylglutamine	compound_1	KLKB1	HUMAN	5	1.71e-13	0.3333	9.4777	22.4701	KLKB1	Plasma kallikrein	C1=CC=C(C=C1)CC(=O)N[C@@H](CCC(=O)N)C(=O)O
	92258	Phenylacetylglutamine	compound_1	KYNU	HUMAN	5	5.12e-27	0.3043	0.6079	46.7497	KYNU	Kynureninase	C1=CC=C(C=C1)CC(=O)N[C@@H](CCC(=O)N)C(=O)O
	92258	Phenylacetylglutamine	compound_1	LAT1	HUMAN	5	2.31e-66	0.3864	1.0889	117.39	SLC7A5	Large neutral amino acids transporter small subunit 1	C1=CC=C(C=C1)CC(=O)N[C@@H](CCC(=O)N)C(=O)O
	92258	Phenylacetylglutamine	compound_1	LCAP	HUMAN	5	1.47e-48	0.3548	10.5309	85.4248	LNPEP	Leucyl-cystinyl aminopeptidase	C1=CC=C(C=C1)CC(=O)N[C@@H](CCC(=O)N)C(=O)O
	92258	Phenylacetylglutamine	compound_1	LGMN	HUMAN	5	1.32e-10	0.3284	1.5317	17.2888	LGMN	Legumain	C1=CC=C(C=C1)CC(=O)N[C@@H](CCC(=O)N)C(=O)O
	92258	Phenylacetylglutamine	compound_1	LGUL	HUMAN	5	3.5e-19	0.3492	1.8615	32.6853	GLO1	Lactoylglutathione lyase	C1=CC=C(C=C1)CC(=O)N[C@@H](CCC(=O)N)C(=O)O
	92258	Phenylacetylglutamine	compound_1	LKHA4	HUMAN	5	1.61e-48	0.3889	21.8657	85.3541	LTA4H	Leukotriene A-4 hydrolase	C1=CC=C(C=C1)CC(=O)N[C@@H](CCC(=O)N)C(=O)O
	92258	Phenylacetylglutamine	compound_1	LOX5	HUMAN	5	2.43e-07	0.3409	7.5254	11.4259	ALOX5	Arachidonate 5-lipoxygenase	C1=CC=C(C=C1)CC(=O)N[C@@H](CCC(=O)N)C(=O)O
	92258	Phenylacetylglutamine	compound_1	LSHR	HUMAN	5	2.35e-06	0.3014	0.3014	9.657	LHCGR	Lutropin-choriogonadotropic hormone receptor	C1=CC=C(C=C1)CC(=O)N[C@@H](CCC(=O)N)C(=O)O
	92258	Phenylacetylglutamine	compound_1	LT4R1	HUMAN	5	3.72e-08	0.3393	2.768	12.8891	LTB4R	Leukotriene B4 receptor 1	C1=CC=C(C=C1)CC(=O)N[C@@H](CCC(=O)N)C(=O)O
	92258	Phenylacetylglutamine	compound_1	LY96	HUMAN	5	3.1e-24	0.4694	0.4694	41.7553	LY96	Lymphocyte antigen 96	C1=CC=C(C=C1)CC(=O)N[C@@H](CCC(=O)N)C(=O)O
	92258	Phenylacetylglutamine	compound_1	LYAM1	HUMAN	5	3.51e-14	0.3273	0.9421	23.7056	SELL	L-selectin	C1=CC=C(C=C1)CC(=O)N[C@@H](CCC(=O)N)C(=O)O
	92258	Phenylacetylglutamine	compound_1	LYAM2	HUMAN	5	6.28e-07	0.3273	1.2621	10.684	SELE	E-selectin	C1=CC=C(C=C1)CC(=O)N[C@@H](CCC(=O)N)C(=O)O
	92258	Phenylacetylglutamine	compound_1	LYAM3	HUMAN	5	3.1e-13	0.3692	1.6314	22.0068	SELP	P-selectin	C1=CC=C(C=C1)CC(=O)N[C@@H](CCC(=O)N)C(=O)O
	92258	Phenylacetylglutamine	compound_1	MAGI3	HUMAN	5	2.95e-69	0.3425	1.5882	122.583	MAGI3	Membrane-associated guanylate kinase, WW and PDZ domain-containing protein 3	C1=CC=C(C=C1)CC(=O)N[C@@H](CCC(=O)N)C(=O)O
	92258	Phenylacetylglutamine	compound_1	MBOA4	HUMAN	5	2.89e-54	0.3043	0.8878	95.6697	MBOAT4	Ghrelin O-acyltransferase	C1=CC=C(C=C1)CC(=O)N[C@@H](CCC(=O)N)C(=O)O
	92258	Phenylacetylglutamine	compound_1	MC3R	HUMAN	5	2.38e-41	0.3846	19.0343	72.4805	MC3R	Melanocortin receptor 3	C1=CC=C(C=C1)CC(=O)N[C@@H](CCC(=O)N)C(=O)O
	92258	Phenylacetylglutamine	compound_1	MC4R	HUMAN	5	1.94e-26	0.3846	32.3176	45.7122	MC4R	Melanocortin receptor 4	C1=CC=C(C=C1)CC(=O)N[C@@H](CCC(=O)N)C(=O)O
	92258	Phenylacetylglutamine	compound_1	MDM4	HUMAN	5	5.23e-25	0.4651	4.7845	43.1427	MDM4	Protein Mdm4	C1=CC=C(C=C1)CC(=O)N[C@@H](CCC(=O)N)C(=O)O
	92258	Phenylacetylglutamine	compound_1	MK08	HUMAN	5	9.51e-08	0.3913	7.3481	12.1567	MAPK8	Mitogen-activated protein kinase 8	C1=CC=C(C=C1)CC(=O)N[C@@H](CCC(=O)N)C(=O)O
	92258	Phenylacetylglutamine	compound_1	MMEL1	HUMAN	5	4.32e-35	0.3469	3.3118	61.2458	MMEL1	Membrane metallo-endopeptidase-like 1	C1=CC=C(C=C1)CC(=O)N[C@@H](CCC(=O)N)C(=O)O
	92258	Phenylacetylglutamine	compound_1	MMP10	HUMAN	5	1.91e-81	0.4902	15.3182	144.466	MMP10	Stromelysin-2	C1=CC=C(C=C1)CC(=O)N[C@@H](CCC(=O)N)C(=O)O
	92258	Phenylacetylglutamine	compound_1	MMP11	HUMAN	5	6.71e-30	0.2973	0.583	51.9256	MMP11	Stromelysin-3	C1=CC=C(C=C1)CC(=O)N[C@@H](CCC(=O)N)C(=O)O
	92258	Phenylacetylglutamine	compound_1	MMP12	HUMAN	5	5.53e-92	0.4902	41.1378	163.386	MMP12	Macrophage metalloelastase	C1=CC=C(C=C1)CC(=O)N[C@@H](CCC(=O)N)C(=O)O
	92258	Phenylacetylglutamine	compound_1	MMP13	HUMAN	5	3.38e-22	0.4902	29.3616	38.0968	MMP13	Collagenase 3	C1=CC=C(C=C1)CC(=O)N[C@@H](CCC(=O)N)C(=O)O
	92258	Phenylacetylglutamine	compound_1	MMP14	HUMAN	5	4.34e-24	0.4038	12.0934	41.4928	MMP14	Matrix metalloproteinase-14	C1=CC=C(C=C1)CC(=O)N[C@@H](CCC(=O)N)C(=O)O
	92258	Phenylacetylglutamine	compound_1	MMP17	HUMAN	5	1.45e-06	0.3125	0.3125	10.0298	MMP17	Matrix metalloproteinase-17	C1=CC=C(C=C1)CC(=O)N[C@@H](CCC(=O)N)C(=O)O
	92258	Phenylacetylglutamine	compound_1	MMP1	HUMAN	5	4.94e-38	0.44	45.9269	66.5261	MMP1	Interstitial collagenase	C1=CC=C(C=C1)CC(=O)N[C@@H](CCC(=O)N)C(=O)O
	92258	Phenylacetylglutamine	compound_1	MMP2	HUMAN	5	7.02e-48	0.5111	70.7552	84.206	MMP2	72 kDa type IV collagenase	C1=CC=C(C=C1)CC(=O)N[C@@H](CCC(=O)N)C(=O)O
	92258	Phenylacetylglutamine	compound_1	MMP3	HUMAN	5	1.31e-57	0.4902	59.9451	101.674	MMP3	Stromelysin-1	C1=CC=C(C=C1)CC(=O)N[C@@H](CCC(=O)N)C(=O)O
	92258	Phenylacetylglutamine	compound_1	MMP7	HUMAN	5	3.15e-11	0.4314	4.3998	18.4033	MMP7	Matrilysin	C1=CC=C(C=C1)CC(=O)N[C@@H](CCC(=O)N)C(=O)O
	92258	Phenylacetylglutamine	compound_1	MMP8	HUMAN	5	3.34e-59	0.4902	41.3211	104.534	MMP8	Neutrophil collagenase	C1=CC=C(C=C1)CC(=O)N[C@@H](CCC(=O)N)C(=O)O
	92258	Phenylacetylglutamine	compound_1	MMP9	HUMAN	5	1.78e-37	0.5111	45.7633	65.5275	MMP9	Matrix metalloproteinase-9	C1=CC=C(C=C1)CC(=O)N[C@@H](CCC(=O)N)C(=O)O
	92258	Phenylacetylglutamine	compound_1	MPIP2	HUMAN	5	6.8e-12	0.3729	3.658	19.5989	CDC25B	M-phase inducer phosphatase 2	C1=CC=C(C=C1)CC(=O)N[C@@H](CCC(=O)N)C(=O)O
	92258	Phenylacetylglutamine	compound_1	MSHR	HUMAN	5	8.63e-40	0.3889	16.6345	69.682	MC1R	Melanocyte-stimulating hormone receptor	C1=CC=C(C=C1)CC(=O)N[C@@H](CCC(=O)N)C(=O)O
	92258	Phenylacetylglutamine	compound_1	MTR1A	HUMAN	5	2.2e-09	0.3265	6.2889	15.0937	MTNR1A	Melatonin receptor type 1A	C1=CC=C(C=C1)CC(=O)N[C@@H](CCC(=O)N)C(=O)O
	92258	Phenylacetylglutamine	compound_1	MTR1B	HUMAN	5	3.97e-09	0.3265	5.6152	14.6334	MTNR1B	Melatonin receptor type 1B	C1=CC=C(C=C1)CC(=O)N[C@@H](CCC(=O)N)C(=O)O
	92258	Phenylacetylglutamine	compound_1	NALD2	HUMAN	5	1.25e-88	0.5238	4.8815	157.364	NAALAD2	N-acetylated-alpha-linked acidic dipeptidase 2	C1=CC=C(C=C1)CC(=O)N[C@@H](CCC(=O)N)C(=O)O
	92258	Phenylacetylglutamine	compound_1	NCOR2	HUMAN	5	1.93e-09	0.3125	1.7553	15.1971	NCOR2	Nuclear receptor corepressor 2	C1=CC=C(C=C1)CC(=O)N[C@@H](CCC(=O)N)C(=O)O
	92258	Phenylacetylglutamine	compound_1	NEC1	HUMAN	5	1.37e-50	0.4286	1.1549	89.0684	PCSK1	Neuroendocrine convertase 1	C1=CC=C(C=C1)CC(=O)N[C@@H](CCC(=O)N)C(=O)O
	92258	Phenylacetylglutamine	compound_1	NEC2	HUMAN	5	4.6e-23	0.3692	0.3692	39.6518	PCSK2	Neuroendocrine convertase 2	C1=CC=C(C=C1)CC(=O)N[C@@H](CCC(=O)N)C(=O)O
	92258	Phenylacetylglutamine	compound_1	NEP	HUMAN	5	6.34e-98	0.4355	36.5398	174.051	MME	Neprilysin	C1=CC=C(C=C1)CC(=O)N[C@@H](CCC(=O)N)C(=O)O
	92258	Phenylacetylglutamine	compound_1	NICA	HUMAN	5	1.36e-11	0.4035	12.4472	19.0614	NCSTN	Nicastrin	C1=CC=C(C=C1)CC(=O)N[C@@H](CCC(=O)N)C(=O)O
	92258	Phenylacetylglutamine	compound_1	NK1R	HUMAN	5	2.62e-07	0.4	9.6351	11.3651	TACR1	Substance-P receptor	C1=CC=C(C=C1)CC(=O)N[C@@H](CCC(=O)N)C(=O)O
	92258	Phenylacetylglutamine	compound_1	NK3R	HUMAN	5	1.74e-18	0.4182	11.9136	31.4333	TACR3	Neuromedin-K receptor	C1=CC=C(C=C1)CC(=O)N[C@@H](CCC(=O)N)C(=O)O
	92258	Phenylacetylglutamine	compound_1	NMBR	HUMAN	5	1.65e-09	0.3125	1.5049	15.3187	NMBR	Neuromedin-B receptor	C1=CC=C(C=C1)CC(=O)N[C@@H](CCC(=O)N)C(=O)O
	92258	Phenylacetylglutamine	compound_1	NMUR1	HUMAN	5	9.64e-10	0.2824	0.2824	15.7366	NMUR1	Neuromedin-U receptor 1	C1=CC=C(C=C1)CC(=O)N[C@@H](CCC(=O)N)C(=O)O
	92258	Phenylacetylglutamine	compound_1	NMUR2	HUMAN	5	4.52e-09	0.2824	0.2824	14.5325	NMUR2	Neuromedin-U receptor 2	C1=CC=C(C=C1)CC(=O)N[C@@H](CCC(=O)N)C(=O)O
	92258	Phenylacetylglutamine	compound_1	NOD1	HUMAN	5	2.31e-23	0.3878	6.5481	40.1908	NOD1	Nucleotide-binding oligomerization domain-containing protein 1	C1=CC=C(C=C1)CC(=O)N[C@@H](CCC(=O)N)C(=O)O
	92258	Phenylacetylglutamine	compound_1	NOD2	HUMAN	5	1.92e-09	0.3438	2.4511	15.1979	NOD2	Nucleotide-binding oligomerization domain-containing protein 2	C1=CC=C(C=C1)CC(=O)N[C@@H](CCC(=O)N)C(=O)O
	92258	Phenylacetylglutamine	compound_1	NPFF1	HUMAN	5	3.55e-82	0.4615	11.214	145.778	NPFFR1	Neuropeptide FF receptor 1	C1=CC=C(C=C1)CC(=O)N[C@@H](CCC(=O)N)C(=O)O
	92258	Phenylacetylglutamine	compound_1	NPFF2	HUMAN	5	2.38e-80	0.4615	11.1512	142.5	NPFFR2	Neuropeptide FF receptor 2	C1=CC=C(C=C1)CC(=O)N[C@@H](CCC(=O)N)C(=O)O
	92258	Phenylacetylglutamine	compound_1	NPY1R	HUMAN	5	2.3e-11	0.3393	6.0367	18.648	NPY1R	Neuropeptide Y receptor type 1	C1=CC=C(C=C1)CC(=O)N[C@@H](CCC(=O)N)C(=O)O
	92258	Phenylacetylglutamine	compound_1	NPY4R	HUMAN	5	2.43e-22	0.2958	0.8873	38.3557	NPY4R	Neuropeptide Y receptor type 4	C1=CC=C(C=C1)CC(=O)N[C@@H](CCC(=O)N)C(=O)O
	92258	Phenylacetylglutamine	compound_1	NR0B1	HUMAN	5	4.79e-08	0.2826	0.2826	12.6911	NR0B1	Nuclear receptor subfamily 0 group B member 1	C1=CC=C(C=C1)CC(=O)N[C@@H](CCC(=O)N)C(=O)O
	92258	Phenylacetylglutamine	compound_1	NTR1	HUMAN	5	9.58e-12	0.3585	2.8209	19.3323	NTSR1	Neurotensin receptor type 1	C1=CC=C(C=C1)CC(=O)N[C@@H](CCC(=O)N)C(=O)O
	92258	Phenylacetylglutamine	compound_1	OPRD	HUMAN	5	2.73e-18	0.4516	30.5166	31.0816	OPRD1	Delta-type opioid receptor	C1=CC=C(C=C1)CC(=O)N[C@@H](CCC(=O)N)C(=O)O
	92258	Phenylacetylglutamine	compound_1	OPRK	HUMAN	5	9.64e-06	0.375	11.8129	8.5551	OPRK1	Kappa-type opioid receptor	C1=CC=C(C=C1)CC(=O)N[C@@H](CCC(=O)N)C(=O)O
	92258	Phenylacetylglutamine	compound_1	OPRM	HUMAN	5	2.18e-13	0.375	26.3622	22.2815	OPRM1	Mu-type opioid receptor	C1=CC=C(C=C1)CC(=O)N[C@@H](CCC(=O)N)C(=O)O
	92258	Phenylacetylglutamine	compound_1	OST48	HUMAN	5	5.39e-08	0.2973	0.2973	12.5991	DDOST	Dolichyl-diphosphooligosaccharide--protein glycosyltransferase 48 kDa subunit	C1=CC=C(C=C1)CC(=O)N[C@@H](CCC(=O)N)C(=O)O
	92258	Phenylacetylglutamine	compound_1	P2RX1	HUMAN	5	1.91e-06	0.3061	0.3061	9.8162	P2RX1	P2X purinoceptor 1	C1=CC=C(C=C1)CC(=O)N[C@@H](CCC(=O)N)C(=O)O
	92258	Phenylacetylglutamine	compound_1	P2RX4	HUMAN	5	1.89e-13	0.3125	0.9127	22.3928	P2RX4	P2X purinoceptor 4	C1=CC=C(C=C1)CC(=O)N[C@@H](CCC(=O)N)C(=O)O
	92258	Phenylacetylglutamine	compound_1	P2Y12	HUMAN	5	5.35e-22	0.3692	16.8425	37.7392	P2RY12	P2Y purinoceptor 12	C1=CC=C(C=C1)CC(=O)N[C@@H](CCC(=O)N)C(=O)O
	92258	Phenylacetylglutamine	compound_1	PA24A	HUMAN	5	1.32e-19	0.3091	5.5862	33.4431	PLA2G4A	Cytosolic phospholipase A2	C1=CC=C(C=C1)CC(=O)N[C@@H](CCC(=O)N)C(=O)O
	92258	Phenylacetylglutamine	compound_1	PA2GA	HUMAN	5	2.9e-77	0.3725	26.389	136.959	PLA2G2A	Phospholipase A2, membrane associated	C1=CC=C(C=C1)CC(=O)N[C@@H](CCC(=O)N)C(=O)O
	92258	Phenylacetylglutamine	compound_1	PA2GX	HUMAN	5	5.01e-06	0.2909	0.5716	9.0663	PLA2G10	Group 10 secretory phospholipase A2	C1=CC=C(C=C1)CC(=O)N[C@@H](CCC(=O)N)C(=O)O
	92258	Phenylacetylglutamine	compound_1	PADI1	HUMAN	5	2.21e-31	0.3396	0.9651	54.5871	PADI1	Protein-arginine deiminase type-1	C1=CC=C(C=C1)CC(=O)N[C@@H](CCC(=O)N)C(=O)O
	92258	Phenylacetylglutamine	compound_1	PADI2	HUMAN	5	3.63e-11	0.3273	0.3273	18.2925	PADI2	Protein-arginine deiminase type-2	C1=CC=C(C=C1)CC(=O)N[C@@H](CCC(=O)N)C(=O)O
	92258	Phenylacetylglutamine	compound_1	PADI3	HUMAN	5	6.26e-22	0.3396	0.6669	37.617	PADI3	Protein-arginine deiminase type-3	C1=CC=C(C=C1)CC(=O)N[C@@H](CCC(=O)N)C(=O)O
	92258	Phenylacetylglutamine	compound_1	PADI4	HUMAN	5	4.95e-21	0.3396	0.9651	36.0046	PADI4	Protein-arginine deiminase type-4	C1=CC=C(C=C1)CC(=O)N[C@@H](CCC(=O)N)C(=O)O
	92258	Phenylacetylglutamine	compound_1	PADI6	HUMAN	5	2.32e-19	0.3077	0.3077	33.0041	PADI6	Protein-arginine deiminase type-6	C1=CC=C(C=C1)CC(=O)N[C@@H](CCC(=O)N)C(=O)O
	92258	Phenylacetylglutamine	compound_1	PAR10	HUMAN	5	3e-15	0.3333	1.5288	25.6382	PARP10	Protein mono-ADP-ribosyltransferase PARP10	C1=CC=C(C=C1)CC(=O)N[C@@H](CCC(=O)N)C(=O)O
	92258	Phenylacetylglutamine	compound_1	PARP3	HUMAN	5	1.3e-07	0.3621	0.6899	11.9106	PARP3	Protein mono-ADP-ribosyltransferase PARP3	C1=CC=C(C=C1)CC(=O)N[C@@H](CCC(=O)N)C(=O)O
	92258	Phenylacetylglutamine	compound_1	PCFT	HUMAN	5	3.5e-74	0.3182	4.0792	131.427	SLC46A1	Proton-coupled folate transporter	C1=CC=C(C=C1)CC(=O)N[C@@H](CCC(=O)N)C(=O)O
	92258	Phenylacetylglutamine	compound_1	PCSK5	HUMAN	5	1.37e-50	0.4286	1.1549	89.0684	PCSK5	Proprotein convertase subtilisin/kexin type 5	C1=CC=C(C=C1)CC(=O)N[C@@H](CCC(=O)N)C(=O)O
	92258	Phenylacetylglutamine	compound_1	PCSK6	HUMAN	5	4.55e-19	0.4286	1.1549	32.4791	PCSK6	Proprotein convertase subtilisin/kexin type 6	C1=CC=C(C=C1)CC(=O)N[C@@H](CCC(=O)N)C(=O)O
	92258	Phenylacetylglutamine	compound_1	PCSK7	HUMAN	5	1.11e-16	0.3692	0.3692	28.2844	PCSK7	Proprotein convertase subtilisin/kexin type 7	C1=CC=C(C=C1)CC(=O)N[C@@H](CCC(=O)N)C(=O)O
	92258	Phenylacetylglutamine	compound_1	PE2R4	HUMAN	5	4.55e-07	0.3043	3.7827	10.936	PTGER4	Prostaglandin E2 receptor EP4 subtype	C1=CC=C(C=C1)CC(=O)N[C@@H](CCC(=O)N)C(=O)O
	92258	Phenylacetylglutamine	compound_1	PEN2	HUMAN	5	6.3e-12	0.4035	12.8031	19.6583	PSENEN	Gamma-secretase subunit PEN-2	C1=CC=C(C=C1)CC(=O)N[C@@H](CCC(=O)N)C(=O)O
	92258	Phenylacetylglutamine	compound_1	PEPD	HUMAN	5	1.2e-11	0.2833	0.2833	19.1587	PEPD	Xaa-Pro dipeptidase	C1=CC=C(C=C1)CC(=O)N[C@@H](CCC(=O)N)C(=O)O
	92258	Phenylacetylglutamine	compound_1	PGTB1	HUMAN	5	7.68e-08	0.3623	1.8543	12.3227	PGGT1B	Geranylgeranyl transferase type-1 subunit beta	C1=CC=C(C=C1)CC(=O)N[C@@H](CCC(=O)N)C(=O)O
	92258	Phenylacetylglutamine	compound_1	PIN1	HUMAN	5	2.21e-71	0.4151	14.2516	126.399	PIN1	Peptidyl-prolyl cis-trans isomerase NIMA-interacting 1	C1=CC=C(C=C1)CC(=O)N[C@@H](CCC(=O)N)C(=O)O
	92258	Phenylacetylglutamine	compound_1	PLEC	HUMAN	5	2.95e-06	0.3231	0.6194	9.4785	PLEC	Plectin	C1=CC=C(C=C1)CC(=O)N[C@@H](CCC(=O)N)C(=O)O
	92258	Phenylacetylglutamine	compound_1	PLMN	HUMAN	5	1.82e-14	0.3692	7.4774	24.2185	PLG	Plasminogen	C1=CC=C(C=C1)CC(=O)N[C@@H](CCC(=O)N)C(=O)O
	92258	Phenylacetylglutamine	compound_1	PPARA	HUMAN	5	2.67e-15	0.3478	18.3795	25.7052	PPARA	Peroxisome proliferator-activated receptor alpha	C1=CC=C(C=C1)CC(=O)N[C@@H](CCC(=O)N)C(=O)O
	92258	Phenylacetylglutamine	compound_1	PPARG	HUMAN	5	3.33e-16	0.4259	26.415	27.2525	PPARG	Peroxisome proliferator-activated receptor gamma	C1=CC=C(C=C1)CC(=O)N[C@@H](CCC(=O)N)C(=O)O
	92258	Phenylacetylglutamine	compound_1	PSA1	HUMAN	5	1.89e-09	0.3636	1.0178	15.2118	PSMA1	Proteasome subunit alpha type-1	C1=CC=C(C=C1)CC(=O)N[C@@H](CCC(=O)N)C(=O)O
	92258	Phenylacetylglutamine	compound_1	PSA2	HUMAN	5	1.89e-09	0.3636	1.0178	15.2118	PSMA2	Proteasome subunit alpha type-2	C1=CC=C(C=C1)CC(=O)N[C@@H](CCC(=O)N)C(=O)O
	92258	Phenylacetylglutamine	compound_1	PSA3	HUMAN	5	1.89e-09	0.3636	1.0178	15.2118	PSMA3	Proteasome subunit alpha type-3	C1=CC=C(C=C1)CC(=O)N[C@@H](CCC(=O)N)C(=O)O
	92258	Phenylacetylglutamine	compound_1	PSA4	HUMAN	5	1.89e-09	0.3636	1.0178	15.2118	PSMA4	Proteasome subunit alpha type-4	C1=CC=C(C=C1)CC(=O)N[C@@H](CCC(=O)N)C(=O)O
	92258	Phenylacetylglutamine	compound_1	PSA5	HUMAN	5	1.89e-09	0.3636	1.0178	15.2118	PSMA5	Proteasome subunit alpha type-5	C1=CC=C(C=C1)CC(=O)N[C@@H](CCC(=O)N)C(=O)O
	92258	Phenylacetylglutamine	compound_1	PSA6	HUMAN	5	1.89e-09	0.3636	1.0178	15.2118	PSMA6	Proteasome subunit alpha type-6	C1=CC=C(C=C1)CC(=O)N[C@@H](CCC(=O)N)C(=O)O
	92258	Phenylacetylglutamine	compound_1	PSA7	HUMAN	5	1.89e-09	0.3636	1.0178	15.2118	PSMA7	Proteasome subunit alpha type-7	C1=CC=C(C=C1)CC(=O)N[C@@H](CCC(=O)N)C(=O)O
	92258	Phenylacetylglutamine	compound_1	PSA	HUMAN	5	4.15e-09	0.38	0.38	14.5987	NPEPPS	Puromycin-sensitive aminopeptidase	C1=CC=C(C=C1)CC(=O)N[C@@H](CCC(=O)N)C(=O)O
	92258	Phenylacetylglutamine	compound_1	PSB10	HUMAN	5	3.71e-09	0.3636	1.0178	14.6858	PSMB10	Proteasome subunit beta type-10	C1=CC=C(C=C1)CC(=O)N[C@@H](CCC(=O)N)C(=O)O
	92258	Phenylacetylglutamine	compound_1	PSB11	HUMAN	5	1.89e-09	0.3636	1.0178	15.2118	PSMB11	Proteasome subunit beta type-11	C1=CC=C(C=C1)CC(=O)N[C@@H](CCC(=O)N)C(=O)O
	92258	Phenylacetylglutamine	compound_1	PSB1	HUMAN	5	2.62e-08	0.3636	1.3035	13.1625	PSMB1	Proteasome subunit beta type-1	C1=CC=C(C=C1)CC(=O)N[C@@H](CCC(=O)N)C(=O)O
	92258	Phenylacetylglutamine	compound_1	PSB2	HUMAN	5	6.66e-16	0.3676	2.612	26.821	PSMB2	Proteasome subunit beta type-2	C1=CC=C(C=C1)CC(=O)N[C@@H](CCC(=O)N)C(=O)O
	92258	Phenylacetylglutamine	compound_1	PSB3	HUMAN	5	1.89e-09	0.3636	1.0178	15.2118	PSMB3	Proteasome subunit beta type-3	C1=CC=C(C=C1)CC(=O)N[C@@H](CCC(=O)N)C(=O)O
	92258	Phenylacetylglutamine	compound_1	PSB4	HUMAN	5	1.89e-09	0.3636	1.0178	15.2118	PSMB4	Proteasome subunit beta type-4	C1=CC=C(C=C1)CC(=O)N[C@@H](CCC(=O)N)C(=O)O
	92258	Phenylacetylglutamine	compound_1	PSB5	HUMAN	5	9.77e-30	0.4242	10.7896	51.6323	PSMB5	Proteasome subunit beta type-5	C1=CC=C(C=C1)CC(=O)N[C@@H](CCC(=O)N)C(=O)O
	92258	Phenylacetylglutamine	compound_1	PSB6	HUMAN	5	1.89e-09	0.3636	1.0178	15.2118	PSMB6	Proteasome subunit beta type-6	C1=CC=C(C=C1)CC(=O)N[C@@H](CCC(=O)N)C(=O)O
	92258	Phenylacetylglutamine	compound_1	PSB7	HUMAN	5	1.89e-09	0.3636	1.0178	15.2118	PSMB7	Proteasome subunit beta type-7	C1=CC=C(C=C1)CC(=O)N[C@@H](CCC(=O)N)C(=O)O
	92258	Phenylacetylglutamine	compound_1	PSB8	HUMAN	5	2.44e-06	0.3636	1.0178	9.6257	PSMB8	Proteasome subunit beta type-8	C1=CC=C(C=C1)CC(=O)N[C@@H](CCC(=O)N)C(=O)O
	92258	Phenylacetylglutamine	compound_1	PSB9	HUMAN	5	8.58e-08	0.3636	1.0178	12.2364	PSMB9	Proteasome subunit beta type-9	C1=CC=C(C=C1)CC(=O)N[C@@H](CCC(=O)N)C(=O)O
	92258	Phenylacetylglutamine	compound_1	PSMA8	HUMAN	5	1.89e-09	0.3636	1.0178	15.2118	PSMA8	Proteasome subunit alpha-type 8	C1=CC=C(C=C1)CC(=O)N[C@@H](CCC(=O)N)C(=O)O
	92258	Phenylacetylglutamine	compound_1	PSN1	HUMAN	5	3.87e-11	0.4035	12.4472	18.2435	PSEN1	Presenilin-1	C1=CC=C(C=C1)CC(=O)N[C@@H](CCC(=O)N)C(=O)O
	92258	Phenylacetylglutamine	compound_1	PSN2	HUMAN	5	1.42e-11	0.4035	12.4472	19.0276	PSEN2	Presenilin-2	C1=CC=C(C=C1)CC(=O)N[C@@H](CCC(=O)N)C(=O)O
	92258	Phenylacetylglutamine	compound_1	PTN1	HUMAN	5	1.22e-15	0.4444	16.6895	26.3578	PTPN1	Tyrosine-protein phosphatase non-receptor type 1	C1=CC=C(C=C1)CC(=O)N[C@@H](CCC(=O)N)C(=O)O
	92258	Phenylacetylglutamine	compound_1	PTN2	HUMAN	5	9.91e-19	0.4028	6.768	31.8726	PTPN2	Tyrosine-protein phosphatase non-receptor type 2	C1=CC=C(C=C1)CC(=O)N[C@@H](CCC(=O)N)C(=O)O
	92258	Phenylacetylglutamine	compound_1	PTPRA	HUMAN	5	2.22e-16	0.386	0.9882	27.7219	PTPRA	Receptor-type tyrosine-protein phosphatase alpha	C1=CC=C(C=C1)CC(=O)N[C@@H](CCC(=O)N)C(=O)O
	92258	Phenylacetylglutamine	compound_1	PTPRC	HUMAN	5	7.06e-35	0.4407	7.1456	60.8621	PTPRC	Receptor-type tyrosine-protein phosphatase C	C1=CC=C(C=C1)CC(=O)N[C@@H](CCC(=O)N)C(=O)O
	92258	Phenylacetylglutamine	compound_1	PUR2	HUMAN	5	3.29e-82	0.3333	10.8279	145.837	GART	Trifunctional purine biosynthetic protein adenosine-3	C1=CC=C(C=C1)CC(=O)N[C@@H](CCC(=O)N)C(=O)O
	92258	Phenylacetylglutamine	compound_1	PUR9	HUMAN	5	5.34e-08	0.2857	0.5714	12.6069	ATIC	Bifunctional purine biosynthesis protein PURH	C1=CC=C(C=C1)CC(=O)N[C@@H](CCC(=O)N)C(=O)O
	92258	Phenylacetylglutamine	compound_1	PYGL	HUMAN	5	8.54e-19	0.4426	8.348	31.9884	PYGL	Glycogen phosphorylase, liver form	C1=CC=C(C=C1)CC(=O)N[C@@H](CCC(=O)N)C(=O)O
	92258	Phenylacetylglutamine	compound_1	QRFPR	HUMAN	5	2.07e-69	0.3385	9.2955	122.858	QRFPR	Pyroglutamylated RF-amide peptide receptor	C1=CC=C(C=C1)CC(=O)N[C@@H](CCC(=O)N)C(=O)O
	92258	Phenylacetylglutamine	compound_1	RAD51	HUMAN	5	1.97e-06	0.3167	0.3167	9.7929	RAD51	DNA repair protein RAD51 homolog 1	C1=CC=C(C=C1)CC(=O)N[C@@H](CCC(=O)N)C(=O)O
	92258	Phenylacetylglutamine	compound_1	RCOR3	HUMAN	5	9.36e-36	0.2826	0.2826	62.4375	RCOR3	REST corepressor 3	C1=CC=C(C=C1)CC(=O)N[C@@H](CCC(=O)N)C(=O)O
	92258	Phenylacetylglutamine	compound_1	RIR1	HUMAN	5	7.9e-12	0.3188	0.3188	19.4821	RRM1	Ribonucleoside-diphosphate reductase large subunit	C1=CC=C(C=C1)CC(=O)N[C@@H](CCC(=O)N)C(=O)O
	92258	Phenylacetylglutamine	compound_1	RS27	HUMAN	5	1.55e-11	0.3103	0.3103	18.9546	RPS27	40S ribosomal protein S27	C1=CC=C(C=C1)CC(=O)N[C@@H](CCC(=O)N)C(=O)O
	92258	Phenylacetylglutamine	compound_1	S12A2	HUMAN	5	1.05e-06	0.2833	0.2833	10.2806	SLC12A2	Solute carrier family 12 member 2	C1=CC=C(C=C1)CC(=O)N[C@@H](CCC(=O)N)C(=O)O
	92258	Phenylacetylglutamine	compound_1	S15A1	HUMAN	5	1.64e-52	0.3696	1.0366	92.5222	SLC15A1	Solute carrier family 15 member 1	C1=CC=C(C=C1)CC(=O)N[C@@H](CCC(=O)N)C(=O)O
	92258	Phenylacetylglutamine	compound_1	S15A2	HUMAN	5	9.72e-24	0.2917	0.2917	40.8645	SLC15A2	Solute carrier family 15 member 2	C1=CC=C(C=C1)CC(=O)N[C@@H](CCC(=O)N)C(=O)O
	92258	Phenylacetylglutamine	compound_1	S19A1	HUMAN	5	1.09e-58	0.3182	2.6352	103.609	SLC19A1	Reduced folate transporter	C1=CC=C(C=C1)CC(=O)N[C@@H](CCC(=O)N)C(=O)O
	92258	Phenylacetylglutamine	compound_1	SENP1	HUMAN	5	2.05e-06	0.2931	0.2931	9.7624	SENP1	Sentrin-specific protease 1	C1=CC=C(C=C1)CC(=O)N[C@@H](CCC(=O)N)C(=O)O
	92258	Phenylacetylglutamine	compound_1	SGMR1	HUMAN	5	5.55e-16	0.3617	19.6274	27.0108	SIGMAR1	Sigma non-opioid intracellular receptor 1	C1=CC=C(C=C1)CC(=O)N[C@@H](CCC(=O)N)C(=O)O
	92258	Phenylacetylglutamine	compound_1	SIA4A	HUMAN	5	1.33e-20	0.3966	0.3966	35.2358	ST3GAL1	CMP-N-acetylneuraminate-beta-galactosamide-alpha-2,3-sialyltransferase 1	C1=CC=C(C=C1)CC(=O)N[C@@H](CCC(=O)N)C(=O)O
	92258	Phenylacetylglutamine	compound_1	SHC1	HUMAN	5	7.72e-44	0.2911	0.8626	76.9503	SHC1	SHC-transforming protein 1	C1=CC=C(C=C1)CC(=O)N[C@@H](CCC(=O)N)C(=O)O
	92258	Phenylacetylglutamine	compound_1	SIR1	HUMAN	5	1.07e-11	0.3621	3.4161	19.2448	SIRT1	NAD-dependent protein deacetylase sirtuin-1	C1=CC=C(C=C1)CC(=O)N[C@@H](CCC(=O)N)C(=O)O
	92258	Phenylacetylglutamine	compound_1	SIR3	HUMAN	5	4.4e-11	0.3509	2.1403	18.1428	SIRT3	NAD-dependent protein deacetylase sirtuin-3, mitochondrial	C1=CC=C(C=C1)CC(=O)N[C@@H](CCC(=O)N)C(=O)O
	92258	Phenylacetylglutamine	compound_1	SIR2	HUMAN	5	1.59e-09	0.3509	3.8884	15.3469	SIRT2	NAD-dependent protein deacetylase sirtuin-2	C1=CC=C(C=C1)CC(=O)N[C@@H](CCC(=O)N)C(=O)O
	92258	Phenylacetylglutamine	compound_1	SIR5	HUMAN	5	9.95e-11	0.3281	0.6119	17.5067	SIRT5	NAD-dependent protein deacylase sirtuin-5, mitochondrial	C1=CC=C(C=C1)CC(=O)N[C@@H](CCC(=O)N)C(=O)O
	92258	Phenylacetylglutamine	compound_1	SPP2A	HUMAN	5	9.15e-08	0.3036	0.3036	12.1869	SPPL2A	Signal peptide peptidase-like 2A	C1=CC=C(C=C1)CC(=O)N[C@@H](CCC(=O)N)C(=O)O
	92258	Phenylacetylglutamine	compound_1	SSR1	HUMAN	5	5.07e-07	0.3	1.1513	10.8513	SSTR1	Somatostatin receptor type 1	C1=CC=C(C=C1)CC(=O)N[C@@H](CCC(=O)N)C(=O)O
	92258	Phenylacetylglutamine	compound_1	SSR4	HUMAN	5	7e-06	0.2879	1.1329	8.8048	SSTR4	Somatostatin receptor type 4	C1=CC=C(C=C1)CC(=O)N[C@@H](CCC(=O)N)C(=O)O
	92258	Phenylacetylglutamine	compound_1	ST14	HUMAN	5	3.33e-16	0.4237	5.2953	27.4249	ST14	Suppressor of tumorigenicity 14 protein	C1=CC=C(C=C1)CC(=O)N[C@@H](CCC(=O)N)C(=O)O
	92258	Phenylacetylglutamine	compound_1	STAT3	HUMAN	5	4.55e-26	0.3377	10.6376	45.0466	STAT3	Signal transducer and activator of transcription 3	C1=CC=C(C=C1)CC(=O)N[C@@H](CCC(=O)N)C(=O)O
	92258	Phenylacetylglutamine	compound_1	STAT6	HUMAN	5	7.98e-08	0.3205	1.1982	12.2933	STAT6	Signal transducer and activator of transcription 6	C1=CC=C(C=C1)CC(=O)N[C@@H](CCC(=O)N)C(=O)O
	92258	Phenylacetylglutamine	compound_1	SYYC	HUMAN	5	6.56e-27	0.3333	1.5037	46.5576	YARS1	Tyrosine--tRNA ligase, cytoplasmic	C1=CC=C(C=C1)CC(=O)N[C@@H](CCC(=O)N)C(=O)O
	92258	Phenylacetylglutamine	compound_1	TAAR1	HUMAN	5	4.22e-06	0.3462	3.0553	9.1995	TAAR1	Trace amine-associated receptor 1	C1=CC=C(C=C1)CC(=O)N[C@@H](CCC(=O)N)C(=O)O
	92258	Phenylacetylglutamine	compound_1	TGM2	HUMAN	5	1.02e-23	0.4717	7.7789	40.8261	TGM2	Protein-glutamine gamma-glutamyltransferase 2	C1=CC=C(C=C1)CC(=O)N[C@@H](CCC(=O)N)C(=O)O
	92258	Phenylacetylglutamine	compound_1	THA	HUMAN	5	6.26e-08	0.339	2.8235	12.4824	THRA	Thyroid hormone receptor alpha	C1=CC=C(C=C1)CC(=O)N[C@@H](CCC(=O)N)C(=O)O
	92258	Phenylacetylglutamine	compound_1	THB	HUMAN	5	1.81e-06	0.339	2.8235	9.8616	THRB	Thyroid hormone receptor beta	C1=CC=C(C=C1)CC(=O)N[C@@H](CCC(=O)N)C(=O)O
	92258	Phenylacetylglutamine	compound_1	THRB	HUMAN	5	5.92e-21	0.3944	38.8311	35.8648	F2	Prothrombin	C1=CC=C(C=C1)CC(=O)N[C@@H](CCC(=O)N)C(=O)O
	92258	Phenylacetylglutamine	compound_1	TM11D	HUMAN	5	3.55e-15	0.4237	1.3963	25.4793	TMPRSS11D	Transmembrane protease serine 11D	C1=CC=C(C=C1)CC(=O)N[C@@H](CCC(=O)N)C(=O)O
	92258	Phenylacetylglutamine	compound_1	TMPS6	HUMAN	5	2.44e-24	0.338	3.5429	41.9422	TMPRSS6	Transmembrane protease serine 6	C1=CC=C(C=C1)CC(=O)N[C@@H](CCC(=O)N)C(=O)O
	92258	Phenylacetylglutamine	compound_1	TPA	HUMAN	5	4.44e-06	0.3194	1.5143	9.1596	PLAT	Tissue-type plasminogen activator	C1=CC=C(C=C1)CC(=O)N[C@@H](CCC(=O)N)C(=O)O
	92258	Phenylacetylglutamine	compound_1	TRHDE	HUMAN	5	2.83e-38	0.303	0.303	66.9608	TRHDE	Thyrotropin-releasing hormone-degrading ectoenzyme	C1=CC=C(C=C1)CC(=O)N[C@@H](CCC(=O)N)C(=O)O
	92258	Phenylacetylglutamine	compound_1	TRY1	HUMAN	5	2.59e-43	0.4333	34.2258	76.006	PRSS1	Trypsin-1	C1=CC=C(C=C1)CC(=O)N[C@@H](CCC(=O)N)C(=O)O
	92258	Phenylacetylglutamine	compound_1	TRY3	HUMAN	5	7.95e-11	0.2899	0.2899	17.6824	PRSS3	Trypsin-3	C1=CC=C(C=C1)CC(=O)N[C@@H](CCC(=O)N)C(=O)O
	92258	Phenylacetylglutamine	compound_1	TRYB1	HUMAN	5	2.28e-08	0.3115	2.0633	13.2688	TPSAB1	Tryptase alpha/beta-1	C1=CC=C(C=C1)CC(=O)N[C@@H](CCC(=O)N)C(=O)O
	92258	Phenylacetylglutamine	compound_1	TS1R1	HUMAN	5	3.61e-12	0.3273	0.613	20.0933	TAS1R1	Taste receptor type 1 member 1	C1=CC=C(C=C1)CC(=O)N[C@@H](CCC(=O)N)C(=O)O
	92258	Phenylacetylglutamine	compound_1	TYRO	HUMAN	5	8.79e-28	0.3571	2.8005	48.124	TYR	Tyrosinase	C1=CC=C(C=C1)CC(=O)N[C@@H](CCC(=O)N)C(=O)O
	92258	Phenylacetylglutamine	compound_1	TYSY	HUMAN	5	9.18e-23	0.3281	9.6346	39.1137	TYMS	Thymidylate synthase	C1=CC=C(C=C1)CC(=O)N[C@@H](CCC(=O)N)C(=O)O
	92258	Phenylacetylglutamine	compound_1	UR2R	HUMAN	5	7.17e-08	0.4118	3.3856	12.3762	UTS2R	Urotensin-2 receptor	C1=CC=C(C=C1)CC(=O)N[C@@H](CCC(=O)N)C(=O)O
	92258	Phenylacetylglutamine	compound_1	UROK	HUMAN	5	2.07e-13	0.4318	8.2015	22.3217	PLAU	Urokinase-type plasminogen activator	C1=CC=C(C=C1)CC(=O)N[C@@H](CCC(=O)N)C(=O)O
	92258	Phenylacetylglutamine	compound_1	V1AR	HUMAN	5	2.83e-12	0.3793	7.5493	20.2823	AVPR1A	Vasopressin V1a receptor	C1=CC=C(C=C1)CC(=O)N[C@@H](CCC(=O)N)C(=O)O
	92258	Phenylacetylglutamine	compound_1	XIAP	HUMAN	5	5.9e-08	0.4074	5.8012	12.5292	XIAP	E3 ubiquitin-protein ligase XIAP	C1=CC=C(C=C1)CC(=O)N[C@@H](CCC(=O)N)C(=O)O
	92258	Phenylacetylglutamine	compound_1	XPP1	HUMAN	5	3.33e-16	0.3559	0.3559	27.2556	XPNPEP1	Xaa-Pro aminopeptidase 1	C1=CC=C(C=C1)CC(=O)N[C@@H](CCC(=O)N)C(=O)O
	92258	Phenylacetylglutamine	compound_1	XPP2	HUMAN	5	3.13e-11	0.3559	0.3559	18.4089	XPNPEP2	Xaa-Pro aminopeptidase 2	C1=CC=C(C=C1)CC(=O)N[C@@H](CCC(=O)N)C(=O)O
	176907	Dihydrodaidzein	compound_1	3MG	HUMAN	5	2.22e-15	0.2917	0.2917	25.8477	MPG	DNA-3-methyladenine glycosylase	C1C(C(=O)C2=C(O1)C=C(C=C2)O)C3=CC=C(C=C3)O
	176907	Dihydrodaidzein	compound_1	CBS	HUMAN	5	2.492e-12	0.3333	0.3333	20.382	CBS	Cystathionine beta-synthase	C1C(C(=O)C2=C(O1)C=C(C=C2)O)C3=CC=C(C=C3)O
	176907	Dihydrodaidzein	compound_1	CISD1	HUMAN	5	3.142e-06	0.3542	0.6619	9.4293	CISD1	CDGSH iron-sulfur domain-containing protein 1	C1C(C(=O)C2=C(O1)C=C(C=C2)O)C3=CC=C(C=C3)O
	176907	Dihydrodaidzein	compound_1	CP19A	HUMAN	5	1.617e-08	0.5	8.6888	13.5379	CYP19A1	Aromatase	C1C(C(=O)C2=C(O1)C=C(C=C2)O)C3=CC=C(C=C3)O
	176907	Dihydrodaidzein	compound_1	CP1B1	HUMAN	5	8.034e-07	0.3	1.4464	10.4925	CYP1B1	Cytochrome P450 1B1	C1C(C(=O)C2=C(O1)C=C(C=C2)O)C3=CC=C(C=C3)O
	176907	Dihydrodaidzein	compound_1	DCOR	HUMAN	5	6.101e-08	0.2951	0.2951	12.5024	ODC1	Ornithine decarboxylase	C1C(C(=O)C2=C(O1)C=C(C=C2)O)C3=CC=C(C=C3)O
	176907	Dihydrodaidzein	compound_1	ERR1	HUMAN	5	2.066e-12	0.3333	2.4902	20.5279	ESRRA	Steroid hormone receptor ERR1	C1C(C(=O)C2=C(O1)C=C(C=C2)O)C3=CC=C(C=C3)O
	176907	Dihydrodaidzein	compound_1	ERR2	HUMAN	5	3.633e-26	0.3333	2.4902	45.2225	ESRRB	Steroid hormone receptor ERR2	C1C(C(=O)C2=C(O1)C=C(C=C2)O)C3=CC=C(C=C3)O
	176907	Dihydrodaidzein	compound_1	ESR1	HUMAN	5	1.506e-28	0.5366	34.7583	49.4998	ESR1	Estrogen receptor	C1C(C(=O)C2=C(O1)C=C(C=C2)O)C3=CC=C(C=C3)O
	176907	Dihydrodaidzein	compound_1	ESR2	HUMAN	5	2.624e-34	0.5366	35.5358	59.8386	ESR2	Estrogen receptor beta	C1C(C(=O)C2=C(O1)C=C(C=C2)O)C3=CC=C(C=C3)O
	176907	Dihydrodaidzein	compound_1	KLK2	HUMAN	5	2.397e-12	0.3016	0.3016	20.4122	KLK2	Kallikrein-2	C1C(C(=O)C2=C(O1)C=C(C=C2)O)C3=CC=C(C=C3)O
	176907	Dihydrodaidzein	compound_1	LOX12	HUMAN	5	1.9e-09	0.75	1.6092	15.2072	ALOX12	Arachidonate 12-lipoxygenase, 12S-type	C1C(C(=O)C2=C(O1)C=C(C=C2)O)C3=CC=C(C=C3)O
	176907	Dihydrodaidzein	compound_1	LX15B	HUMAN	5	7.616e-12	0.2885	0.2885	19.5108	ALOX15B	Arachidonate 15-lipoxygenase B	C1C(C(=O)C2=C(O1)C=C(C=C2)O)C3=CC=C(C=C3)O
	176907	Dihydrodaidzein	compound_1	PLGF	HUMAN	5	5.884e-15	0.2833	0.2833	25.1018	PGF	Placenta growth factor	C1C(C(=O)C2=C(O1)C=C(C=C2)O)C3=CC=C(C=C3)O
	176907	Dihydrodaidzein	compound_1	PTPRS	HUMAN	5	3.559e-06	0.2917	0.2917	9.3321	PTPRS	Receptor-type tyrosine-protein phosphatase S	C1C(C(=O)C2=C(O1)C=C(C=C2)O)C3=CC=C(C=C3)O
	176907	Dihydrodaidzein	compound_1	T2R31	HUMAN	5	3.847e-33	0.3273	0.648	57.7451	TAS2R31	Taste receptor type 2 member 31	C1C(C(=O)C2=C(O1)C=C(C=C2)O)C3=CC=C(C=C3)O
	176907	Dihydrodaidzein	compound_1	TYRO	HUMAN	5	1.446e-12	0.3443	1.2309	20.8064	TYR	Tyrosinase	C1C(C(=O)C2=C(O1)C=C(C=C2)O)C3=CC=C(C=C3)O
	91469	Equol	compound_1	DRD5	HUMAN	5	4.449e-06	0.34	1.5487	9.1581	DRD5	D(1B) dopamine receptor	C1[C@H](COC2=C1C=CC(=C2)O)C3=CC=C(C=C3)O
	91469	Equol	compound_1	ERR2	HUMAN	5	1.545e-09	0.2963	0.8678	15.3686	ESRRB	Steroid hormone receptor ERR2	C1[C@H](COC2=C1C=CC(=C2)O)C3=CC=C(C=C3)O
	91469	Equol	compound_1	ESR1	HUMAN	5	3.527e-09	0.4762	11.4105	14.7251	ESR1	Estrogen receptor	C1[C@H](COC2=C1C=CC(=C2)O)C3=CC=C(C=C3)O
	91469	Equol	compound_1	ESR2	HUMAN	5	1.533e-13	0.5	14.1417	22.5556	ESR2	Estrogen receptor beta	C1[C@H](COC2=C1C=CC(=C2)O)C3=CC=C(C=C3)O
	91469	Equol	compound_1	LOX12	HUMAN	5	2.345e-07	0.5349	1.2324	11.4528	ALOX12	Arachidonate 12-lipoxygenase, 12S-type	C1[C@H](COC2=C1C=CC(=C2)O)C3=CC=C(C=C3)O
	91469	Equol	compound_1	LOX15	HUMAN	5	3.747e-08	0.5349	2.4038	12.8826	ALOX15	Arachidonate 15-lipoxygenase	C1[C@H](COC2=C1C=CC(=C2)O)C3=CC=C(C=C3)O
	91469	Equol	compound_1	LX15B	HUMAN	5	1.162e-18	0.4667	0.4667	31.7483	ALOX15B	Arachidonate 15-lipoxygenase B	C1[C@H](COC2=C1C=CC(=C2)O)C3=CC=C(C=C3)O
	91469	Equol	compound_1	PLGF	HUMAN	5	3.331e-15	0.2881	0.2881	25.5316	PGF	Placenta growth factor	C1[C@H](COC2=C1C=CC(=C2)O)C3=CC=C(C=C3)O
	91469	Equol	compound_1	T2R31	HUMAN	5	3.96e-30	0.3019	0.5876	52.3364	TAS2R31	Taste receptor type 2 member 31	C1[C@H](COC2=C1C=CC(=C2)O)C3=CC=C(C=C3)O
	91469	Equol	compound_1	TYRO	HUMAN	5	8.495e-11	0.4151	1.0484	17.6303	TYR	Tyrosinase	C1[C@H](COC2=C1C=CC(=C2)O)C3=CC=C(C=C3)O
	79041	2-Acetoxypropanoic acid	compound_1	AMPB	HUMAN	5	4.757e-11	0.2963	0.2963	18.0824	RNPEP	Aminopeptidase B	CC(C(=O)O)OC(=O)C
	79041	2-Acetoxypropanoic acid	compound_1	EAA3	HUMAN	5	5.024e-06	0.2857	0.5714	9.0632	SLC1A1	Excitatory amino acid transporter 3	CC(C(=O)O)OC(=O)C
	79041	2-Acetoxypropanoic acid	compound_1	TS1R1	HUMAN	5	1.42e-07	0.3667	0.3667	11.8439	TAS1R1	Taste receptor type 1 member 1	CC(C(=O)O)OC(=O)C
	2752054	3-Hydroxy-4-methoxybenzenepropanoic acid	compound_1	1433G	HUMAN	5	2.383e-10	0.3721	0.3721	16.826	YWHAG	14-3-3 protein gamma	COC1=C(C=C(C=C1)CCC(=O)O)O
	2752054	3-Hydroxy-4-methoxybenzenepropanoic acid	compound_1	A4	HUMAN	5	2.327e-19	0.413	13.109	33.0025	APP	Amyloid-beta precursor protein	COC1=C(C=C(C=C1)CCC(=O)O)O
	2752054	3-Hydroxy-4-methoxybenzenepropanoic acid	compound_1	ABCG2	HUMAN	5	7.827e-14	0.3333	6.645	23.0798	ABCG2	Broad substrate specificity ATP-binding cassette transporter ABCG2	COC1=C(C=C(C=C1)CCC(=O)O)O
	2752054	3-Hydroxy-4-methoxybenzenepropanoic acid	compound_1	ACES	HUMAN	5	8.66e-15	0.4255	22.5076	24.7937	ACHE	Acetylcholinesterase	COC1=C(C=C(C=C1)CCC(=O)O)O
	2752054	3-Hydroxy-4-methoxybenzenepropanoic acid	compound_1	ACM5	HUMAN	5	2.082e-06	0.386	3.5014	9.75	CHRM5	Muscarinic acetylcholine receptor M5	COC1=C(C=C(C=C1)CCC(=O)O)O
	2752054	3-Hydroxy-4-methoxybenzenepropanoic acid	compound_1	ADRB2	HUMAN	5	7.986e-06	0.4038	5.7694	8.7018	ADRB2	Beta-2 adrenergic receptor	COC1=C(C=C(C=C1)CCC(=O)O)O
	2752054	3-Hydroxy-4-methoxybenzenepropanoic acid	compound_1	ADRB3	HUMAN	5	6.692e-08	0.3448	7.3496	12.4303	ADRB3	Beta-3 adrenergic receptor	COC1=C(C=C(C=C1)CCC(=O)O)O
	2752054	3-Hydroxy-4-methoxybenzenepropanoic acid	compound_1	AK1BA	HUMAN	5	1.053e-17	0.3462	2.574	30.03	AKR1B10	Aldo-keto reductase family 1 member B10	COC1=C(C=C(C=C1)CCC(=O)O)O
	2752054	3-Hydroxy-4-methoxybenzenepropanoic acid	compound_1	AK1C1	HUMAN	5	2.562e-06	0.3103	0.6103	9.5883	AKR1C1	Aldo-keto reductase family 1 member C1	COC1=C(C=C(C=C1)CCC(=O)O)O
	2752054	3-Hydroxy-4-methoxybenzenepropanoic acid	compound_1	AK1C2	HUMAN	5	2.423e-09	0.3111	1.515	15.0177	AKR1C2	Aldo-keto reductase family 1 member C2	COC1=C(C=C(C=C1)CCC(=O)O)O
	2752054	3-Hydroxy-4-methoxybenzenepropanoic acid	compound_1	AK1C3	HUMAN	5	4.101e-18	0.3846	7.4307	30.7653	AKR1C3	Aldo-keto reductase family 1 member C3	COC1=C(C=C(C=C1)CCC(=O)O)O
	2752054	3-Hydroxy-4-methoxybenzenepropanoic acid	compound_1	AK1C4	HUMAN	5	3.575e-14	0.3103	0.6103	23.6903	AKR1C4	Aldo-keto reductase family 1 member C4	COC1=C(C=C(C=C1)CCC(=O)O)O
	2752054	3-Hydroxy-4-methoxybenzenepropanoic acid	compound_1	ALR	HUMAN	5	1.984e-08	0.3889	7.4188	13.3782	GFER	FAD-linked sulfhydryl oxidase ALR	COC1=C(C=C(C=C1)CCC(=O)O)O
	2752054	3-Hydroxy-4-methoxybenzenepropanoic acid	compound_1	BRCA1	HUMAN	5	1.631e-07	0.2927	0.2927	11.7358	BRCA1	Breast cancer type 1 susceptibility protein	COC1=C(C=C(C=C1)CCC(=O)O)O
	2752054	3-Hydroxy-4-methoxybenzenepropanoic acid	compound_1	CAH14	HUMAN	5	2.176e-14	0.4091	6.81	24.0795	CA14	Carbonic anhydrase 14	COC1=C(C=C(C=C1)CCC(=O)O)O
	2752054	3-Hydroxy-4-methoxybenzenepropanoic acid	compound_1	CAH12	HUMAN	5	9.182e-08	0.4091	10.8467	12.1837	CA12	Carbonic anhydrase 12	COC1=C(C=C(C=C1)CCC(=O)O)O
	2752054	3-Hydroxy-4-methoxybenzenepropanoic acid	compound_1	CAH1	HUMAN	5	5.703e-07	0.4359	14.0076	10.7597	CA1	Carbonic anhydrase 1	COC1=C(C=C(C=C1)CCC(=O)O)O
	2752054	3-Hydroxy-4-methoxybenzenepropanoic acid	compound_1	CAH2	HUMAN	5	1.471e-06	0.4359	15.2181	10.0212	CA2	Carbonic anhydrase 2	COC1=C(C=C(C=C1)CCC(=O)O)O
	2752054	3-Hydroxy-4-methoxybenzenepropanoic acid	compound_1	CAH5A	HUMAN	5	1.048e-10	0.4091	3.0757	17.4662	CA5A	Carbonic anhydrase 5A, mitochondrial	COC1=C(C=C(C=C1)CCC(=O)O)O
	2752054	3-Hydroxy-4-methoxybenzenepropanoic acid	compound_1	CAH5B	HUMAN	5	5.804e-06	0.3585	1.3995	8.9507	CA5B	Carbonic anhydrase 5B, mitochondrial	COC1=C(C=C(C=C1)CCC(=O)O)O
	2752054	3-Hydroxy-4-methoxybenzenepropanoic acid	compound_1	CAH6	HUMAN	5	1.414e-08	0.3684	2.1315	13.6422	CA6	Carbonic anhydrase 6	COC1=C(C=C(C=C1)CCC(=O)O)O
	2752054	3-Hydroxy-4-methoxybenzenepropanoic acid	compound_1	CAH7	HUMAN	5	2.807e-12	0.3947	6.814	20.289	CA7	Carbonic anhydrase 7	COC1=C(C=C(C=C1)CCC(=O)O)O
	2752054	3-Hydroxy-4-methoxybenzenepropanoic acid	compound_1	CALM1	HUMAN	5	3.752e-09	0.3256	0.3256	14.6768	CALM1	Calmodulin-1	COC1=C(C=C(C=C1)CCC(=O)O)O
	2752054	3-Hydroxy-4-methoxybenzenepropanoic acid	compound_1	CAH9	HUMAN	5	3.206e-08	0.4091	13.2004	13.0041	CA9	Carbonic anhydrase 9	COC1=C(C=C(C=C1)CCC(=O)O)O
	2752054	3-Hydroxy-4-methoxybenzenepropanoic acid	compound_1	CAN1	HUMAN	5	3.87e-12	0.339	6.1587	20.0387	CAPN1	Calpain-1 catalytic subunit	COC1=C(C=C(C=C1)CCC(=O)O)O
	2752054	3-Hydroxy-4-methoxybenzenepropanoic acid	compound_1	CBPA3	HUMAN	5	4.884e-19	0.3023	0.3023	32.4244	CPA3	Mast cell carboxypeptidase A	COC1=C(C=C(C=C1)CCC(=O)O)O
	2752054	3-Hydroxy-4-methoxybenzenepropanoic acid	compound_1	CBS	HUMAN	5	6.878e-11	0.2917	0.2917	17.7949	CBS	Cystathionine beta-synthase	COC1=C(C=C(C=C1)CCC(=O)O)O
	2752054	3-Hydroxy-4-methoxybenzenepropanoic acid	compound_1	CD69	HUMAN	5	1.275e-11	0.2826	0.2826	19.1089	CD69	Early activation antigen CD69	COC1=C(C=C(C=C1)CCC(=O)O)O
	2752054	3-Hydroxy-4-methoxybenzenepropanoic acid	compound_1	CMA1	HUMAN	5	1.866e-09	0.4423	3.8654	15.2215	CMA1	Chymase	COC1=C(C=C(C=C1)CCC(=O)O)O
	2752054	3-Hydroxy-4-methoxybenzenepropanoic acid	compound_1	CP1B1	HUMAN	5	4.53e-09	0.3462	1.9574	14.53	CYP1B1	Cytochrome P450 1B1	COC1=C(C=C(C=C1)CCC(=O)O)O
	2752054	3-Hydroxy-4-methoxybenzenepropanoic acid	compound_1	CP26B	HUMAN	5	5.391e-25	0.383	1.1026	43.1193	CYP26B1	Cytochrome P450 26B1	COC1=C(C=C(C=C1)CCC(=O)O)O
	2752054	3-Hydroxy-4-methoxybenzenepropanoic acid	compound_1	CTBP2	HUMAN	5	1.565e-14	0.3111	0.5968	24.3359	CTBP2	C-terminal-binding protein 2	COC1=C(C=C(C=C1)CCC(=O)O)O
	2752054	3-Hydroxy-4-methoxybenzenepropanoic acid	compound_1	DHCR7	HUMAN	5	2.302e-33	0.3846	1.0277	58.1454	DHCR7	7-dehydrocholesterol reductase	COC1=C(C=C(C=C1)CCC(=O)O)O
	2752054	3-Hydroxy-4-methoxybenzenepropanoic acid	compound_1	DLG4	HUMAN	5	4.697e-08	0.2879	0.5758	12.7064	DLG4	Disks large homolog 4	COC1=C(C=C(C=C1)CCC(=O)O)O
	2752054	3-Hydroxy-4-methoxybenzenepropanoic acid	compound_1	DRD1	HUMAN	5	4.775e-07	0.4038	5.116	10.8983	DRD1	D(1A) dopamine receptor	COC1=C(C=C(C=C1)CCC(=O)O)O
	2752054	3-Hydroxy-4-methoxybenzenepropanoic acid	compound_1	EBPL	HUMAN	5	7.843e-23	0.3654	0.3654	39.2363	EBPL	Emopamil-binding protein-like	COC1=C(C=C(C=C1)CCC(=O)O)O
	2752054	3-Hydroxy-4-methoxybenzenepropanoic acid	compound_1	EBP	HUMAN	5	1.768e-07	0.34	0.6669	11.6728	EBP	3-beta-hydroxysteroid-Delta(8),Delta(7)-isomerase	COC1=C(C=C(C=C1)CCC(=O)O)O
	2752054	3-Hydroxy-4-methoxybenzenepropanoic acid	compound_1	EP300	HUMAN	5	4.132e-07	0.3774	1.0365	11.011	EP300	Histone acetyltransferase p300	COC1=C(C=C(C=C1)CCC(=O)O)O
	2752054	3-Hydroxy-4-methoxybenzenepropanoic acid	compound_1	ERCC1	HUMAN	5	4.026e-10	0.3696	1.0313	16.4173	ERCC1	DNA excision repair protein ERCC-1	COC1=C(C=C(C=C1)CCC(=O)O)O
	2752054	3-Hydroxy-4-methoxybenzenepropanoic acid	compound_1	ERN1	HUMAN	5	1.693e-08	0.3265	3.5695	13.5018	ERN1	Serine/threonine-protein kinase/endoribonuclease IRE1	COC1=C(C=C(C=C1)CCC(=O)O)O
	2752054	3-Hydroxy-4-methoxybenzenepropanoic acid	compound_1	FABP4	HUMAN	5	2.886e-08	0.4528	2.0438	13.086	FABP4	Fatty acid-binding protein, adipocyte	COC1=C(C=C(C=C1)CCC(=O)O)O
	2752054	3-Hydroxy-4-methoxybenzenepropanoic acid	compound_1	FFAR1	HUMAN	5	3.373e-123	0.5349	93.8542	219.426	FFAR1	Free fatty acid receptor 1	COC1=C(C=C(C=C1)CCC(=O)O)O
	2752054	3-Hydroxy-4-methoxybenzenepropanoic acid	compound_1	FFAR4	HUMAN	5	2.69e-122	0.5116	42.5442	217.807	FFAR4	Free fatty acid receptor 4	COC1=C(C=C(C=C1)CCC(=O)O)O
	2752054	3-Hydroxy-4-methoxybenzenepropanoic acid	compound_1	FKB1A	HUMAN	5	9.883e-09	0.3125	3.7841	13.9216	FKBP1A	Peptidyl-prolyl cis-trans isomerase FKBP1A	COC1=C(C=C(C=C1)CCC(=O)O)O
	2752054	3-Hydroxy-4-methoxybenzenepropanoic acid	compound_1	FOLH1	HUMAN	5	8.04e-06	0.3036	1.4644	8.6966	FOLH1	Glutamate carboxypeptidase 2	COC1=C(C=C(C=C1)CCC(=O)O)O
	2752054	3-Hydroxy-4-methoxybenzenepropanoic acid	compound_1	FOS	HUMAN	5	9.008e-11	0.3902	1.0458	17.5845	FOS	Proto-oncogene c-Fos	COC1=C(C=C(C=C1)CCC(=O)O)O
	2752054	3-Hydroxy-4-methoxybenzenepropanoic acid	compound_1	GPR17	HUMAN	5	5.942e-13	0.36	0.9582	21.4997	GPR17	Uracil nucleotide/cysteinyl leukotriene receptor	COC1=C(C=C(C=C1)CCC(=O)O)O
	2752054	3-Hydroxy-4-methoxybenzenepropanoic acid	compound_1	GRK6	HUMAN	5	7.978e-12	0.3036	1.4494	19.4746	GRK6	G protein-coupled receptor kinase 6	COC1=C(C=C(C=C1)CCC(=O)O)O
	2752054	3-Hydroxy-4-methoxybenzenepropanoic acid	compound_1	GSHR	HUMAN	5	1.911e-07	0.2885	0.5715	11.6123	GSR	Glutathione reductase, mitochondrial	COC1=C(C=C(C=C1)CCC(=O)O)O
	2752054	3-Hydroxy-4-methoxybenzenepropanoic acid	compound_1	HCAR2	HUMAN	5	3.495e-09	0.38	4.3396	14.7321	HCAR2	Hydroxycarboxylic acid receptor 2	COC1=C(C=C(C=C1)CCC(=O)O)O
	2752054	3-Hydroxy-4-methoxybenzenepropanoic acid	compound_1	HCN4	HUMAN	5	5.662e-15	0.3	0.8714	25.1299	HCN4	Potassium/sodium hyperpolarization-activated cyclic nucleotide-gated channel 4	COC1=C(C=C(C=C1)CCC(=O)O)O
	2752054	3-Hydroxy-4-methoxybenzenepropanoic acid	compound_1	HDAC1	HUMAN	5	9.869e-06	0.3704	10.3801	8.5368	HDAC1	Histone deacetylase 1	COC1=C(C=C(C=C1)CCC(=O)O)O
	2752054	3-Hydroxy-4-methoxybenzenepropanoic acid	compound_1	HDAC8	HUMAN	5	2.713e-07	0.3556	5.6517	11.3389	HDAC8	Histone deacetylase 8	COC1=C(C=C(C=C1)CCC(=O)O)O
	2752054	3-Hydroxy-4-methoxybenzenepropanoic acid	compound_1	IBP5	HUMAN	5	4.404e-11	0.3509	0.3509	18.1426	IGFBP5	Insulin-like growth factor-binding protein 5	COC1=C(C=C(C=C1)CCC(=O)O)O
	2752054	3-Hydroxy-4-methoxybenzenepropanoic acid	compound_1	ITA4	HUMAN	5	9.26e-09	0.3594	5.5937	13.9724	ITGA4	Integrin alpha-4	COC1=C(C=C(C=C1)CCC(=O)O)O
	2752054	3-Hydroxy-4-methoxybenzenepropanoic acid	compound_1	ITB1	HUMAN	5	5.266e-08	0.3594	5.308	12.6172	ITGB1	Integrin beta-1	COC1=C(C=C(C=C1)CCC(=O)O)O
	2752054	3-Hydroxy-4-methoxybenzenepropanoic acid	compound_1	JUN	HUMAN	5	1.359e-12	0.3902	2.6671	20.8545	JUN	Transcription factor AP-1	COC1=C(C=C(C=C1)CCC(=O)O)O
	2752054	3-Hydroxy-4-methoxybenzenepropanoic acid	compound_1	KCMA1	HUMAN	5	4.904e-11	0.3542	0.9838	18.0587	KCNMA1	Calcium-activated potassium channel subunit alpha-1	COC1=C(C=C(C=C1)CCC(=O)O)O
	2752054	3-Hydroxy-4-methoxybenzenepropanoic acid	compound_1	KCNB1	HUMAN	5	1.114e-23	0.2909	0.2909	40.7578	KCNB1	Potassium voltage-gated channel subfamily B member 1	COC1=C(C=C(C=C1)CCC(=O)O)O
	2752054	3-Hydroxy-4-methoxybenzenepropanoic acid	compound_1	KDM4E	HUMAN	5	3.138e-11	0.3421	1.0022	18.4069	KDM4E	Lysine-specific demethylase 4E	COC1=C(C=C(C=C1)CCC(=O)O)O
	2752054	3-Hydroxy-4-methoxybenzenepropanoic acid	compound_1	KLF5	HUMAN	5	6.187e-11	0.3654	1.8662	17.8775	KLF5	Krueppel-like factor 5	COC1=C(C=C(C=C1)CCC(=O)O)O
	2752054	3-Hydroxy-4-methoxybenzenepropanoic acid	compound_1	KMO	HUMAN	5	3.39e-07	0.3208	1.506	11.1653	KMO	Kynurenine 3-monooxygenase	COC1=C(C=C(C=C1)CCC(=O)O)O
	2752054	3-Hydroxy-4-methoxybenzenepropanoic acid	compound_1	LGUL	HUMAN	5	2.35e-10	0.3556	0.9754	16.8369	GLO1	Lactoylglutathione lyase	COC1=C(C=C(C=C1)CCC(=O)O)O
	2752054	3-Hydroxy-4-methoxybenzenepropanoic acid	compound_1	LOX15	HUMAN	5	7.035e-23	0.5405	6.9482	39.3211	ALOX15	Arachidonate 15-lipoxygenase	COC1=C(C=C(C=C1)CCC(=O)O)O
	2752054	3-Hydroxy-4-methoxybenzenepropanoic acid	compound_1	LOX5	HUMAN	5	2.889e-09	0.5641	9.4535	14.8806	ALOX5	Arachidonate 5-lipoxygenase	COC1=C(C=C(C=C1)CCC(=O)O)O
	2752054	3-Hydroxy-4-methoxybenzenepropanoic acid	compound_1	LPAR1	HUMAN	5	1.712e-44	0.3509	11.6985	78.1247	LPAR1	Lysophosphatidic acid receptor 1	COC1=C(C=C(C=C1)CCC(=O)O)O
	2752054	3-Hydroxy-4-methoxybenzenepropanoic acid	compound_1	LPAR2	HUMAN	5	2.254e-07	0.3333	0.9257	11.4834	LPAR2	Lysophosphatidic acid receptor 2	COC1=C(C=C(C=C1)CCC(=O)O)O
	2752054	3-Hydroxy-4-methoxybenzenepropanoic acid	compound_1	LPAR5	HUMAN	5	2.941e-30	0.3175	4.4586	52.5685	LPAR5	Lysophosphatidic acid receptor 5	COC1=C(C=C(C=C1)CCC(=O)O)O
	2752054	3-Hydroxy-4-methoxybenzenepropanoic acid	compound_1	LT4R1	HUMAN	5	1.127e-26	0.4038	9.3069	46.1351	LTB4R	Leukotriene B4 receptor 1	COC1=C(C=C(C=C1)CCC(=O)O)O
	2752054	3-Hydroxy-4-methoxybenzenepropanoic acid	compound_1	LYAM1	HUMAN	5	1.127e-23	0.3654	1.6055	40.7491	SELL	L-selectin	COC1=C(C=C(C=C1)CCC(=O)O)O
	2752054	3-Hydroxy-4-methoxybenzenepropanoic acid	compound_1	LYAM2	HUMAN	5	2.753e-10	0.3542	1.921	16.7136	SELE	E-selectin	COC1=C(C=C(C=C1)CCC(=O)O)O
	2752054	3-Hydroxy-4-methoxybenzenepropanoic acid	compound_1	LYAM3	HUMAN	5	2.22e-16	0.4423	2.0478	27.8012	SELP	P-selectin	COC1=C(C=C(C=C1)CCC(=O)O)O
	2752054	3-Hydroxy-4-methoxybenzenepropanoic acid	compound_1	LYPA1	HUMAN	5	2.492e-12	0.3333	0.3333	20.382	LYPLA1	Acyl-protein thioesterase 1	COC1=C(C=C(C=C1)CCC(=O)O)O
	2752054	3-Hydroxy-4-methoxybenzenepropanoic acid	compound_1	LYPA2	HUMAN	5	1.463e-13	0.3333	0.3333	22.5922	LYPLA2	Acyl-protein thioesterase 2	COC1=C(C=C(C=C1)CCC(=O)O)O
	2752054	3-Hydroxy-4-methoxybenzenepropanoic acid	compound_1	MDHC	HUMAN	5	7.705e-06	0.2838	0.2838	8.7298	MDH1	Malate dehydrogenase, cytoplasmic	COC1=C(C=C(C=C1)CCC(=O)O)O
	2752054	3-Hydroxy-4-methoxybenzenepropanoic acid	compound_1	MDR1	HUMAN	5	2.898e-10	0.3594	8.1411	16.6735	ABCB1	ATP-dependent translocase ABCB1	COC1=C(C=C(C=C1)CCC(=O)O)O
	2752054	3-Hydroxy-4-methoxybenzenepropanoic acid	compound_1	MMEL1	HUMAN	5	2.84e-19	0.4	1.7909	32.8471	MMEL1	Membrane metallo-endopeptidase-like 1	COC1=C(C=C(C=C1)CCC(=O)O)O
	2752054	3-Hydroxy-4-methoxybenzenepropanoic acid	compound_1	MMP10	HUMAN	5	1.083e-09	0.3	1.7389	15.6453	MMP10	Stromelysin-2	COC1=C(C=C(C=C1)CCC(=O)O)O
	2752054	3-Hydroxy-4-methoxybenzenepropanoic acid	compound_1	MMP12	HUMAN	5	1.021e-14	0.3333	6.4962	24.6691	MMP12	Macrophage metalloelastase	COC1=C(C=C(C=C1)CCC(=O)O)O
	2752054	3-Hydroxy-4-methoxybenzenepropanoic acid	compound_1	MTR1A	HUMAN	5	2.232e-13	0.4444	8.979	22.2634	MTNR1A	Melatonin receptor type 1A	COC1=C(C=C(C=C1)CCC(=O)O)O
	2752054	3-Hydroxy-4-methoxybenzenepropanoic acid	compound_1	MTR1B	HUMAN	5	2.075e-17	0.4444	10.7588	29.5011	MTNR1B	Melatonin receptor type 1B	COC1=C(C=C(C=C1)CCC(=O)O)O
	2752054	3-Hydroxy-4-methoxybenzenepropanoic acid	compound_1	NALD2	HUMAN	5	3.052e-06	0.3061	0.3061	9.452	NAALAD2	N-acetylated-alpha-linked acidic dipeptidase 2	COC1=C(C=C(C=C1)CCC(=O)O)O
	2752054	3-Hydroxy-4-methoxybenzenepropanoic acid	compound_1	NCEH1	HUMAN	5	1.167e-09	0.3208	0.6415	15.5875	NCEH1	Neutral cholesterol ester hydrolase 1	COC1=C(C=C(C=C1)CCC(=O)O)O
	2752054	3-Hydroxy-4-methoxybenzenepropanoic acid	compound_1	NEMO	HUMAN	5	2.226e-06	0.3137	0.3137	9.6978	IKBKG	NF-kappa-B essential modulator	COC1=C(C=C(C=C1)CCC(=O)O)O
	2752054	3-Hydroxy-4-methoxybenzenepropanoic acid	compound_1	NF2L2	HUMAN	5	7.658e-11	0.3556	1.2711	17.7112	NFE2L2	Nuclear factor erythroid 2-related factor 2	COC1=C(C=C(C=C1)CCC(=O)O)O
	2752054	3-Hydroxy-4-methoxybenzenepropanoic acid	compound_1	NFKB1	HUMAN	5	2.187e-23	0.3725	1.9852	40.2321	NFKB1	Nuclear factor NF-kappa-B p105 subunit	COC1=C(C=C(C=C1)CCC(=O)O)O
	2752054	3-Hydroxy-4-methoxybenzenepropanoic acid	compound_1	NQO1	HUMAN	5	7.112e-06	0.2979	0.8716	8.7923	NQO1	NAD(P)H dehydrogenase [quinone] 1	COC1=C(C=C(C=C1)CCC(=O)O)O
	2752054	3-Hydroxy-4-methoxybenzenepropanoic acid	compound_1	OXDA	HUMAN	5	6.131e-07	0.3696	2.1083	10.7033	DAO	D-amino-acid oxidase	COC1=C(C=C(C=C1)CCC(=O)O)O
	2752054	3-Hydroxy-4-methoxybenzenepropanoic acid	compound_1	PA24A	HUMAN	5	4.761e-30	0.4717	8.6211	52.1927	PLA2G4A	Cytosolic phospholipase A2	COC1=C(C=C(C=C1)CCC(=O)O)O
	2752054	3-Hydroxy-4-methoxybenzenepropanoic acid	compound_1	PA24B	HUMAN	5	7.049e-09	0.2909	0.5716	14.1851	PLA2G4B	Cytosolic phospholipase A2 beta	COC1=C(C=C(C=C1)CCC(=O)O)O
	2752054	3-Hydroxy-4-methoxybenzenepropanoic acid	compound_1	PD2R2	HUMAN	5	3.84e-18	0.3731	26.8172	30.8166	PTGDR2	Prostaglandin D2 receptor 2	COC1=C(C=C(C=C1)CCC(=O)O)O
	2752054	3-Hydroxy-4-methoxybenzenepropanoic acid	compound_1	PDE4D	HUMAN	5	3.418e-08	0.3448	4.4258	12.9541	PDE4D	cAMP-specific 3',5'-cyclic phosphodiesterase 4D	COC1=C(C=C(C=C1)CCC(=O)O)O
	2752054	3-Hydroxy-4-methoxybenzenepropanoic acid	compound_1	PE2R1	HUMAN	5	4.734e-09	0.38	5.2631	14.4956	PTGER1	Prostaglandin E2 receptor EP1 subtype	COC1=C(C=C(C=C1)CCC(=O)O)O
	2752054	3-Hydroxy-4-methoxybenzenepropanoic acid	compound_1	PE2R2	HUMAN	5	6.811e-08	0.3654	3.9977	12.4166	PTGER2	Prostaglandin E2 receptor EP2 subtype	COC1=C(C=C(C=C1)CCC(=O)O)O
	2752054	3-Hydroxy-4-methoxybenzenepropanoic acid	compound_1	PE2R3	HUMAN	5	3.928e-07	0.38	4.0593	11.0504	PTGER3	Prostaglandin E2 receptor EP3 subtype	COC1=C(C=C(C=C1)CCC(=O)O)O
	2752054	3-Hydroxy-4-methoxybenzenepropanoic acid	compound_1	PE2R4	HUMAN	5	8.874e-10	0.38	5.2633	15.8009	PTGER4	Prostaglandin E2 receptor EP4 subtype	COC1=C(C=C(C=C1)CCC(=O)O)O
	2752054	3-Hydroxy-4-methoxybenzenepropanoic acid	compound_1	PERM	HUMAN	5	7.764e-08	0.3396	1.8531	12.3145	MPO	Myeloperoxidase	COC1=C(C=C(C=C1)CCC(=O)O)O
	2752054	3-Hydroxy-4-methoxybenzenepropanoic acid	compound_1	PLAP	HUMAN	5	2.558e-06	0.2881	0.2881	9.5897	PLAA	Phospholipase A-2-activating protein	COC1=C(C=C(C=C1)CCC(=O)O)O
	2752054	3-Hydroxy-4-methoxybenzenepropanoic acid	compound_1	PPARA	HUMAN	5	4.878e-25	0.5	29.8819	43.1973	PPARA	Peroxisome proliferator-activated receptor alpha	COC1=C(C=C(C=C1)CCC(=O)O)O
	2752054	3-Hydroxy-4-methoxybenzenepropanoic acid	compound_1	PPARD	HUMAN	5	2.977e-26	0.4902	22.102	45.3777	PPARD	Peroxisome proliferator-activated receptor delta	COC1=C(C=C(C=C1)CCC(=O)O)O
	2752054	3-Hydroxy-4-methoxybenzenepropanoic acid	compound_1	PPARG	HUMAN	5	3.331e-15	0.4259	24.9104	25.5506	PPARG	Peroxisome proliferator-activated receptor gamma	COC1=C(C=C(C=C1)CCC(=O)O)O
	2752054	3-Hydroxy-4-methoxybenzenepropanoic acid	compound_1	PPGB	HUMAN	5	2.13e-28	0.3158	17.3229	49.2292	CTSA	Lysosomal protective protein	COC1=C(C=C(C=C1)CCC(=O)O)O
	2752054	3-Hydroxy-4-methoxybenzenepropanoic acid	compound_1	PTN7	HUMAN	5	2.802e-06	0.32	1.7626	9.5184	PTPN7	Tyrosine-protein phosphatase non-receptor type 7	COC1=C(C=C(C=C1)CCC(=O)O)O
	2752054	3-Hydroxy-4-methoxybenzenepropanoic acid	compound_1	QPCTL	HUMAN	5	1.058e-12	0.3051	1.1765	21.0495	QPCTL	Glutaminyl-peptide cyclotransferase-like protein	COC1=C(C=C(C=C1)CCC(=O)O)O
	2752054	3-Hydroxy-4-methoxybenzenepropanoic acid	compound_1	RNH1	HUMAN	5	1.512e-11	0.3393	0.3393	18.976	RNASEH1	Ribonuclease H1	COC1=C(C=C(C=C1)CCC(=O)O)O
	2752054	3-Hydroxy-4-methoxybenzenepropanoic acid	compound_1	RXRA	HUMAN	5	1.212e-06	0.4167	3.0669	10.1721	RXRA	Retinoic acid receptor RXR-alpha	COC1=C(C=C(C=C1)CCC(=O)O)O
	2752054	3-Hydroxy-4-methoxybenzenepropanoic acid	compound_1	S13A5	HUMAN	5	1.201e-29	0.3878	0.9835	51.4716	SLC13A5	Solute carrier family 13 member 5	COC1=C(C=C(C=C1)CCC(=O)O)O
	2752054	3-Hydroxy-4-methoxybenzenepropanoic acid	compound_1	S15A1	HUMAN	5	1.443e-15	0.2955	0.2955	26.1868	SLC15A1	Solute carrier family 15 member 1	COC1=C(C=C(C=C1)CCC(=O)O)O
	2752054	3-Hydroxy-4-methoxybenzenepropanoic acid	compound_1	S1PR1	HUMAN	5	1.491e-20	0.4386	27.5747	35.1447	S1PR1	Sphingosine 1-phosphate receptor 1	COC1=C(C=C(C=C1)CCC(=O)O)O
	2752054	3-Hydroxy-4-methoxybenzenepropanoic acid	compound_1	S1PR3	HUMAN	5	6.112e-11	0.4167	8.0352	17.887	S1PR3	Sphingosine 1-phosphate receptor 3	COC1=C(C=C(C=C1)CCC(=O)O)O
	2752054	3-Hydroxy-4-methoxybenzenepropanoic acid	compound_1	S1PR5	HUMAN	5	9.582e-26	0.4167	10.003	44.4662	S1PR5	Sphingosine 1-phosphate receptor 5	COC1=C(C=C(C=C1)CCC(=O)O)O
	2752054	3-Hydroxy-4-methoxybenzenepropanoic acid	compound_1	S22A3	HUMAN	5	2.849e-06	0.2857	0.2857	9.5055	SLC22A3	Solute carrier family 22 member 3	COC1=C(C=C(C=C1)CCC(=O)O)O
	2752054	3-Hydroxy-4-methoxybenzenepropanoic acid	compound_1	S22A8	HUMAN	5	7.112e-06	0.2857	0.2857	8.7922	SLC22A8	Solute carrier family 22 member 8	COC1=C(C=C(C=C1)CCC(=O)O)O
	2752054	3-Hydroxy-4-methoxybenzenepropanoic acid	compound_1	S22AC	HUMAN	5	3.747e-10	0.3519	3.7172	16.4732	SLC22A12	Solute carrier family 22 member 12	COC1=C(C=C(C=C1)CCC(=O)O)O
	2752054	3-Hydroxy-4-methoxybenzenepropanoic acid	compound_1	S28A3	HUMAN	5	7.62e-36	0.2833	0.2833	62.598	SLC28A3	Solute carrier family 28 member 3	COC1=C(C=C(C=C1)CCC(=O)O)O
	2752054	3-Hydroxy-4-methoxybenzenepropanoic acid	compound_1	SDF1	HUMAN	5	5.878e-43	0.32	2.3451	75.3677	CXCL12	Stromal cell-derived factor 1	COC1=C(C=C(C=C1)CCC(=O)O)O
	2752054	3-Hydroxy-4-methoxybenzenepropanoic acid	compound_1	SHBG	HUMAN	5	3.29e-10	0.375	1.404	16.5746	SHBG	Sex hormone-binding globulin	COC1=C(C=C(C=C1)CCC(=O)O)O
	2752054	3-Hydroxy-4-methoxybenzenepropanoic acid	compound_1	SPRE	HUMAN	5	2.301e-08	0.3125	0.3125	13.2628	SPR	Sepiapterin reductase	COC1=C(C=C(C=C1)CCC(=O)O)O
	2752054	3-Hydroxy-4-methoxybenzenepropanoic acid	compound_1	SYIC	HUMAN	5	1.239e-06	0.3393	0.3393	10.1545	IARS1	Isoleucine--tRNA ligase, cytoplasmic	COC1=C(C=C(C=C1)CCC(=O)O)O
	2752054	3-Hydroxy-4-methoxybenzenepropanoic acid	compound_1	T2R14	HUMAN	5	3.331e-16	0.3276	2.7526	27.4231	TAS2R14	Taste receptor type 2 member 14	COC1=C(C=C(C=C1)CCC(=O)O)O
	2752054	3-Hydroxy-4-methoxybenzenepropanoic acid	compound_1	TAAR1	HUMAN	5	1.847e-06	0.4737	3.2401	9.8436	TAAR1	Trace amine-associated receptor 1	COC1=C(C=C(C=C1)CCC(=O)O)O
	2752054	3-Hydroxy-4-methoxybenzenepropanoic acid	compound_1	TAAR5	HUMAN	5	1.921e-39	0.3125	0.3125	69.0584	TAAR5	Trace amine-associated receptor 5	COC1=C(C=C(C=C1)CCC(=O)O)O
	2752054	3-Hydroxy-4-methoxybenzenepropanoic acid	compound_1	TAU	HUMAN	5	8.568e-22	0.413	4.3038	37.3721	MAPT	Microtubule-associated protein tau	COC1=C(C=C(C=C1)CCC(=O)O)O
	2752054	3-Hydroxy-4-methoxybenzenepropanoic acid	compound_1	TBB1	HUMAN	5	8.927e-47	0.4889	4.8863	82.2231	TUBB1	Tubulin beta-1 chain	COC1=C(C=C(C=C1)CCC(=O)O)O
	2752054	3-Hydroxy-4-methoxybenzenepropanoic acid	compound_1	THAS	HUMAN	5	6.997e-06	0.3585	3.6453	8.805	TBXAS1	Thromboxane-A synthase	COC1=C(C=C(C=C1)CCC(=O)O)O
	2752054	3-Hydroxy-4-methoxybenzenepropanoic acid	compound_1	THA	HUMAN	5	6.934e-33	0.4167	12.0594	57.2856	THRA	Thyroid hormone receptor alpha	COC1=C(C=C(C=C1)CCC(=O)O)O
	2752054	3-Hydroxy-4-methoxybenzenepropanoic acid	compound_1	THB	HUMAN	5	6.737e-27	0.4167	12.0594	46.5362	THRB	Thyroid hormone receptor beta	COC1=C(C=C(C=C1)CCC(=O)O)O
	2752054	3-Hydroxy-4-methoxybenzenepropanoic acid	compound_1	TNR1A	HUMAN	5	2.194e-08	0.3091	1.1841	13.2997	TNFRSF1A	Tumor necrosis factor receptor superfamily member 1A	COC1=C(C=C(C=C1)CCC(=O)O)O
	2752054	3-Hydroxy-4-methoxybenzenepropanoic acid	compound_1	TOP2A	HUMAN	5	4.094e-06	0.2857	0.8471	9.2229	TOP2A	DNA topoisomerase 2-alpha	COC1=C(C=C(C=C1)CCC(=O)O)O
	2752054	3-Hydroxy-4-methoxybenzenepropanoic acid	compound_1	TPMT	HUMAN	5	1.028e-34	0.2955	0.8864	60.5691	TPMT	Thiopurine S-methyltransferase	COC1=C(C=C(C=C1)CCC(=O)O)O
	2752054	3-Hydroxy-4-methoxybenzenepropanoic acid	compound_1	TRPM5	HUMAN	5	7.177e-11	0.3226	1.2351	17.7617	TRPM5	Transient receptor potential cation channel subfamily M member 5	COC1=C(C=C(C=C1)CCC(=O)O)O
	2752054	3-Hydroxy-4-methoxybenzenepropanoic acid	compound_1	TRPV1	HUMAN	5	2.765e-10	0.5476	16.0291	16.7101	TRPV1	Transient receptor potential cation channel subfamily V member 1	COC1=C(C=C(C=C1)CCC(=O)O)O
	2752054	3-Hydroxy-4-methoxybenzenepropanoic acid	compound_1	TSPO	HUMAN	5	6.328e-15	0.2982	1.4337	25.0344	TSPO	Translocator protein	COC1=C(C=C(C=C1)CCC(=O)O)O
	2752054	3-Hydroxy-4-methoxybenzenepropanoic acid	compound_1	TTHY	HUMAN	5	5.235e-27	0.3902	3.9405	46.7329	TTR	Transthyretin	COC1=C(C=C(C=C1)CCC(=O)O)O
	2752054	3-Hydroxy-4-methoxybenzenepropanoic acid	compound_1	XPF	HUMAN	5	4.026e-10	0.3696	1.0313	16.4173	ERCC4	DNA repair endonuclease XPF	COC1=C(C=C(C=C1)CCC(=O)O)O
	147608	Hesperetin dihydrochalcone	compound_1	1433G	HUMAN	5	2.37e-09	0.3333	0.3333	15.035	YWHAG	14-3-3 protein gamma	COC1=C(C=C(C=C1)CCC(=O)C2=C(C=C(C=C2O)O)O)O
	147608	Hesperetin dihydrochalcone	compound_1	A4	HUMAN	5	3.065e-10	0.4091	6.9195	16.6297	APP	Amyloid-beta precursor protein	COC1=C(C=C(C=C1)CCC(=O)C2=C(C=C(C=C2O)O)O)O
	147608	Hesperetin dihydrochalcone	compound_1	ABCG2	HUMAN	5	3.331e-16	0.3774	7.7829	27.2724	ABCG2	Broad substrate specificity ATP-binding cassette transporter ABCG2	COC1=C(C=C(C=C1)CCC(=O)C2=C(C=C(C=C2O)O)O)O
	147608	Hesperetin dihydrochalcone	compound_1	ACES	HUMAN	5	7.196e-12	0.5	18.1922	19.555	ACHE	Acetylcholinesterase	COC1=C(C=C(C=C1)CCC(=O)C2=C(C=C(C=C2O)O)O)O
	147608	Hesperetin dihydrochalcone	compound_1	AK1BA	HUMAN	5	3.21e-20	0.3636	2.9517	34.5469	AKR1B10	Aldo-keto reductase family 1 member B10	COC1=C(C=C(C=C1)CCC(=O)C2=C(C=C(C=C2O)O)O)O
	147608	Hesperetin dihydrochalcone	compound_1	CAH14	HUMAN	5	2.225e-09	0.3673	4.4052	15.0841	CA14	Carbonic anhydrase 14	COC1=C(C=C(C=C1)CCC(=O)C2=C(C=C(C=C2O)O)O)O
	147608	Hesperetin dihydrochalcone	compound_1	CAH5A	HUMAN	5	5.738e-07	0.3673	1.9628	10.7549	CA5A	Carbonic anhydrase 5A, mitochondrial	COC1=C(C=C(C=C1)CCC(=O)C2=C(C=C(C=C2O)O)O)O
	147608	Hesperetin dihydrochalcone	compound_1	CAH6	HUMAN	5	9.503e-08	0.3509	1.9155	12.1569	CA6	Carbonic anhydrase 6	COC1=C(C=C(C=C1)CCC(=O)C2=C(C=C(C=C2O)O)O)O
	147608	Hesperetin dihydrochalcone	compound_1	CAH7	HUMAN	5	4.288e-10	0.3509	5.5886	16.3681	CA7	Carbonic anhydrase 7	COC1=C(C=C(C=C1)CCC(=O)C2=C(C=C(C=C2O)O)O)O
	147608	Hesperetin dihydrochalcone	compound_1	CALM1	HUMAN	5	1.702e-10	0.3778	0.3778	17.0887	CALM1	Calmodulin-1	COC1=C(C=C(C=C1)CCC(=O)C2=C(C=C(C=C2O)O)O)O
	147608	Hesperetin dihydrochalcone	compound_1	CBR1	HUMAN	5	1.365e-07	0.2807	0.2807	11.8747	CBR1	Carbonyl reductase [NADPH] 1	COC1=C(C=C(C=C1)CCC(=O)C2=C(C=C(C=C2O)O)O)O
	147608	Hesperetin dihydrochalcone	compound_1	CBS	HUMAN	5	1.11e-16	0.4565	0.4565	28.0306	CBS	Cystathionine beta-synthase	COC1=C(C=C(C=C1)CCC(=O)C2=C(C=C(C=C2O)O)O)O
	147608	Hesperetin dihydrochalcone	compound_1	CP1B1	HUMAN	5	1.712e-19	0.3704	4.3253	33.2417	CYP1B1	Cytochrome P450 1B1	COC1=C(C=C(C=C1)CCC(=O)C2=C(C=C(C=C2O)O)O)O
	147608	Hesperetin dihydrochalcone	compound_1	DHCR7	HUMAN	5	2.707e-31	0.3509	0.9624	54.4284	DHCR7	7-dehydrocholesterol reductase	COC1=C(C=C(C=C1)CCC(=O)C2=C(C=C(C=C2O)O)O)O
	147608	Hesperetin dihydrochalcone	compound_1	EBPL	HUMAN	5	1.608e-19	0.3103	0.3103	33.2907	EBPL	Emopamil-binding protein-like	COC1=C(C=C(C=C1)CCC(=O)C2=C(C=C(C=C2O)O)O)O
	147608	Hesperetin dihydrochalcone	compound_1	EBP	HUMAN	5	4.718e-07	0.3396	0.6253	10.9076	EBP	3-beta-hydroxysteroid-Delta(8),Delta(7)-isomerase	COC1=C(C=C(C=C1)CCC(=O)C2=C(C=C(C=C2O)O)O)O
	147608	Hesperetin dihydrochalcone	compound_1	ERCC1	HUMAN	5	1.043e-06	0.3529	0.6606	10.2892	ERCC1	DNA excision repair protein ERCC-1	COC1=C(C=C(C=C1)CCC(=O)C2=C(C=C(C=C2O)O)O)O
	147608	Hesperetin dihydrochalcone	compound_1	FFAR1	HUMAN	5	1.11e-16	0.375	12.8679	28.5487	FFAR1	Free fatty acid receptor 1	COC1=C(C=C(C=C1)CCC(=O)C2=C(C=C(C=C2O)O)O)O
	147608	Hesperetin dihydrochalcone	compound_1	FFAR4	HUMAN	5	2.91e-25	0.3729	8.6992	43.6001	FFAR4	Free fatty acid receptor 4	COC1=C(C=C(C=C1)CCC(=O)C2=C(C=C(C=C2O)O)O)O
	147608	Hesperetin dihydrochalcone	compound_1	FOS	HUMAN	5	4.157e-07	0.3478	0.6678	11.0062	FOS	Proto-oncogene c-Fos	COC1=C(C=C(C=C1)CCC(=O)C2=C(C=C(C=C2O)O)O)O
	147608	Hesperetin dihydrochalcone	compound_1	IBP5	HUMAN	5	1.231e-09	0.3016	0.3016	15.5458	IGFBP5	Insulin-like growth factor-binding protein 5	COC1=C(C=C(C=C1)CCC(=O)C2=C(C=C(C=C2O)O)O)O
	147608	Hesperetin dihydrochalcone	compound_1	ITF2	HUMAN	5	5.639e-12	0.3231	0.3231	19.7451	TCF4	Transcription factor 4	COC1=C(C=C(C=C1)CCC(=O)C2=C(C=C(C=C2O)O)O)O
	147608	Hesperetin dihydrochalcone	compound_1	JUN	HUMAN	5	4.66e-06	0.3478	1.2301	9.1219	JUN	Transcription factor AP-1	COC1=C(C=C(C=C1)CCC(=O)C2=C(C=C(C=C2O)O)O)O
	147608	Hesperetin dihydrochalcone	compound_1	KCMA1	HUMAN	5	9.674e-07	0.2963	0.577	10.3477	KCNMA1	Calcium-activated potassium channel subunit alpha-1	COC1=C(C=C(C=C1)CCC(=O)C2=C(C=C(C=C2O)O)O)O
	147608	Hesperetin dihydrochalcone	compound_1	KCNB1	HUMAN	5	3.773e-50	0.3333	0.6284	88.2805	KCNB1	Potassium voltage-gated channel subfamily B member 1	COC1=C(C=C(C=C1)CCC(=O)C2=C(C=C(C=C2O)O)O)O
	147608	Hesperetin dihydrochalcone	compound_1	KCND3	HUMAN	5	9.7e-12	0.2857	0.2857	19.3222	KCND3	Potassium voltage-gated channel subfamily D member 3	COC1=C(C=C(C=C1)CCC(=O)C2=C(C=C(C=C2O)O)O)O
	147608	Hesperetin dihydrochalcone	compound_1	KLF5	HUMAN	5	8.85e-06	0.3333	0.9427	8.6218	KLF5	Krueppel-like factor 5	COC1=C(C=C(C=C1)CCC(=O)C2=C(C=C(C=C2O)O)O)O
	147608	Hesperetin dihydrochalcone	compound_1	LGUL	HUMAN	5	1.132e-06	0.32	0.6057	10.2251	GLO1	Lactoylglutathione lyase	COC1=C(C=C(C=C1)CCC(=O)C2=C(C=C(C=C2O)O)O)O
	147608	Hesperetin dihydrochalcone	compound_1	LOX15	HUMAN	5	4.018e-12	0.4762	3.6288	20.0093	ALOX15	Arachidonate 15-lipoxygenase	COC1=C(C=C(C=C1)CCC(=O)C2=C(C=C(C=C2O)O)O)O
	147608	Hesperetin dihydrochalcone	compound_1	LYPA1	HUMAN	5	1.336e-10	0.2833	0.2833	17.2775	LYPLA1	Acyl-protein thioesterase 1	COC1=C(C=C(C=C1)CCC(=O)C2=C(C=C(C=C2O)O)O)O
	147608	Hesperetin dihydrochalcone	compound_1	LYPA2	HUMAN	5	1.196e-11	0.2833	0.2833	19.1587	LYPLA2	Acyl-protein thioesterase 2	COC1=C(C=C(C=C1)CCC(=O)C2=C(C=C(C=C2O)O)O)O
	147608	Hesperetin dihydrochalcone	compound_1	MDHC	HUMAN	5	8.279e-06	0.2821	0.2821	8.6738	MDH1	Malate dehydrogenase, cytoplasmic	COC1=C(C=C(C=C1)CCC(=O)C2=C(C=C(C=C2O)O)O)O
	147608	Hesperetin dihydrochalcone	compound_1	MDR1	HUMAN	5	7.079e-08	0.3333	6.2534	12.3865	ABCB1	ATP-dependent translocase ABCB1	COC1=C(C=C(C=C1)CCC(=O)C2=C(C=C(C=C2O)O)O)O
	147608	Hesperetin dihydrochalcone	compound_1	MTR1A	HUMAN	5	8.843e-09	0.4	5.8817	14.0083	MTNR1A	Melatonin receptor type 1A	COC1=C(C=C(C=C1)CCC(=O)C2=C(C=C(C=C2O)O)O)O
	147608	Hesperetin dihydrochalcone	compound_1	MTR1B	HUMAN	5	4.283e-09	0.4	5.5945	14.5736	MTNR1B	Melatonin receptor type 1B	COC1=C(C=C(C=C1)CCC(=O)C2=C(C=C(C=C2O)O)O)O
	147608	Hesperetin dihydrochalcone	compound_1	NCEH1	HUMAN	5	6.916e-09	0.2931	0.5862	14.2	NCEH1	Neutral cholesterol ester hydrolase 1	COC1=C(C=C(C=C1)CCC(=O)C2=C(C=C(C=C2O)O)O)O
	147608	Hesperetin dihydrochalcone	compound_1	NEMO	HUMAN	5	7.112e-06	0.2857	0.2857	8.7922	IKBKG	NF-kappa-B essential modulator	COC1=C(C=C(C=C1)CCC(=O)C2=C(C=C(C=C2O)O)O)O
	147608	Hesperetin dihydrochalcone	compound_1	NF2L2	HUMAN	5	6.016e-08	0.32	0.9118	12.5134	NFE2L2	Nuclear factor erythroid 2-related factor 2	COC1=C(C=C(C=C1)CCC(=O)C2=C(C=C(C=C2O)O)O)O
	147608	Hesperetin dihydrochalcone	compound_1	NFKB1	HUMAN	5	1.228e-17	0.32	1.4829	29.9104	NFKB1	Nuclear factor NF-kappa-B p105 subunit	COC1=C(C=C(C=C1)CCC(=O)C2=C(C=C(C=C2O)O)O)O
	147608	Hesperetin dihydrochalcone	compound_1	PA2G5	HUMAN	5	6.137e-06	0.3191	0.3191	8.9072	PLA2G5	Calcium-dependent phospholipase A2	COC1=C(C=C(C=C1)CCC(=O)C2=C(C=C(C=C2O)O)O)O
	147608	Hesperetin dihydrochalcone	compound_1	PDK3	HUMAN	5	3.048e-11	0.3019	0.3019	18.4295	PDK3	[Pyruvate dehydrogenase (acetyl-transferring)] kinase isozyme 3, mitochondrial	COC1=C(C=C(C=C1)CCC(=O)C2=C(C=C(C=C2O)O)O)O
	147608	Hesperetin dihydrochalcone	compound_1	PDK4	HUMAN	5	7.883e-14	0.3019	0.3019	23.0746	PDK4	[Pyruvate dehydrogenase (acetyl-transferring)] kinase isozyme 4, mitochondrial	COC1=C(C=C(C=C1)CCC(=O)C2=C(C=C(C=C2O)O)O)O
	147608	Hesperetin dihydrochalcone	compound_1	PLAP	HUMAN	5	2.849e-06	0.2857	0.2857	9.5055	PLAA	Phospholipase A-2-activating protein	COC1=C(C=C(C=C1)CCC(=O)C2=C(C=C(C=C2O)O)O)O
	147608	Hesperetin dihydrochalcone	compound_1	RNH1	HUMAN	5	5.388e-10	0.2903	0.2903	16.19	RNASEH1	Ribonuclease H1	COC1=C(C=C(C=C1)CCC(=O)C2=C(C=C(C=C2O)O)O)O
	147608	Hesperetin dihydrochalcone	compound_1	S13A5	HUMAN	5	1.076e-09	0.3036	0.3036	15.6503	SLC13A5	Solute carrier family 13 member 5	COC1=C(C=C(C=C1)CCC(=O)C2=C(C=C(C=C2O)O)O)O
	147608	Hesperetin dihydrochalcone	compound_1	S28A3	HUMAN	5	5.324e-55	0.4386	0.4386	96.9887	SLC28A3	Solute carrier family 28 member 3	COC1=C(C=C(C=C1)CCC(=O)C2=C(C=C(C=C2O)O)O)O
	147608	Hesperetin dihydrochalcone	compound_1	SC5A1	HUMAN	5	2.976e-12	0.4746	8.4842	20.2435	SLC5A1	Sodium/glucose cotransporter 1	COC1=C(C=C(C=C1)CCC(=O)C2=C(C=C(C=C2O)O)O)O
	147608	Hesperetin dihydrochalcone	compound_1	SC5A2	HUMAN	5	9.082e-11	0.431	8.985	17.5782	SLC5A2	Sodium/glucose cotransporter 2	COC1=C(C=C(C=C1)CCC(=O)C2=C(C=C(C=C2O)O)O)O
	147608	Hesperetin dihydrochalcone	compound_1	SC5A4	HUMAN	5	1.91e-06	0.431	0.431	9.8175	SLC5A4	Solute carrier family 5 member 4	COC1=C(C=C(C=C1)CCC(=O)C2=C(C=C(C=C2O)O)O)O
	147608	Hesperetin dihydrochalcone	compound_1	SDF1	HUMAN	5	5.734e-06	0.2909	0.2909	8.9602	CXCL12	Stromal cell-derived factor 1	COC1=C(C=C(C=C1)CCC(=O)C2=C(C=C(C=C2O)O)O)O
	147608	Hesperetin dihydrochalcone	compound_1	SHBG	HUMAN	5	4.014e-09	0.3148	1.2458	14.6242	SHBG	Sex hormone-binding globulin	COC1=C(C=C(C=C1)CCC(=O)C2=C(C=C(C=C2O)O)O)O
	147608	Hesperetin dihydrochalcone	compound_1	SPRE	HUMAN	5	3.012e-08	0.3077	0.3077	13.0529	SPR	Sepiapterin reductase	COC1=C(C=C(C=C1)CCC(=O)C2=C(C=C(C=C2O)O)O)O
	147608	Hesperetin dihydrochalcone	compound_1	SYIC	HUMAN	5	3.78e-06	0.3115	0.3115	9.2851	IARS1	Isoleucine--tRNA ligase, cytoplasmic	COC1=C(C=C(C=C1)CCC(=O)C2=C(C=C(C=C2O)O)O)O
	147608	Hesperetin dihydrochalcone	compound_1	T2R31	HUMAN	5	3.442e-15	0.2879	0.2879	25.5087	TAS2R31	Taste receptor type 2 member 31	COC1=C(C=C(C=C1)CCC(=O)C2=C(C=C(C=C2O)O)O)O
	147608	Hesperetin dihydrochalcone	compound_1	TAAR5	HUMAN	5	7.528e-39	0.3077	0.3077	67.9935	TAAR5	Trace amine-associated receptor 5	COC1=C(C=C(C=C1)CCC(=O)C2=C(C=C(C=C2O)O)O)O
	147608	Hesperetin dihydrochalcone	compound_1	TAU	HUMAN	5	4.019e-13	0.3725	2.5523	21.8046	MAPT	Microtubule-associated protein tau	COC1=C(C=C(C=C1)CCC(=O)C2=C(C=C(C=C2O)O)O)O
	147608	Hesperetin dihydrochalcone	compound_1	TBB1	HUMAN	5	8.487e-40	0.4565	4.1475	69.6953	TUBB1	Tubulin beta-1 chain	COC1=C(C=C(C=C1)CCC(=O)C2=C(C=C(C=C2O)O)O)O
	147608	Hesperetin dihydrochalcone	compound_1	TNR1A	HUMAN	5	1.42e-06	0.3051	0.9102	10.0482	TNFRSF1A	Tumor necrosis factor receptor superfamily member 1A	COC1=C(C=C(C=C1)CCC(=O)C2=C(C=C(C=C2O)O)O)O
	147608	Hesperetin dihydrochalcone	compound_1	TRPV1	HUMAN	5	2.205e-06	0.4894	10.1975	9.7052	TRPV1	Transient receptor potential cation channel subfamily V member 1	COC1=C(C=C(C=C1)CCC(=O)C2=C(C=C(C=C2O)O)O)O
	147608	Hesperetin dihydrochalcone	compound_1	TTHY	HUMAN	5	2.22e-15	0.38	2.2069	25.8427	TTR	Transthyretin	COC1=C(C=C(C=C1)CCC(=O)C2=C(C=C(C=C2O)O)O)O
	147608	Hesperetin dihydrochalcone	compound_1	TYRO	HUMAN	5	3.177e-06	0.2941	0.5767	9.4207	TYR	Tyrosinase	COC1=C(C=C(C=C1)CCC(=O)C2=C(C=C(C=C2O)O)O)O
	147608	Hesperetin dihydrochalcone	compound_1	XPF	HUMAN	5	1.043e-06	0.3529	0.6606	10.2892	ERCC4	DNA repair endonuclease XPF	COC1=C(C=C(C=C1)CCC(=O)C2=C(C=C(C=C2O)O)O)O
	160419	Succinate	compound_1	EST1	HUMAN	5	1.245e-06	0.375	1.9241	10.1509	CES1	Liver carboxylesterase 1	C(CC(=O)[O-])C(=O)[O-]
	160419	Succinate	compound_1	EST2	HUMAN	5	2.976e-10	0.375	1.9241	16.6529	CES2	Cocaine esterase	C(CC(=O)[O-])C(=O)[O-]
	89472	O-Desmethylangolensin	compound_1	CAH14	HUMAN	5	2.456e-09	0.5278	4.3846	15.0072	CA14	Carbonic anhydrase 14	CC(C1=CC=C(C=C1)O)C(=O)C2=C(C=C(C=C2)O)O
	89472	O-Desmethylangolensin	compound_1	CAH7	HUMAN	5	1.712e-08	0.5278	4.6902	13.4934	CA7	Carbonic anhydrase 7	CC(C1=CC=C(C=C1)O)C(=O)C2=C(C=C(C=C2)O)O
	89472	O-Desmethylangolensin	compound_1	ESR1	HUMAN	5	1.088e-08	0.4595	10.8206	13.8465	ESR1	Estrogen receptor	CC(C1=CC=C(C=C1)O)C(=O)C2=C(C=C(C=C2)O)O
	89472	O-Desmethylangolensin	compound_1	ESR2	HUMAN	5	2.356e-10	0.4595	10.8589	16.8348	ESR2	Estrogen receptor beta	CC(C1=CC=C(C=C1)O)C(=O)C2=C(C=C(C=C2)O)O
	89472	O-Desmethylangolensin	compound_1	GLI1	HUMAN	5	2.929e-08	0.2909	0.2909	13.0746	GLI1	Zinc finger protein GLI1	CC(C1=CC=C(C=C1)O)C(=O)C2=C(C=C(C=C2)O)O
	89472	O-Desmethylangolensin	compound_1	MYG	HUMAN	5	4.441e-16	0.3056	0.3056	27.0909	MB	Myoglobin	CC(C1=CC=C(C=C1)O)C(=O)C2=C(C=C(C=C2)O)O
	89472	O-Desmethylangolensin	compound_1	NMUR2	HUMAN	5	8.149e-10	0.3077	0.3077	15.8674	NMUR2	Neuromedin-U receptor 2	CC(C1=CC=C(C=C1)O)C(=O)C2=C(C=C(C=C2)O)O
	89472	O-Desmethylangolensin	compound_1	PDK1	HUMAN	5	9.992e-15	0.3922	7.4464	24.6843	PDK1	[Pyruvate dehydrogenase (acetyl-transferring)] kinase isozyme 1, mitochondrial	CC(C1=CC=C(C=C1)O)C(=O)C2=C(C=C(C=C2)O)O
	89472	O-Desmethylangolensin	compound_1	PDK3	HUMAN	5	7.239e-14	0.3778	0.3778	23.1415	PDK3	[Pyruvate dehydrogenase (acetyl-transferring)] kinase isozyme 3, mitochondrial	CC(C1=CC=C(C=C1)O)C(=O)C2=C(C=C(C=C2)O)O
	89472	O-Desmethylangolensin	compound_1	PDK4	HUMAN	5	4.231e-17	0.3778	0.3778	28.9456	PDK4	[Pyruvate dehydrogenase (acetyl-transferring)] kinase isozyme 4, mitochondrial	CC(C1=CC=C(C=C1)O)C(=O)C2=C(C=C(C=C2)O)O
	89472	O-Desmethylangolensin	compound_1	RNH1	HUMAN	5	1.231e-11	0.3421	0.3421	19.1365	RNASEH1	Ribonuclease H1	CC(C1=CC=C(C=C1)O)C(=O)C2=C(C=C(C=C2)O)O
	89472	O-Desmethylangolensin	compound_1	S22A6	HUMAN	5	1.272e-13	0.325	0.9031	22.7014	SLC22A6	Solute carrier family 22 member 6	CC(C1=CC=C(C=C1)O)C(=O)C2=C(C=C(C=C2)O)O
	89472	O-Desmethylangolensin	compound_1	TYRO	HUMAN	5	2.73e-25	0.35	2.5434	43.65	TYR	Tyrosinase	CC(C1=CC=C(C=C1)O)C(=O)C2=C(C=C(C=C2)O)O
	21722175	1-(3,4-Dihydroxyphenyl)-3-(2,4,6-trihydroxyphenyl)-2-propanol	compound_1	1433G	HUMAN	5	5.781e-10	0.3571	0.3571	16.1352	YWHAG	14-3-3 protein gamma	C1=CC(=C(C=C1CC(CC2=C(C=C(C=C2O)O)O)O)O)O
	21722175	1-(3,4-Dihydroxyphenyl)-3-(2,4,6-trihydroxyphenyl)-2-propanol	compound_1	DOPO	HUMAN	5	2.487e-08	0.3111	0.3111	13.2021	DBH	Dopamine beta-hydroxylase	C1=CC(=C(C=C1CC(CC2=C(C=C(C=C2O)O)O)O)O)O
	21722175	1-(3,4-Dihydroxyphenyl)-3-(2,4,6-trihydroxyphenyl)-2-propanol	compound_1	ERCC1	HUMAN	5	1.043e-33	0.3191	3.5924	58.7629	ERCC1	DNA excision repair protein ERCC-1	C1=CC(=C(C=C1CC(CC2=C(C=C(C=C2O)O)O)O)O)O
	21722175	1-(3,4-Dihydroxyphenyl)-3-(2,4,6-trihydroxyphenyl)-2-propanol	compound_1	FOS	HUMAN	5	6.147e-09	0.5152	0.8566	14.2919	FOS	Proto-oncogene c-Fos	C1=CC(=C(C=C1CC(CC2=C(C=C(C=C2O)O)O)O)O)O
	21722175	1-(3,4-Dihydroxyphenyl)-3-(2,4,6-trihydroxyphenyl)-2-propanol	compound_1	IBP3	HUMAN	5	3.156e-07	0.2979	0.5836	11.2211	IGFBP3	Insulin-like growth factor-binding protein 3	C1=CC(=C(C=C1CC(CC2=C(C=C(C=C2O)O)O)O)O)O
	21722175	1-(3,4-Dihydroxyphenyl)-3-(2,4,6-trihydroxyphenyl)-2-propanol	compound_1	IBP5	HUMAN	5	3.598e-09	0.2857	0.2857	14.7096	IGFBP5	Insulin-like growth factor-binding protein 5	C1=CC(=C(C=C1CC(CC2=C(C=C(C=C2O)O)O)O)O)O
	21722175	1-(3,4-Dihydroxyphenyl)-3-(2,4,6-trihydroxyphenyl)-2-propanol	compound_1	JUN	HUMAN	5	2.613e-07	0.5152	1.5052	11.3683	JUN	Transcription factor AP-1	C1=CC(=C(C=C1CC(CC2=C(C=C(C=C2O)O)O)O)O)O
	21722175	1-(3,4-Dihydroxyphenyl)-3-(2,4,6-trihydroxyphenyl)-2-propanol	compound_1	KDM4E	HUMAN	5	5.871e-12	0.4412	1.0711	19.7137	KDM4E	Lysine-specific demethylase 4E	C1=CC(=C(C=C1CC(CC2=C(C=C(C=C2O)O)O)O)O)O
	21722175	1-(3,4-Dihydroxyphenyl)-3-(2,4,6-trihydroxyphenyl)-2-propanol	compound_1	LAT1	HUMAN	5	2.139e-18	0.2917	0.2917	31.2729	SLC7A5	Large neutral amino acids transporter small subunit 1	C1=CC(=C(C=C1CC(CC2=C(C=C(C=C2O)O)O)O)O)O
	21722175	1-(3,4-Dihydroxyphenyl)-3-(2,4,6-trihydroxyphenyl)-2-propanol	compound_1	LOX12	HUMAN	5	2.287e-07	0.5152	1.2344	11.4723	ALOX12	Arachidonate 12-lipoxygenase, 12S-type	C1=CC(=C(C=C1CC(CC2=C(C=C(C=C2O)O)O)O)O)O
	21722175	1-(3,4-Dihydroxyphenyl)-3-(2,4,6-trihydroxyphenyl)-2-propanol	compound_1	LOX15	HUMAN	5	4.013e-22	0.5152	6.7148	37.9635	ALOX15	Arachidonate 15-lipoxygenase	C1=CC(=C(C=C1CC(CC2=C(C=C(C=C2O)O)O)O)O)O
	21722175	1-(3,4-Dihydroxyphenyl)-3-(2,4,6-trihydroxyphenyl)-2-propanol	compound_1	S22A1	HUMAN	5	9.826e-06	0.3778	0.3778	8.5402	SLC22A1	Solute carrier family 22 member 1	C1=CC(=C(C=C1CC(CC2=C(C=C(C=C2O)O)O)O)O)O
	21722175	1-(3,4-Dihydroxyphenyl)-3-(2,4,6-trihydroxyphenyl)-2-propanol	compound_1	TTHY	HUMAN	5	8.951e-09	0.5152	1.224	13.9989	TTR	Transthyretin	C1=CC(=C(C=C1CC(CC2=C(C=C(C=C2O)O)O)O)O)O
	21722175	1-(3,4-Dihydroxyphenyl)-3-(2,4,6-trihydroxyphenyl)-2-propanol	compound_1	TY3H	HUMAN	5	5.429e-20	0.3182	0.3182	34.1372	TH	Tyrosine 3-monooxygenase	C1=CC(=C(C=C1CC(CC2=C(C=C(C=C2O)O)O)O)O)O
	21722175	1-(3,4-Dihydroxyphenyl)-3-(2,4,6-trihydroxyphenyl)-2-propanol	compound_1	TYRO	HUMAN	5	4.416e-09	0.3	0.8714	14.5497	TYR	Tyrosinase	C1=CC(=C(C=C1CC(CC2=C(C=C(C=C2O)O)O)O)O)O
	21722175	1-(3,4-Dihydroxyphenyl)-3-(2,4,6-trihydroxyphenyl)-2-propanol	compound_1	XPF	HUMAN	5	1.043e-33	0.3191	3.5924	58.7629	ERCC4	DNA repair endonuclease XPF	C1=CC(=C(C=C1CC(CC2=C(C=C(C=C2O)O)O)O)O)O
	61503	D-Lactic acid	compound_1	AMPB	HUMAN	5	5.618e-14	0.381	0.381	23.3386	RNPEP	Aminopeptidase B	C[C@H](C(=O)O)O
	61503	D-Lactic acid	compound_1	AMPE	HUMAN	5	3.097e-06	0.32	0.64	9.4404	ENPEP	Glutamyl aminopeptidase	C[C@H](C(=O)O)O
	61503	D-Lactic acid	compound_1	BODG	HUMAN	5	4.379e-06	0.3478	0.3478	9.1704	BBOX1	Gamma-butyrobetaine dioxygenase	C[C@H](C(=O)O)O
	61503	D-Lactic acid	compound_1	EAA2	HUMAN	5	6.707e-07	0.3684	0.6728	10.6333	SLC1A2	Excitatory amino acid transporter 2	C[C@H](C(=O)O)O
	61503	D-Lactic acid	compound_1	EAA3	HUMAN	5	2.041e-10	0.3684	1.0364	16.9469	SLC1A1	Excitatory amino acid transporter 3	C[C@H](C(=O)O)O
	61503	D-Lactic acid	compound_1	GRIK3	HUMAN	5	1.683e-06	0.2857	0.2857	9.9159	GRIK3	Glutamate receptor ionotropic, kainate 3	C[C@H](C(=O)O)O
	61503	D-Lactic acid	compound_1	NALD2	HUMAN	5	9.824e-13	0.3333	0.6667	21.1076	NAALAD2	N-acetylated-alpha-linked acidic dipeptidase 2	C[C@H](C(=O)O)O
	61503	D-Lactic acid	compound_1	TS1R1	HUMAN	5	2.917e-06	0.2963	0.2963	9.4871	TAS1R1	Taste receptor type 1 member 1	C[C@H](C(=O)O)O
	3744	3-Indolepropionic acid	compound_1	5HT1A	HUMAN	5	4.042e-21	0.5405	38.0268	36.1626	HTR1A	5-hydroxytryptamine receptor 1A	C1=CC=C2C(=C1)C(=CN2)CCC(=O)O
	3744	3-Indolepropionic acid	compound_1	5HT1B	HUMAN	5	7.579e-42	0.5882	31.6436	73.3741	HTR1B	5-hydroxytryptamine receptor 1B	C1=CC=C2C(=C1)C(=CN2)CCC(=O)O
	3744	3-Indolepropionic acid	compound_1	5HT1D	HUMAN	5	6.854e-47	0.5882	38.1527	82.4291	HTR1D	5-hydroxytryptamine receptor 1D	C1=CC=C2C(=C1)C(=CN2)CCC(=O)O
	3744	3-Indolepropionic acid	compound_1	5HT1E	HUMAN	5	7.781e-22	0.4762	2.4164	37.4472	HTR1E	5-hydroxytryptamine receptor 1E	C1=CC=C2C(=C1)C(=CN2)CCC(=O)O
	3744	3-Indolepropionic acid	compound_1	5HT2A	HUMAN	5	2.643e-12	0.5882	23.2145	20.3361	HTR2A	5-hydroxytryptamine receptor 2A	C1=CC=C2C(=C1)C(=CN2)CCC(=O)O
	3744	3-Indolepropionic acid	compound_1	5HT2B	HUMAN	5	2.46e-10	0.4762	9.9552	16.8014	HTR2B	5-hydroxytryptamine receptor 2B	C1=CC=C2C(=C1)C(=CN2)CCC(=O)O
	3744	3-Indolepropionic acid	compound_1	5HT2C	HUMAN	5	7.34e-11	0.5882	16.9062	17.7443	HTR2C	5-hydroxytryptamine receptor 2C	C1=CC=C2C(=C1)C(=CN2)CCC(=O)O
	3744	3-Indolepropionic acid	compound_1	5HT4R	HUMAN	5	1.351e-07	0.3929	3.4776	11.8824	HTR4	5-hydroxytryptamine receptor 4	C1=CC=C2C(=C1)C(=CN2)CCC(=O)O
	3744	3-Indolepropionic acid	compound_1	5HT5A	HUMAN	5	2.131e-11	0.4762	3.2906	18.7084	HTR5A	5-hydroxytryptamine receptor 5A	C1=CC=C2C(=C1)C(=CN2)CCC(=O)O
	3744	3-Indolepropionic acid	compound_1	5HT6R	HUMAN	5	1.143e-08	0.5882	14.6669	13.8081	HTR6	5-hydroxytryptamine receptor 6	C1=CC=C2C(=C1)C(=CN2)CCC(=O)O
	3744	3-Indolepropionic acid	compound_1	AAKB1	HUMAN	5	2.191e-08	0.3696	1.325	13.3008	PRKAB1	5'-AMP-activated protein kinase subunit beta-1	C1=CC=C2C(=C1)C(=CN2)CCC(=O)O
	3744	3-Indolepropionic acid	compound_1	AAKB2	HUMAN	5	4.395e-23	0.3696	0.3696	39.6879	PRKAB2	5'-AMP-activated protein kinase subunit beta-2	C1=CC=C2C(=C1)C(=CN2)CCC(=O)O
	3744	3-Indolepropionic acid	compound_1	AAKG1	HUMAN	5	6.367e-07	0.3269	0.9555	10.6739	PRKAG1	5'-AMP-activated protein kinase subunit gamma-1	C1=CC=C2C(=C1)C(=CN2)CCC(=O)O
	3744	3-Indolepropionic acid	compound_1	ACES	HUMAN	5	7.228e-19	0.5098	28.5416	32.1188	ACHE	Acetylcholinesterase	C1=CC=C2C(=C1)C(=CN2)CCC(=O)O
	3744	3-Indolepropionic acid	compound_1	ACE	HUMAN	5	2.602e-20	0.4894	8.7958	34.7108	ACE	Angiotensin-converting enzyme	C1=CC=C2C(=C1)C(=CN2)CCC(=O)O
	3744	3-Indolepropionic acid	compound_1	ADA12	HUMAN	5	2.22e-16	0.3621	0.3621	27.7304	ADAM12	Disintegrin and metalloproteinase domain-containing protein 12	C1=CC=C2C(=C1)C(=CN2)CCC(=O)O
	3744	3-Indolepropionic acid	compound_1	ADCY5	HUMAN	5	3.632e-08	0.3529	0.3529	12.9068	ADCY5	Adenylate cyclase type 5	C1=CC=C2C(=C1)C(=CN2)CCC(=O)O
	3744	3-Indolepropionic acid	compound_1	AHR	HUMAN	5	1.479e-17	0.4634	2.5128	29.765	AHR	Aryl hydrocarbon receptor	C1=CC=C2C(=C1)C(=CN2)CCC(=O)O
	3744	3-Indolepropionic acid	compound_1	AKT1	HUMAN	5	4.859e-08	0.3387	12.0742	12.6799	AKT1	RAC-alpha serine/threonine-protein kinase	C1=CC=C2C(=C1)C(=CN2)CCC(=O)O
	3744	3-Indolepropionic acid	compound_1	ALBU	HUMAN	5	4.296e-07	0.3019	0.3019	10.9806	ALB	Serum albumin	C1=CC=C2C(=C1)C(=CN2)CCC(=O)O
	3744	3-Indolepropionic acid	compound_1	AMD	HUMAN	5	2.53e-10	0.325	0.325	16.7793	PAM	Peptidyl-glycine alpha-amidating monooxygenase	C1=CC=C2C(=C1)C(=CN2)CCC(=O)O
	3744	3-Indolepropionic acid	compound_1	BMP1	HUMAN	5	1.824e-06	0.431	2.1756	9.8533	BMP1	Bone morphogenetic protein 1	C1=CC=C2C(=C1)C(=CN2)CCC(=O)O
	3744	3-Indolepropionic acid	compound_1	BRS3	HUMAN	5	2.716e-39	0.4259	12.3432	68.7884	BRS3	Bombesin receptor subtype-3	C1=CC=C2C(=C1)C(=CN2)CCC(=O)O
	3744	3-Indolepropionic acid	compound_1	C3AR	HUMAN	5	5.192e-10	0.3239	1.7994	16.2189	C3AR1	C3a anaphylatoxin chemotactic receptor	C1=CC=C2C(=C1)C(=CN2)CCC(=O)O
	3744	3-Indolepropionic acid	compound_1	CASP5	HUMAN	5	6.166e-06	0.2892	0.2892	8.9035	CASP5	Caspase-5	C1=CC=C2C(=C1)C(=CN2)CCC(=O)O
	3744	3-Indolepropionic acid	compound_1	CASP7	HUMAN	5	1.662e-06	0.32	2.7423	9.9256	CASP7	Caspase-7	C1=CC=C2C(=C1)C(=CN2)CCC(=O)O
	3744	3-Indolepropionic acid	compound_1	CASPA	HUMAN	5	5.866e-10	0.2892	0.2892	16.1237	CASP10	Caspase-10	C1=CC=C2C(=C1)C(=CN2)CCC(=O)O
	3744	3-Indolepropionic acid	compound_1	CATB	HUMAN	5	6.26e-10	0.3962	6.8087	16.073	CTSB	Cathepsin B	C1=CC=C2C(=C1)C(=CN2)CCC(=O)O
	3744	3-Indolepropionic acid	compound_1	CATL1	HUMAN	5	1.41e-14	0.4898	13.4628	24.4156	CTSL	Cathepsin L1	C1=CC=C2C(=C1)C(=CN2)CCC(=O)O
	3744	3-Indolepropionic acid	compound_1	CBPA1	HUMAN	5	1.339e-10	0.2979	0.8832	17.2755	CPA1	Carboxypeptidase A1	C1=CC=C2C(=C1)C(=CN2)CCC(=O)O
	3744	3-Indolepropionic acid	compound_1	CBPA3	HUMAN	5	5.284e-39	0.3415	0.6341	68.2694	CPA3	Mast cell carboxypeptidase A	C1=CC=C2C(=C1)C(=CN2)CCC(=O)O
	3744	3-Indolepropionic acid	compound_1	CBS	HUMAN	5	4.196e-11	0.2979	0.2979	18.1802	CBS	Cystathionine beta-synthase	C1=CC=C2C(=C1)C(=CN2)CCC(=O)O
	3744	3-Indolepropionic acid	compound_1	CBX7	HUMAN	5	1.444e-06	0.2949	0.5865	10.0352	CBX7	Chromobox protein homolog 7	C1=CC=C2C(=C1)C(=CN2)CCC(=O)O
	3744	3-Indolepropionic acid	compound_1	CCKAR	HUMAN	5	9.589e-33	0.3846	13.9691	57.0328	CCKAR	Cholecystokinin receptor type A	C1=CC=C2C(=C1)C(=CN2)CCC(=O)O
	3744	3-Indolepropionic acid	compound_1	CFTR	HUMAN	5	2.341e-31	0.413	10.5744	54.5418	CFTR	Cystic fibrosis transmembrane conductance regulator	C1=CC=C2C(=C1)C(=CN2)CCC(=O)O
	3744	3-Indolepropionic acid	compound_1	CHLE	HUMAN	5	6.058e-23	0.5098	22.1404	39.4378	BCHE	Cholinesterase	C1=CC=C2C(=C1)C(=CN2)CCC(=O)O
	3744	3-Indolepropionic acid	compound_1	CTBP2	HUMAN	5	1.106e-07	0.3	0.3	12.0389	CTBP2	C-terminal-binding protein 2	C1=CC=C2C(=C1)C(=CN2)CCC(=O)O
	3744	3-Indolepropionic acid	compound_1	DPOLB	HUMAN	5	1.71e-06	0.3846	0.3846	9.9035	POLB	DNA polymerase beta	C1=CC=C2C(=C1)C(=CN2)CCC(=O)O
	3744	3-Indolepropionic acid	compound_1	DRD2	HUMAN	5	8.355e-11	0.4762	27.7301	17.6433	DRD2	D(2) dopamine receptor	C1=CC=C2C(=C1)C(=CN2)CCC(=O)O
	3744	3-Indolepropionic acid	compound_1	DRD4	HUMAN	5	8.601e-13	0.4364	16.2708	21.2113	DRD4	D(4) dopamine receptor	C1=CC=C2C(=C1)C(=CN2)CCC(=O)O
	3744	3-Indolepropionic acid	compound_1	DRD3	HUMAN	5	1.587e-10	0.4762	20.9986	17.1431	DRD3	D(3) dopamine receptor	C1=CC=C2C(=C1)C(=CN2)CCC(=O)O
	3744	3-Indolepropionic acid	compound_1	ECE1	HUMAN	5	4.221e-72	0.4783	22.6885	127.69	ECE1	Endothelin-converting enzyme 1	C1=CC=C2C(=C1)C(=CN2)CCC(=O)O
	3744	3-Indolepropionic acid	compound_1	EDNRA	HUMAN	5	3.727e-37	0.3968	31.7685	64.951	EDNRA	Endothelin-1 receptor	C1=CC=C2C(=C1)C(=CN2)CCC(=O)O
	3744	3-Indolepropionic acid	compound_1	EDNRB	HUMAN	5	1.648e-08	0.371	5.2593	13.5228	EDNRB	Endothelin receptor type B	C1=CC=C2C(=C1)C(=CN2)CCC(=O)O
	3744	3-Indolepropionic acid	compound_1	EPHA1	HUMAN	5	1.408e-07	0.2987	0.5827	11.8501	EPHA1	Ephrin type-A receptor 1	C1=CC=C2C(=C1)C(=CN2)CCC(=O)O
	3744	3-Indolepropionic acid	compound_1	EPHA3	HUMAN	5	3.936e-06	0.2987	0.5827	9.2535	EPHA3	Ephrin type-A receptor 3	C1=CC=C2C(=C1)C(=CN2)CCC(=O)O
	3744	3-Indolepropionic acid	compound_1	EPHA4	HUMAN	5	5.436e-08	0.2987	0.5827	12.5925	EPHA4	Ephrin type-A receptor 4	C1=CC=C2C(=C1)C(=CN2)CCC(=O)O
	3744	3-Indolepropionic acid	compound_1	EPHA5	HUMAN	5	1.196e-08	0.2987	0.5827	13.7731	EPHA5	Ephrin type-A receptor 5	C1=CC=C2C(=C1)C(=CN2)CCC(=O)O
	3744	3-Indolepropionic acid	compound_1	EPHA6	HUMAN	5	1.881e-07	0.2987	0.5827	11.6247	EPHA6	Ephrin type-A receptor 6	C1=CC=C2C(=C1)C(=CN2)CCC(=O)O
	3744	3-Indolepropionic acid	compound_1	EPHA7	HUMAN	5	7.754e-09	0.2987	0.5827	14.1108	EPHA7	Ephrin type-A receptor 7	C1=CC=C2C(=C1)C(=CN2)CCC(=O)O
	3744	3-Indolepropionic acid	compound_1	EPHA8	HUMAN	5	2.653e-08	0.2987	0.5827	13.1517	EPHA8	Ephrin type-A receptor 8	C1=CC=C2C(=C1)C(=CN2)CCC(=O)O
	3744	3-Indolepropionic acid	compound_1	EPHB1	HUMAN	5	1.408e-07	0.2987	0.5827	11.8501	EPHB1	Ephrin type-B receptor 1	C1=CC=C2C(=C1)C(=CN2)CCC(=O)O
	3744	3-Indolepropionic acid	compound_1	EPHB2	HUMAN	5	2.48e-07	0.2987	0.5827	11.4089	EPHB2	Ephrin type-B receptor 2	C1=CC=C2C(=C1)C(=CN2)CCC(=O)O
	3744	3-Indolepropionic acid	compound_1	EPHB3	HUMAN	5	2.653e-08	0.2987	0.5827	13.1517	EPHB3	Ephrin type-B receptor 3	C1=CC=C2C(=C1)C(=CN2)CCC(=O)O
	3744	3-Indolepropionic acid	compound_1	EPHB6	HUMAN	5	8.432e-07	0.2987	0.5827	10.4549	EPHB6	Ephrin type-B receptor 6	C1=CC=C2C(=C1)C(=CN2)CCC(=O)O
	3744	3-Indolepropionic acid	compound_1	ERAP1	HUMAN	5	3.14e-20	0.3793	3.5311	34.5642	ERAP1	Endoplasmic reticulum aminopeptidase 1	C1=CC=C2C(=C1)C(=CN2)CCC(=O)O
	3744	3-Indolepropionic acid	compound_1	ERAP2	HUMAN	5	3.092e-23	0.4314	3.3004	39.9621	ERAP2	Endoplasmic reticulum aminopeptidase 2	C1=CC=C2C(=C1)C(=CN2)CCC(=O)O
	3744	3-Indolepropionic acid	compound_1	EST1	HUMAN	5	1.443e-15	0.3684	4.6717	26.2164	CES1	Liver carboxylesterase 1	C1=CC=C2C(=C1)C(=CN2)CCC(=O)O
	3744	3-Indolepropionic acid	compound_1	EST2	HUMAN	5	6.772e-15	0.3684	2.839	24.9846	CES2	Cocaine esterase	C1=CC=C2C(=C1)C(=CN2)CCC(=O)O
	3744	3-Indolepropionic acid	compound_1	FABP4	HUMAN	5	6.426e-07	0.3846	1.6929	10.6666	FABP4	Fatty acid-binding protein, adipocyte	C1=CC=C2C(=C1)C(=CN2)CCC(=O)O
	3744	3-Indolepropionic acid	compound_1	FABP5	HUMAN	5	2.916e-06	0.3659	0.7317	9.4875	FABP5	Fatty acid-binding protein 5	C1=CC=C2C(=C1)C(=CN2)CCC(=O)O
	3744	3-Indolepropionic acid	compound_1	FABPH	HUMAN	5	3.188e-08	0.3846	0.7505	13.0085	FABP3	Fatty acid-binding protein, heart	C1=CC=C2C(=C1)C(=CN2)CCC(=O)O
	3744	3-Indolepropionic acid	compound_1	FFAR1	HUMAN	5	8.214e-44	0.4286	33.3835	76.902	FFAR1	Free fatty acid receptor 1	C1=CC=C2C(=C1)C(=CN2)CCC(=O)O
	3744	3-Indolepropionic acid	compound_1	FFAR4	HUMAN	5	4.773e-44	0.3778	15.2513	77.3253	FFAR4	Free fatty acid receptor 4	C1=CC=C2C(=C1)C(=CN2)CCC(=O)O
	3744	3-Indolepropionic acid	compound_1	GASR	HUMAN	5	6.524e-108	0.4167	84.1123	191.982	CCKBR	Gastrin/cholecystokinin type B receptor	C1=CC=C2C(=C1)C(=CN2)CCC(=O)O
	3744	3-Indolepropionic acid	compound_1	GBRA1	HUMAN	5	2.062e-08	0.4222	3.8672	13.3482	GABRA1	Gamma-aminobutyric acid receptor subunit alpha-1	C1=CC=C2C(=C1)C(=CN2)CCC(=O)O
	3744	3-Indolepropionic acid	compound_1	GBRB1	HUMAN	5	1.11e-16	0.3333	0.6218	28.3642	GABRB1	Gamma-aminobutyric acid receptor subunit beta-1	C1=CC=C2C(=C1)C(=CN2)CCC(=O)O
	3744	3-Indolepropionic acid	compound_1	GBRB2	HUMAN	5	8.409e-19	0.4222	3.5731	32.0008	GABRB2	Gamma-aminobutyric acid receptor subunit beta-2	C1=CC=C2C(=C1)C(=CN2)CCC(=O)O
	3744	3-Indolepropionic acid	compound_1	GBRG2	HUMAN	5	3.017e-07	0.4222	3.8672	11.2562	GABRG2	Gamma-aminobutyric acid receptor subunit gamma-2	C1=CC=C2C(=C1)C(=CN2)CCC(=O)O
	3744	3-Indolepropionic acid	compound_1	GCR	HUMAN	5	5.494e-09	0.42	11.4375	14.3795	NR3C1	Glucocorticoid receptor	C1=CC=C2C(=C1)C(=CN2)CCC(=O)O
	3744	3-Indolepropionic acid	compound_1	GHSR	HUMAN	5	2.886e-77	0.4068	77.104	136.963	GHSR	Growth hormone secretagogue receptor type 1	C1=CC=C2C(=C1)C(=CN2)CCC(=O)O
	3744	3-Indolepropionic acid	compound_1	GPR17	HUMAN	5	1.387e-69	0.5122	5.38	123.172	GPR17	Uracil nucleotide/cysteinyl leukotriene receptor	C1=CC=C2C(=C1)C(=CN2)CCC(=O)O
	3744	3-Indolepropionic acid	compound_1	GPR84	HUMAN	5	6.044e-18	0.5625	6.9147	30.463	GPR84	G-protein coupled receptor 84	C1=CC=C2C(=C1)C(=CN2)CCC(=O)O
	3744	3-Indolepropionic acid	compound_1	GRPR	HUMAN	5	1.456e-24	0.3235	1.5007	42.3445	GRPR	Gastrin-releasing peptide receptor	C1=CC=C2C(=C1)C(=CN2)CCC(=O)O
	3744	3-Indolepropionic acid	compound_1	GSHR	HUMAN	5	2.092e-11	0.3191	0.9055	18.7231	GSR	Glutathione reductase, mitochondrial	C1=CC=C2C(=C1)C(=CN2)CCC(=O)O
	3744	3-Indolepropionic acid	compound_1	HDA10	HUMAN	5	5.834e-13	0.4255	3.479	21.5139	HDAC10	Polyamine deacetylase HDAC10	C1=CC=C2C(=C1)C(=CN2)CCC(=O)O
	3744	3-Indolepropionic acid	compound_1	HDA11	HUMAN	5	3.792e-20	0.4255	4.4559	34.4171	HDAC11	Histone deacetylase 11	C1=CC=C2C(=C1)C(=CN2)CCC(=O)O
	3744	3-Indolepropionic acid	compound_1	HDAC1	HUMAN	5	3.159e-18	0.4717	31.1213	30.9688	HDAC1	Histone deacetylase 1	C1=CC=C2C(=C1)C(=CN2)CCC(=O)O
	3744	3-Indolepropionic acid	compound_1	HDAC2	HUMAN	5	1.752e-24	0.4694	17.8642	42.2003	HDAC2	Histone deacetylase 2	C1=CC=C2C(=C1)C(=CN2)CCC(=O)O
	3744	3-Indolepropionic acid	compound_1	HDAC5	HUMAN	5	8.05e-07	0.4255	1.156	10.491	HDAC5	Histone deacetylase 5	C1=CC=C2C(=C1)C(=CN2)CCC(=O)O
	3744	3-Indolepropionic acid	compound_1	HDAC3	HUMAN	5	4.739e-25	0.4694	21.4285	43.2198	HDAC3	Histone deacetylase 3	C1=CC=C2C(=C1)C(=CN2)CCC(=O)O
	3744	3-Indolepropionic acid	compound_1	HDAC7	HUMAN	5	9.493e-07	0.4255	1.156	10.3624	HDAC7	Histone deacetylase 7	C1=CC=C2C(=C1)C(=CN2)CCC(=O)O
	3744	3-Indolepropionic acid	compound_1	HDAC6	HUMAN	5	1.722e-11	0.4694	14.3684	18.8749	HDAC6	Histone deacetylase 6	C1=CC=C2C(=C1)C(=CN2)CCC(=O)O
	3744	3-Indolepropionic acid	compound_1	HDAC8	HUMAN	5	6.417e-14	0.4255	10.7713	23.2346	HDAC8	Histone deacetylase 8	C1=CC=C2C(=C1)C(=CN2)CCC(=O)O
	3744	3-Indolepropionic acid	compound_1	HDAC9	HUMAN	5	5.221e-07	0.4255	1.156	10.8286	HDAC9	Histone deacetylase 9	C1=CC=C2C(=C1)C(=CN2)CCC(=O)O
	3744	3-Indolepropionic acid	compound_1	HS71A	HUMAN	5	7.953e-06	0.283	0.283	8.7051	HSPA1A	Heat shock 70 kDa protein 1A	C1=CC=C2C(=C1)C(=CN2)CCC(=O)O
	3744	3-Indolepropionic acid	compound_1	IDE	HUMAN	5	3.22e-15	0.3378	2.2006	25.5649	IDE	Insulin-degrading enzyme	C1=CC=C2C(=C1)C(=CN2)CCC(=O)O
	3744	3-Indolepropionic acid	compound_1	IMDH1	HUMAN	5	2.702e-06	0.2987	1.1615	9.5469	IMPDH1	Inosine-5'-monophosphate dehydrogenase 1	C1=CC=C2C(=C1)C(=CN2)CCC(=O)O
	3744	3-Indolepropionic acid	compound_1	KAT8	HUMAN	5	9.803e-19	0.2973	0.2973	31.8812	KAT8	Histone acetyltransferase KAT8	C1=CC=C2C(=C1)C(=CN2)CCC(=O)O
	3744	3-Indolepropionic acid	compound_1	KCC2D	HUMAN	5	3.928e-10	0.3276	3.5742	16.4364	CAMK2D	Calcium/calmodulin-dependent protein kinase type II subunit delta	C1=CC=C2C(=C1)C(=CN2)CCC(=O)O
	3744	3-Indolepropionic acid	compound_1	KCNA5	HUMAN	5	9.065e-06	0.3889	3.2803	8.6031	KCNA5	Potassium voltage-gated channel subfamily A member 5	C1=CC=C2C(=C1)C(=CN2)CCC(=O)O
	3744	3-Indolepropionic acid	compound_1	KI20A	HUMAN	5	2.509e-28	0.3	0.8687	49.1015	KIF20A	Kinesin-like protein KIF20A	C1=CC=C2C(=C1)C(=CN2)CCC(=O)O
	3744	3-Indolepropionic acid	compound_1	KISSR	HUMAN	5	3.02e-27	0.2987	4.5637	47.1617	KISS1R	KiSS-1 receptor	C1=CC=C2C(=C1)C(=CN2)CCC(=O)O
	3744	3-Indolepropionic acid	compound_1	KS6B2	HUMAN	5	3.5e-07	0.3061	0.3061	11.1404	RPS6KB2	Ribosomal protein S6 kinase beta-2	C1=CC=C2C(=C1)C(=CN2)CCC(=O)O
	3744	3-Indolepropionic acid	compound_1	LCAP	HUMAN	5	3.932e-25	0.3485	5.4012	43.3655	LNPEP	Leucyl-cystinyl aminopeptidase	C1=CC=C2C(=C1)C(=CN2)CCC(=O)O
	3744	3-Indolepropionic acid	compound_1	LKHA4	HUMAN	5	1.457e-09	0.4259	4.2279	15.4143	LTA4H	Leukotriene A-4 hydrolase	C1=CC=C2C(=C1)C(=CN2)CCC(=O)O
	3744	3-Indolepropionic acid	compound_1	LT4R1	HUMAN	5	4.516e-17	0.3333	5.9161	28.8949	LTB4R	Leukotriene B4 receptor 1	C1=CC=C2C(=C1)C(=CN2)CCC(=O)O
	3744	3-Indolepropionic acid	compound_1	LT4R2	HUMAN	5	1.884e-13	0.2931	0.2931	22.3951	LTB4R2	Leukotriene B4 receptor 2	C1=CC=C2C(=C1)C(=CN2)CCC(=O)O
	3744	3-Indolepropionic acid	compound_1	MAGI3	HUMAN	5	6.627e-66	0.3194	1.5104	116.566	MAGI3	Membrane-associated guanylate kinase, WW and PDZ domain-containing protein 3	C1=CC=C2C(=C1)C(=CN2)CCC(=O)O
	3744	3-Indolepropionic acid	compound_1	MC3R	HUMAN	5	2.016e-71	0.4792	32.9504	126.471	MC3R	Melanocortin receptor 3	C1=CC=C2C(=C1)C(=CN2)CCC(=O)O
	3744	3-Indolepropionic acid	compound_1	MC4R	HUMAN	5	2.105e-54	0.4906	66.1295	95.9167	MC4R	Melanocortin receptor 4	C1=CC=C2C(=C1)C(=CN2)CCC(=O)O
	3744	3-Indolepropionic acid	compound_1	MC5R	HUMAN	5	1.878e-35	0.4906	23.7207	61.8946	MC5R	Melanocortin receptor 5	C1=CC=C2C(=C1)C(=CN2)CCC(=O)O
	3744	3-Indolepropionic acid	compound_1	MCR	HUMAN	5	3.428e-08	0.3922	5.3261	12.9519	NR3C2	Mineralocorticoid receptor	C1=CC=C2C(=C1)C(=CN2)CCC(=O)O
	3744	3-Indolepropionic acid	compound_1	MMP11	HUMAN	5	1.214e-63	0.3478	1.2598	112.504	MMP11	Stromelysin-3	C1=CC=C2C(=C1)C(=CN2)CCC(=O)O
	3744	3-Indolepropionic acid	compound_1	MMP15	HUMAN	5	3e-07	0.3621	0.3621	11.2606	MMP15	Matrix metalloproteinase-15	C1=CC=C2C(=C1)C(=CN2)CCC(=O)O
	3744	3-Indolepropionic acid	compound_1	MMP14	HUMAN	5	1.486e-32	0.377	16.3752	56.6911	MMP14	Matrix metalloproteinase-14	C1=CC=C2C(=C1)C(=CN2)CCC(=O)O
	3744	3-Indolepropionic acid	compound_1	MMP17	HUMAN	5	1.73e-07	0.3621	0.3621	11.6899	MMP17	Matrix metalloproteinase-17	C1=CC=C2C(=C1)C(=CN2)CCC(=O)O
	3744	3-Indolepropionic acid	compound_1	MMP25	HUMAN	5	9.414e-10	0.3056	0.3056	15.7549	MMP25	Matrix metalloproteinase-25	C1=CC=C2C(=C1)C(=CN2)CCC(=O)O
	3744	3-Indolepropionic acid	compound_1	MMP1	HUMAN	5	2.766e-18	0.434	22.2564	31.0724	MMP1	Interstitial collagenase	C1=CC=C2C(=C1)C(=CN2)CCC(=O)O
	3744	3-Indolepropionic acid	compound_1	MMP26	HUMAN	5	4.086e-09	0.3621	0.3621	14.6103	MMP26	Matrix metalloproteinase-26	C1=CC=C2C(=C1)C(=CN2)CCC(=O)O
	3744	3-Indolepropionic acid	compound_1	MMP2	HUMAN	5	1.315e-30	0.44	45.4548	53.1959	MMP2	72 kDa type IV collagenase	C1=CC=C2C(=C1)C(=CN2)CCC(=O)O
	3744	3-Indolepropionic acid	compound_1	MMP3	HUMAN	5	2.632e-07	0.44	7.7746	11.3625	MMP3	Stromelysin-1	C1=CC=C2C(=C1)C(=CN2)CCC(=O)O
	3744	3-Indolepropionic acid	compound_1	MMP7	HUMAN	5	2.109e-14	0.3621	5.6747	24.1033	MMP7	Matrilysin	C1=CC=C2C(=C1)C(=CN2)CCC(=O)O
	3744	3-Indolepropionic acid	compound_1	MMP8	HUMAN	5	3.618e-34	0.434	23.8387	59.588	MMP8	Neutrophil collagenase	C1=CC=C2C(=C1)C(=CN2)CCC(=O)O
	3744	3-Indolepropionic acid	compound_1	MMP9	HUMAN	5	8.553e-35	0.561	42.5135	60.7126	MMP9	Matrix metalloproteinase-9	C1=CC=C2C(=C1)C(=CN2)CCC(=O)O
	3744	3-Indolepropionic acid	compound_1	MPIP1	HUMAN	5	3.252e-10	0.3125	2.0318	16.5838	CDC25A	M-phase inducer phosphatase 1	C1=CC=C2C(=C1)C(=CN2)CCC(=O)O
	3744	3-Indolepropionic acid	compound_1	MPIP2	HUMAN	5	2.22e-15	0.3889	4.7654	25.8708	CDC25B	M-phase inducer phosphatase 2	C1=CC=C2C(=C1)C(=CN2)CCC(=O)O
	3744	3-Indolepropionic acid	compound_1	MPIP3	HUMAN	5	1.586e-09	0.2889	0.8667	15.3482	CDC25C	M-phase inducer phosphatase 3	C1=CC=C2C(=C1)C(=CN2)CCC(=O)O
	3744	3-Indolepropionic acid	compound_1	MSHR	HUMAN	5	4.744e-73	0.4561	30.628	129.394	MC1R	Melanocyte-stimulating hormone receptor	C1=CC=C2C(=C1)C(=CN2)CCC(=O)O
	3744	3-Indolepropionic acid	compound_1	MTR1A	HUMAN	5	3.131e-14	0.5455	9.5535	23.7947	MTNR1A	Melatonin receptor type 1A	C1=CC=C2C(=C1)C(=CN2)CCC(=O)O
	3744	3-Indolepropionic acid	compound_1	MTR1B	HUMAN	5	8.444e-10	0.3889	6.0325	15.8397	MTNR1B	Melatonin receptor type 1B	C1=CC=C2C(=C1)C(=CN2)CCC(=O)O
	3744	3-Indolepropionic acid	compound_1	NALD2	HUMAN	5	4.296e-06	0.2979	0.2979	9.1853	NAALAD2	N-acetylated-alpha-linked acidic dipeptidase 2	C1=CC=C2C(=C1)C(=CN2)CCC(=O)O
	3744	3-Indolepropionic acid	compound_1	NCOR1	HUMAN	5	1.016e-11	0.3182	0.9147	19.2861	NCOR1	Nuclear receptor corepressor 1	C1=CC=C2C(=C1)C(=CN2)CCC(=O)O
	3744	3-Indolepropionic acid	compound_1	NCOR2	HUMAN	5	6.546e-40	0.3788	7.7321	69.8977	NCOR2	Nuclear receptor corepressor 2	C1=CC=C2C(=C1)C(=CN2)CCC(=O)O
	3744	3-Indolepropionic acid	compound_1	NEP	HUMAN	5	4.637e-12	0.4107	4.4028	19.8977	MME	Neprilysin	C1=CC=C2C(=C1)C(=CN2)CCC(=O)O
	3744	3-Indolepropionic acid	compound_1	NK1R	HUMAN	5	8.479e-45	0.46	56.9989	78.6726	TACR1	Substance-P receptor	C1=CC=C2C(=C1)C(=CN2)CCC(=O)O
	3744	3-Indolepropionic acid	compound_1	NK2R	HUMAN	5	6.075e-40	0.4107	25.982	69.956	TACR2	Substance-K receptor	C1=CC=C2C(=C1)C(=CN2)CCC(=O)O
	3744	3-Indolepropionic acid	compound_1	NMBR	HUMAN	5	6.643e-77	0.4364	12.8025	136.313	NMBR	Neuromedin-B receptor	C1=CC=C2C(=C1)C(=CN2)CCC(=O)O
	3744	3-Indolepropionic acid	compound_1	OPRD	HUMAN	5	2.1e-06	0.434	11.217	9.7434	OPRD1	Delta-type opioid receptor	C1=CC=C2C(=C1)C(=CN2)CCC(=O)O
	3744	3-Indolepropionic acid	compound_1	OPRM	HUMAN	5	7.298e-10	0.4762	19.7305	15.9534	OPRM1	Mu-type opioid receptor	C1=CC=C2C(=C1)C(=CN2)CCC(=O)O
	3744	3-Indolepropionic acid	compound_1	OXER1	HUMAN	5	1.164e-07	0.38	0.6948	11.9991	OXER1	Oxoeicosanoid receptor 1	C1=CC=C2C(=C1)C(=CN2)CCC(=O)O
	3744	3-Indolepropionic acid	compound_1	PA24A	HUMAN	5	2.4e-18	0.3333	5.2203	31.1829	PLA2G4A	Cytosolic phospholipase A2	C1=CC=C2C(=C1)C(=CN2)CCC(=O)O
	3744	3-Indolepropionic acid	compound_1	PAK4	HUMAN	5	2.998e-15	0.3443	6.535	25.6095	PAK4	Serine/threonine-protein kinase PAK 4	C1=CC=C2C(=C1)C(=CN2)CCC(=O)O
	3744	3-Indolepropionic acid	compound_1	PDIA1	HUMAN	5	5.197e-09	0.4615	0.8164	14.4228	P4HB	Protein disulfide-isomerase	C1=CC=C2C(=C1)C(=CN2)CCC(=O)O
	3744	3-Indolepropionic acid	compound_1	PE2R2	HUMAN	5	3.033e-07	0.4048	3.662	11.2521	PTGER2	Prostaglandin E2 receptor EP2 subtype	C1=CC=C2C(=C1)C(=CN2)CCC(=O)O
	3744	3-Indolepropionic acid	compound_1	PE2R3	HUMAN	5	5.68e-08	0.4048	4.5455	12.5581	PTGER3	Prostaglandin E2 receptor EP3 subtype	C1=CC=C2C(=C1)C(=CN2)CCC(=O)O
	3744	3-Indolepropionic acid	compound_1	PE2R4	HUMAN	5	1.756e-09	0.4048	5.1014	15.269	PTGER4	Prostaglandin E2 receptor EP4 subtype	C1=CC=C2C(=C1)C(=CN2)CCC(=O)O
	3744	3-Indolepropionic acid	compound_1	PERM	HUMAN	5	1.087e-68	0.5882	17.0745	121.566	MPO	Myeloperoxidase	C1=CC=C2C(=C1)C(=CN2)CCC(=O)O
	3744	3-Indolepropionic acid	compound_1	PPIB	HUMAN	5	9.455e-11	0.2877	0.2877	17.5468	PPIB	Peptidyl-prolyl cis-trans isomerase B	C1=CC=C2C(=C1)C(=CN2)CCC(=O)O
	3744	3-Indolepropionic acid	compound_1	PSB8	HUMAN	5	1.918e-09	0.3243	1.5611	15.1998	PSMB8	Proteasome subunit beta type-8	C1=CC=C2C(=C1)C(=CN2)CCC(=O)O
	3744	3-Indolepropionic acid	compound_1	PTN1	HUMAN	5	3.277e-08	0.35	8.8515	12.9871	PTPN1	Tyrosine-protein phosphatase non-receptor type 1	C1=CC=C2C(=C1)C(=CN2)CCC(=O)O
	3744	3-Indolepropionic acid	compound_1	PTN2	HUMAN	5	2.245e-06	0.35	2.2301	9.6913	PTPN2	Tyrosine-protein phosphatase non-receptor type 2	C1=CC=C2C(=C1)C(=CN2)CCC(=O)O
	3744	3-Indolepropionic acid	compound_1	PTN6	HUMAN	5	6.607e-06	0.3333	0.6586	8.8497	PTPN6	Tyrosine-protein phosphatase non-receptor type 6	C1=CC=C2C(=C1)C(=CN2)CCC(=O)O
	3744	3-Indolepropionic acid	compound_1	RAD51	HUMAN	5	1.554e-15	0.434	0.8229	26.1567	RAD51	DNA repair protein RAD51 homolog 1	C1=CC=C2C(=C1)C(=CN2)CCC(=O)O
	3744	3-Indolepropionic acid	compound_1	RNH1	HUMAN	5	7.541e-10	0.2857	0.2857	15.9278	RNASEH1	Ribonuclease H1	C1=CC=C2C(=C1)C(=CN2)CCC(=O)O
	3744	3-Indolepropionic acid	compound_1	RUVB1	HUMAN	5	1.148e-44	0.3548	0.3548	78.4364	RUVBL1	RuvB-like 1	C1=CC=C2C(=C1)C(=CN2)CCC(=O)O
	3744	3-Indolepropionic acid	compound_1	S15A1	HUMAN	5	1.882e-17	0.3333	0.3333	29.5772	SLC15A1	Solute carrier family 15 member 1	C1=CC=C2C(=C1)C(=CN2)CCC(=O)O
	3744	3-Indolepropionic acid	compound_1	S22A8	HUMAN	5	1.395e-06	0.325	0.325	10.0623	SLC22A8	Solute carrier family 22 member 8	C1=CC=C2C(=C1)C(=CN2)CCC(=O)O
	3744	3-Indolepropionic acid	compound_1	SC6A4	HUMAN	5	1.126e-10	0.5128	20.9516	17.4103	SLC6A4	Sodium-dependent serotonin transporter	C1=CC=C2C(=C1)C(=CN2)CCC(=O)O
	3744	3-Indolepropionic acid	compound_1	SIA4A	HUMAN	5	1.108e-21	0.4182	0.4182	37.1719	ST3GAL1	CMP-N-acetylneuraminate-beta-galactosamide-alpha-2,3-sialyltransferase 1	C1=CC=C2C(=C1)C(=CN2)CCC(=O)O
	3744	3-Indolepropionic acid	compound_1	SIR5	HUMAN	5	5.542e-11	0.3333	0.6275	17.9633	SIRT5	NAD-dependent protein deacylase sirtuin-5, mitochondrial	C1=CC=C2C(=C1)C(=CN2)CCC(=O)O
	3744	3-Indolepropionic acid	compound_1	SPRE	HUMAN	5	1.414e-58	0.375	2.3775	103.408	SPR	Sepiapterin reductase	C1=CC=C2C(=C1)C(=CN2)CCC(=O)O
	3744	3-Indolepropionic acid	compound_1	SSR1	HUMAN	5	3.945e-44	0.3878	7.7221	77.4738	SSTR1	Somatostatin receptor type 1	C1=CC=C2C(=C1)C(=CN2)CCC(=O)O
	3744	3-Indolepropionic acid	compound_1	SSR2	HUMAN	5	2.848e-49	0.4545	13.3734	86.7045	SSTR2	Somatostatin receptor type 2	C1=CC=C2C(=C1)C(=CN2)CCC(=O)O
	3744	3-Indolepropionic acid	compound_1	SSR3	HUMAN	5	1.795e-49	0.4314	18.4741	87.0644	SSTR3	Somatostatin receptor type 3	C1=CC=C2C(=C1)C(=CN2)CCC(=O)O
	3744	3-Indolepropionic acid	compound_1	SSR4	HUMAN	5	1.003e-40	0.4545	8.4371	71.3605	SSTR4	Somatostatin receptor type 4	C1=CC=C2C(=C1)C(=CN2)CCC(=O)O
	3744	3-Indolepropionic acid	compound_1	SSR5	HUMAN	5	1.786e-28	0.375	12.0226	49.3666	SSTR5	Somatostatin receptor type 5	C1=CC=C2C(=C1)C(=CN2)CCC(=O)O
	3744	3-Indolepropionic acid	compound_1	SYUA	HUMAN	5	1.378e-100	0.3818	23.7383	178.832	SNCA	Alpha-synuclein	C1=CC=C2C(=C1)C(=CN2)CCC(=O)O
	3744	3-Indolepropionic acid	compound_1	THA	HUMAN	5	1.217e-12	0.3478	4.567	20.9404	THRA	Thyroid hormone receptor alpha	C1=CC=C2C(=C1)C(=CN2)CCC(=O)O
	3744	3-Indolepropionic acid	compound_1	THB	HUMAN	5	2.512e-10	0.3478	4.567	16.7851	THRB	Thyroid hormone receptor beta	C1=CC=C2C(=C1)C(=CN2)CCC(=O)O
	3744	3-Indolepropionic acid	compound_1	TRPV1	HUMAN	5	9.522e-08	0.4894	12.2373	12.1553	TRPV1	Transient receptor potential cation channel subfamily V member 1	C1=CC=C2C(=C1)C(=CN2)CCC(=O)O
	3744	3-Indolepropionic acid	compound_1	TYRO	HUMAN	5	1.534e-23	0.36	2.363	40.5089	TYR	Tyrosinase	C1=CC=C2C(=C1)C(=CN2)CCC(=O)O
	689043	Caffeic acid	compound_1	1433G	HUMAN	5	2.637e-08	0.2927	0.2927	13.1566	YWHAG	14-3-3 protein gamma	C1=CC(=C(C=C1/C=C/C(=O)O)O)O
	689043	Caffeic acid	compound_1	A4	HUMAN	5	3.388e-49	0.5714	33.359	86.5692	APP	Amyloid-beta precursor protein	C1=CC(=C(C=C1/C=C/C(=O)O)O)O
	689043	Caffeic acid	compound_1	ABCG2	HUMAN	5	1.499e-21	0.3721	10.4056	36.9361	ABCG2	Broad substrate specificity ATP-binding cassette transporter ABCG2	C1=CC(=C(C=C1/C=C/C(=O)O)O)O
	689043	Caffeic acid	compound_1	AK1BA	HUMAN	5	4.619e-28	0.5641	4.1289	48.6258	AKR1B10	Aldo-keto reductase family 1 member B10	C1=CC(=C(C=C1/C=C/C(=O)O)O)O
	689043	Caffeic acid	compound_1	AK1C3	HUMAN	5	1.117e-26	0.5641	10.9949	46.1416	AKR1C3	Aldo-keto reductase family 1 member C3	C1=CC(=C(C=C1/C=C/C(=O)O)O)O
	689043	Caffeic acid	compound_1	AK1C4	HUMAN	5	3.718e-13	0.5641	0.5641	21.8651	AKR1C4	Aldo-keto reductase family 1 member C4	C1=CC(=C(C=C1/C=C/C(=O)O)O)O
	689043	Caffeic acid	compound_1	ALDR	HUMAN	5	1.849e-12	0.6071	6.5973	20.6147	AKR1B1	Aldo-keto reductase family 1 member B1	C1=CC(=C(C=C1/C=C/C(=O)O)O)O
	689043	Caffeic acid	compound_1	AOFA	HUMAN	5	4.84e-08	0.5263	6.6078	12.6829	MAOA	Amine oxidase [flavin-containing] A	C1=CC(=C(C=C1/C=C/C(=O)O)O)O
	689043	Caffeic acid	compound_1	AOFB	HUMAN	5	5.015e-17	0.5263	20.0002	28.8131	MAOB	Amine oxidase [flavin-containing] B	C1=CC(=C(C=C1/C=C/C(=O)O)O)O
	689043	Caffeic acid	compound_1	BACE1	HUMAN	5	3.235e-08	0.4474	21.8155	12.997	BACE1	Beta-secretase 1	C1=CC(=C(C=C1/C=C/C(=O)O)O)O
	689043	Caffeic acid	compound_1	CAH14	HUMAN	5	1.104e-18	1	8.8709	31.7883	CA14	Carbonic anhydrase 14	C1=CC(=C(C=C1/C=C/C(=O)O)O)O
	689043	Caffeic acid	compound_1	CAH12	HUMAN	5	1.696e-06	1	9.1553	9.91	CA12	Carbonic anhydrase 12	C1=CC(=C(C=C1/C=C/C(=O)O)O)O
	689043	Caffeic acid	compound_1	CAH3	HUMAN	5	2.928e-18	1	2.1914	31.0281	CA3	Carbonic anhydrase 3	C1=CC(=C(C=C1/C=C/C(=O)O)O)O
	689043	Caffeic acid	compound_1	CAH1	HUMAN	5	3.213e-05	1	10.7718	7.6165	CA1	Carbonic anhydrase 1	C1=CC(=C(C=C1/C=C/C(=O)O)O)O
	689043	Caffeic acid	compound_1	CAH2	HUMAN	5	0.0004927	1	9.9359	5.4876	CA2	Carbonic anhydrase 2	C1=CC(=C(C=C1/C=C/C(=O)O)O)O
	689043	Caffeic acid	compound_1	CAH5A	HUMAN	5	5.134e-21	1	6.1451	35.9761	CA5A	Carbonic anhydrase 5A, mitochondrial	C1=CC(=C(C=C1/C=C/C(=O)O)O)O
	689043	Caffeic acid	compound_1	CAH4	HUMAN	5	8.604e-08	0.6071	3.426	12.2344	CA4	Carbonic anhydrase 4	C1=CC(=C(C=C1/C=C/C(=O)O)O)O
	689043	Caffeic acid	compound_1	CAH5B	HUMAN	5	9.314e-23	1	5.6436	39.1024	CA5B	Carbonic anhydrase 5B, mitochondrial	C1=CC(=C(C=C1/C=C/C(=O)O)O)O
	689043	Caffeic acid	compound_1	CAH6	HUMAN	5	4.062e-26	1	6.7133	45.1354	CA6	Carbonic anhydrase 6	C1=CC(=C(C=C1/C=C/C(=O)O)O)O
	689043	Caffeic acid	compound_1	CAH7	HUMAN	5	1.11e-16	1	9.3832	28.5094	CA7	Carbonic anhydrase 7	C1=CC(=C(C=C1/C=C/C(=O)O)O)O
	689043	Caffeic acid	compound_1	CAH9	HUMAN	5	1.776e-06	1	10.547	9.8739	CA9	Carbonic anhydrase 9	C1=CC(=C(C=C1/C=C/C(=O)O)O)O
	689043	Caffeic acid	compound_1	CH10	HUMAN	5	2.299e-21	0.439	0.7515	36.6027	HSPE1	10 kDa heat shock protein, mitochondrial	C1=CC(=C(C=C1/C=C/C(=O)O)O)O
	689043	Caffeic acid	compound_1	CH60	HUMAN	5	2.299e-21	0.439	0.7515	36.6027	HSPD1	60 kDa heat shock protein, mitochondrial	C1=CC(=C(C=C1/C=C/C(=O)O)O)O
	689043	Caffeic acid	compound_1	CP1A1	HUMAN	5	6.105e-10	0.3111	0.9071	16.0926	CYP1A1	Cytochrome P450 1A1	C1=CC(=C(C=C1/C=C/C(=O)O)O)O
	689043	Caffeic acid	compound_1	CP1B1	HUMAN	5	2.887e-15	0.3542	3.3639	25.6446	CYP1B1	Cytochrome P450 1B1	C1=CC(=C(C=C1/C=C/C(=O)O)O)O
	689043	Caffeic acid	compound_1	CP26B	HUMAN	5	1.534e-08	0.3542	0.3542	13.5791	CYP26B1	Cytochrome P450 26B1	C1=CC(=C(C=C1/C=C/C(=O)O)O)O
	689043	Caffeic acid	compound_1	DAPK2	HUMAN	5	3.819e-09	0.3409	0.647	14.663	DAPK2	Death-associated protein kinase 2	C1=CC(=C(C=C1/C=C/C(=O)O)O)O
	689043	Caffeic acid	compound_1	DCOR	HUMAN	5	3.793e-08	0.3036	0.3036	12.873	ODC1	Ornithine decarboxylase	C1=CC(=C(C=C1/C=C/C(=O)O)O)O
	689043	Caffeic acid	compound_1	DHPR	HUMAN	5	1.727e-32	0.35	1.2323	56.5741	QDPR	Dihydropteridine reductase	C1=CC(=C(C=C1/C=C/C(=O)O)O)O
	689043	Caffeic acid	compound_1	DPP4	HUMAN	5	0.8621	1	1.5843	-0.9832	DPP4	Dipeptidyl peptidase 4	C1=CC(=C(C=C1/C=C/C(=O)O)O)O
	689043	Caffeic acid	compound_1	DYN1	HUMAN	5	1.552e-29	0.381	2.1594	51.2715	DNM1	Dynamin-1	C1=CC(=C(C=C1/C=C/C(=O)O)O)O
	689043	Caffeic acid	compound_1	EGFR	HUMAN	5	5.793e-07	0.5714	17.8292	10.7475	EGFR	Epidermal growth factor receptor	C1=CC(=C(C=C1/C=C/C(=O)O)O)O
	689043	Caffeic acid	compound_1	EP300	HUMAN	5	9.645e-08	0.4474	1.1363	12.1454	EP300	Histone acetyltransferase p300	C1=CC(=C(C=C1/C=C/C(=O)O)O)O
	689043	Caffeic acid	compound_1	ERCC1	HUMAN	5	1.265e-17	0.3778	1.8459	29.8869	ERCC1	DNA excision repair protein ERCC-1	C1=CC(=C(C=C1/C=C/C(=O)O)O)O
	689043	Caffeic acid	compound_1	ESR1	HUMAN	5	1.123e-35	0.5641	43.3493	62.2955	ESR1	Estrogen receptor	C1=CC(=C(C=C1/C=C/C(=O)O)O)O
	689043	Caffeic acid	compound_1	ESR2	HUMAN	5	1.712e-06	0.6071	6.881	9.9027	ESR2	Estrogen receptor beta	C1=CC(=C(C=C1/C=C/C(=O)O)O)O
	689043	Caffeic acid	compound_1	FOS	HUMAN	5	2.283e-11	0.4474	1.1073	18.6549	FOS	Proto-oncogene c-Fos	C1=CC(=C(C=C1/C=C/C(=O)O)O)O
	689043	Caffeic acid	compound_1	FUT7	HUMAN	5	6.108e-13	0.2812	0.2812	21.4781	FUT7	Alpha-(1,3)-fucosyltransferase 7	C1=CC(=C(C=C1/C=C/C(=O)O)O)O
	689043	Caffeic acid	compound_1	GBB1	HUMAN	5	6.656e-08	0.3404	0.3404	12.4346	GNB1	Guanine nucleotide-binding protein G(I)/G(S)/G(T) subunit beta-1	C1=CC(=C(C=C1/C=C/C(=O)O)O)O
	689043	Caffeic acid	compound_1	GBG2	HUMAN	5	6.656e-08	0.3404	0.3404	12.4346	GNG2	Guanine nucleotide-binding protein G(I)/G(S)/G(O) subunit gamma-2	C1=CC(=C(C=C1/C=C/C(=O)O)O)O
	689043	Caffeic acid	compound_1	GP183	HUMAN	5	2.48e-06	0.3061	0.8803	9.6138	GPR183	G-protein coupled receptor 183	C1=CC(=C(C=C1/C=C/C(=O)O)O)O
	689043	Caffeic acid	compound_1	GSTA1	HUMAN	5	1.266e-07	0.2821	0.2821	11.9336	GSTA1	Glutathione S-transferase A1	C1=CC(=C(C=C1/C=C/C(=O)O)O)O
	689043	Caffeic acid	compound_1	HCAR2	HUMAN	5	6.591e-06	0.5357	2.7575	8.8516	HCAR2	Hydroxycarboxylic acid receptor 2	C1=CC(=C(C=C1/C=C/C(=O)O)O)O
	689043	Caffeic acid	compound_1	HDA11	HUMAN	5	2.372e-07	0.3514	1.5603	11.4436	HDAC11	Histone deacetylase 11	C1=CC(=C(C=C1/C=C/C(=O)O)O)O
	689043	Caffeic acid	compound_1	HDAC2	HUMAN	5	1.152e-08	0.3902	6.3189	13.8024	HDAC2	Histone deacetylase 2	C1=CC(=C(C=C1/C=C/C(=O)O)O)O
	689043	Caffeic acid	compound_1	HDAC8	HUMAN	5	1.999e-06	0.3636	4.9815	9.7816	HDAC8	Histone deacetylase 8	C1=CC(=C(C=C1/C=C/C(=O)O)O)O
	689043	Caffeic acid	compound_1	HDAC9	HUMAN	5	8.192e-06	0.3514	0.943	8.682	HDAC9	Histone deacetylase 9	C1=CC(=C(C=C1/C=C/C(=O)O)O)O
	689043	Caffeic acid	compound_1	HS71A	HUMAN	5	7.359e-07	0.3404	0.3404	10.5609	HSPA1A	Heat shock 70 kDa protein 1A	C1=CC(=C(C=C1/C=C/C(=O)O)O)O
	689043	Caffeic acid	compound_1	IBP1	HUMAN	5	1.605e-23	0.2889	0.2889	40.4734	IGFBP1	Insulin-like growth factor-binding protein 1	C1=CC(=C(C=C1/C=C/C(=O)O)O)O
	689043	Caffeic acid	compound_1	IBP2	HUMAN	5	1.605e-23	0.2889	0.2889	40.4734	IGFBP2	Insulin-like growth factor-binding protein 2	C1=CC(=C(C=C1/C=C/C(=O)O)O)O
	689043	Caffeic acid	compound_1	IBP3	HUMAN	5	4.317e-07	0.2889	0.5715	10.9769	IGFBP3	Insulin-like growth factor-binding protein 3	C1=CC(=C(C=C1/C=C/C(=O)O)O)O
	689043	Caffeic acid	compound_1	IBP4	HUMAN	5	1.605e-23	0.2889	0.2889	40.4734	IGFBP4	Insulin-like growth factor-binding protein 4	C1=CC(=C(C=C1/C=C/C(=O)O)O)O
	689043	Caffeic acid	compound_1	IBP5	HUMAN	5	1.478e-17	0.2889	0.5715	29.7657	IGFBP5	Insulin-like growth factor-binding protein 5	C1=CC(=C(C=C1/C=C/C(=O)O)O)O
	689043	Caffeic acid	compound_1	IBP6	HUMAN	5	1.605e-23	0.2889	0.2889	40.4734	IGFBP6	Insulin-like growth factor-binding protein 6	C1=CC(=C(C=C1/C=C/C(=O)O)O)O
	689043	Caffeic acid	compound_1	JUN	HUMAN	5	8.106e-13	0.425	2.7164	21.2575	JUN	Transcription factor AP-1	C1=CC(=C(C=C1/C=C/C(=O)O)O)O
	689043	Caffeic acid	compound_1	KDM4E	HUMAN	5	2.739e-10	0.325	0.913	16.7175	KDM4E	Lysine-specific demethylase 4E	C1=CC(=C(C=C1/C=C/C(=O)O)O)O
	689043	Caffeic acid	compound_1	LGUL	HUMAN	5	7.155e-29	0.5333	2.8341	50.0799	GLO1	Lactoylglutathione lyase	C1=CC(=C(C=C1/C=C/C(=O)O)O)O
	689043	Caffeic acid	compound_1	LOX15	HUMAN	5	6.983e-07	0.5641	2.0118	10.6019	ALOX15	Arachidonate 15-lipoxygenase	C1=CC(=C(C=C1/C=C/C(=O)O)O)O
	689043	Caffeic acid	compound_1	LOX5	HUMAN	5	5.345e-06	0.4722	6.1799	9.015	ALOX5	Arachidonate 5-lipoxygenase	C1=CC(=C(C=C1/C=C/C(=O)O)O)O
	689043	Caffeic acid	compound_1	MMP1	HUMAN	5	3.052e-21	1	25.8011	36.3817	MMP1	Interstitial collagenase	C1=CC(=C(C=C1/C=C/C(=O)O)O)O
	689043	Caffeic acid	compound_1	MMP2	HUMAN	5	1.239e-17	1	26.4511	29.9035	MMP2	72 kDa type IV collagenase	C1=CC(=C(C=C1/C=C/C(=O)O)O)O
	689043	Caffeic acid	compound_1	MMP9	HUMAN	5	1.319e-21	1	26.5333	37.036	MMP9	Matrix metalloproteinase-9	C1=CC(=C(C=C1/C=C/C(=O)O)O)O
	689043	Caffeic acid	compound_1	MYOC	HUMAN	5	2.138e-48	0.6061	0.6061	85.1328	MYOC	Myocilin	C1=CC(=C(C=C1/C=C/C(=O)O)O)O
	689043	Caffeic acid	compound_1	NEMO	HUMAN	5	3.578e-19	0.3864	1.0242	32.667	IKBKG	NF-kappa-B essential modulator	C1=CC(=C(C=C1/C=C/C(=O)O)O)O
	689043	Caffeic acid	compound_1	NF2L2	HUMAN	5	9.992e-16	0.4722	1.8795	26.5146	NFE2L2	Nuclear factor erythroid 2-related factor 2	C1=CC(=C(C=C1/C=C/C(=O)O)O)O
	689043	Caffeic acid	compound_1	NFKB1	HUMAN	5	4.425e-34	0.4474	2.9194	59.4312	NFKB1	Nuclear factor NF-kappa-B p105 subunit	C1=CC(=C(C=C1/C=C/C(=O)O)O)O
	689043	Caffeic acid	compound_1	NOX4	HUMAN	5	1.206e-06	0.4571	1.0648	10.1761	NOX4	NADPH oxidase 4	C1=CC(=C(C=C1/C=C/C(=O)O)O)O
	689043	Caffeic acid	compound_1	NQO2	HUMAN	5	3.672e-06	0.5517	1.6111	9.3077	NQO2	Ribosyldihydronicotinamide dehydrogenase [quinone]	C1=CC(=C(C=C1/C=C/C(=O)O)O)O
	689043	Caffeic acid	compound_1	NR0B2	HUMAN	5	9.731e-82	0.4468	1.6228	144.992	NR0B2	Nuclear receptor subfamily 0 group B member 2	C1=CC(=C(C=C1/C=C/C(=O)O)O)O
	689043	Caffeic acid	compound_1	NSD2	HUMAN	5	2.992e-13	0.4667	3.7917	22.0346	NSD2	Histone-lysine N-methyltransferase NSD2	C1=CC(=C(C=C1/C=C/C(=O)O)O)O
	689043	Caffeic acid	compound_1	PE2R2	HUMAN	5	2.315e-07	0.3415	3.7227	11.4627	PTGER2	Prostaglandin E2 receptor EP2 subtype	C1=CC(=C(C=C1/C=C/C(=O)O)O)O
	689043	Caffeic acid	compound_1	PE2R3	HUMAN	5	1.296e-07	0.3415	4.3381	11.915	PTGER3	Prostaglandin E2 receptor EP3 subtype	C1=CC(=C(C=C1/C=C/C(=O)O)O)O
	689043	Caffeic acid	compound_1	PE2R4	HUMAN	5	6.226e-07	0.3415	3.7082	10.6913	PTGER4	Prostaglandin E2 receptor EP4 subtype	C1=CC(=C(C=C1/C=C/C(=O)O)O)O
	689043	Caffeic acid	compound_1	PLAP	HUMAN	5	1.657e-06	0.2979	0.2979	9.9282	PLAA	Phospholipase A-2-activating protein	C1=CC(=C(C=C1/C=C/C(=O)O)O)O
	689043	Caffeic acid	compound_1	PPBI	HUMAN	5	3.646e-09	0.4474	1.5216	14.6992	ALPI	Intestinal-type alkaline phosphatase	C1=CC(=C(C=C1/C=C/C(=O)O)O)O
	689043	Caffeic acid	compound_1	PPBN	HUMAN	5	2.673e-12	0.4	1.9853	20.3271	ALPG	Alkaline phosphatase, germ cell type	C1=CC(=C(C=C1/C=C/C(=O)O)O)O
	689043	Caffeic acid	compound_1	PPBT	HUMAN	5	1.642e-06	0.4118	2.078	9.9351	ALPL	Alkaline phosphatase, tissue-nonspecific isozyme	C1=CC(=C(C=C1/C=C/C(=O)O)O)O
	689043	Caffeic acid	compound_1	PSDE	HUMAN	5	2.149e-06	0.3864	1.0402	9.7254	PSMD14	26S proteasome non-ATPase regulatory subunit 14	C1=CC(=C(C=C1/C=C/C(=O)O)O)O
	689043	Caffeic acid	compound_1	PTN11	HUMAN	5	4.896e-11	0.4468	3.8953	18.06	PTPN11	Tyrosine-protein phosphatase non-receptor type 11	C1=CC(=C(C=C1/C=C/C(=O)O)O)O
	689043	Caffeic acid	compound_1	PTN1	HUMAN	5	0.008264	1	3.1646	3.286	PTPN1	Tyrosine-protein phosphatase non-receptor type 1	C1=CC(=C(C=C1/C=C/C(=O)O)O)O
	689043	Caffeic acid	compound_1	Q9UM81	HUMAN	5	1.174e-21	0.32	0.603	37.1265	PTPsigma	PTPsigma-(Brain)	C1=CC(=C(C=C1/C=C/C(=O)O)O)O
	689043	Caffeic acid	compound_1	RARA	HUMAN	5	4.886e-08	0.381	1.9238	12.6756	RARA	Retinoic acid receptor alpha	C1=CC(=C(C=C1/C=C/C(=O)O)O)O
	689043	Caffeic acid	compound_1	RARB	HUMAN	5	1.004e-09	0.4651	2.8439	15.7044	RARB	Retinoic acid receptor beta	C1=CC(=C(C=C1/C=C/C(=O)O)O)O
	689043	Caffeic acid	compound_1	RARG	HUMAN	5	7.072e-06	0.381	1.6381	8.7967	RARG	Retinoic acid receptor gamma	C1=CC(=C(C=C1/C=C/C(=O)O)O)O
	689043	Caffeic acid	compound_1	RHOA	HUMAN	5	9.78e-29	0.3696	1.8133	49.8362	RHOA	Transforming protein RhoA	C1=CC(=C(C=C1/C=C/C(=O)O)O)O
	689043	Caffeic acid	compound_1	SDF1	HUMAN	5	4.45e-112	0.5714	6.1837	199.462	CXCL12	Stromal cell-derived factor 1	C1=CC(=C(C=C1/C=C/C(=O)O)O)O
	689043	Caffeic acid	compound_1	ST17B	HUMAN	5	1.128e-09	0.3488	1.3368	15.6141	STK17B	Serine/threonine-protein kinase 17B	C1=CC(=C(C=C1/C=C/C(=O)O)O)O
	689043	Caffeic acid	compound_1	SYUA	HUMAN	5	7.216e-15	0.6452	3.4192	24.9376	SNCA	Alpha-synuclein	C1=CC(=C(C=C1/C=C/C(=O)O)O)O
	689043	Caffeic acid	compound_1	TAU	HUMAN	5	1.876e-29	0.439	5.851	51.1236	MAPT	Microtubule-associated protein tau	C1=CC(=C(C=C1/C=C/C(=O)O)O)O
	689043	Caffeic acid	compound_1	TBB1	HUMAN	5	1.16e-30	0.3864	3.1801	53.2935	TUBB1	Tubulin beta-1 chain	C1=CC(=C(C=C1/C=C/C(=O)O)O)O
	689043	Caffeic acid	compound_1	TF65	HUMAN	5	1.022e-08	0.4706	1.3987	13.8956	RELA	Transcription factor p65	C1=CC(=C(C=C1/C=C/C(=O)O)O)O
	689043	Caffeic acid	compound_1	TF	HUMAN	5	1.403e-06	0.4474	2.551	10.0576	F3	Tissue factor	C1=CC(=C(C=C1/C=C/C(=O)O)O)O
	689043	Caffeic acid	compound_1	TNR1A	HUMAN	5	2.277e-10	0.3043	1.4841	16.8614	TNFRSF1A	Tumor necrosis factor receptor superfamily member 1A	C1=CC(=C(C=C1/C=C/C(=O)O)O)O
	689043	Caffeic acid	compound_1	TTHY	HUMAN	5	6.144e-19	0.5641	2.7382	32.2455	TTR	Transthyretin	C1=CC(=C(C=C1/C=C/C(=O)O)O)O
	689043	Caffeic acid	compound_1	TY3H	HUMAN	5	4.879e-18	0.2857	0.2857	30.6299	TH	Tyrosine 3-monooxygenase	C1=CC(=C(C=C1/C=C/C(=O)O)O)O
	689043	Caffeic acid	compound_1	XDH	HUMAN	5	8.973e-06	0.4651	1.1675	8.611	XDH	Xanthine dehydrogenase/oxidase	C1=CC(=C(C=C1/C=C/C(=O)O)O)O
	689043	Caffeic acid	compound_1	XPF	HUMAN	5	1.265e-17	0.3778	1.8459	29.8869	ERCC4	DNA repair endonuclease XPF	C1=CC(=C(C=C1/C=C/C(=O)O)O)O
	91	3-(3-Hydroxyphenyl)propanoic acid	compound_1	1433G	HUMAN	5	3.99e-08	0.2857	0.2857	12.8346	YWHAG	14-3-3 protein gamma	C1=CC(=CC(=C1)O)CCC(=O)O
	91	3-(3-Hydroxyphenyl)propanoic acid	compound_1	AK1BA	HUMAN	5	1.59e-30	0.4	4.4988	53.0492	AKR1B10	Aldo-keto reductase family 1 member B10	C1=CC(=CC(=C1)O)CCC(=O)O
	91	3-(3-Hydroxyphenyl)propanoic acid	compound_1	AK1C3	HUMAN	5	2.34e-17	0.4038	7.1158	29.4066	AKR1C3	Aldo-keto reductase family 1 member C3	C1=CC(=CC(=C1)O)CCC(=O)O
	91	3-(3-Hydroxyphenyl)propanoic acid	compound_1	AK1C4	HUMAN	5	3.63e-07	0.2917	0.2917	11.1122	AKR1C4	Aldo-keto reductase family 1 member C4	C1=CC(=CC(=C1)O)CCC(=O)O
	91	3-(3-Hydroxyphenyl)propanoic acid	compound_1	ALDR	HUMAN	5	1.91e-11	0.3878	6.0539	18.7952	AKR1B1	Aldo-keto reductase family 1 member B1	C1=CC(=CC(=C1)O)CCC(=O)O
	91	3-(3-Hydroxyphenyl)propanoic acid	compound_1	AMD	HUMAN	5	9.53e-28	0.3243	0.9188	48.0613	PAM	Peptidyl-glycine alpha-amidating monooxygenase	C1=CC(=CC(=C1)O)CCC(=O)O
	91	3-(3-Hydroxyphenyl)propanoic acid	compound_1	AMPE	HUMAN	5	7.47e-06	0.3023	0.5964	8.7536	ENPEP	Glutamyl aminopeptidase	C1=CC(=CC(=C1)O)CCC(=O)O
	91	3-(3-Hydroxyphenyl)propanoic acid	compound_1	AMPL	HUMAN	5	1.37e-07	0.2941	0.5836	11.8701	LAP3	Cytosol aminopeptidase	C1=CC(=CC(=C1)O)CCC(=O)O
	91	3-(3-Hydroxyphenyl)propanoic acid	compound_1	AMPN	HUMAN	5	2.05e-07	0.4468	1.6268	11.5581	ANPEP	Aminopeptidase N	C1=CC(=CC(=C1)O)CCC(=O)O
	91	3-(3-Hydroxyphenyl)propanoic acid	compound_1	AOC2	HUMAN	5	2.25e-12	0.3023	0.3023	20.4629	AOC2	Retina-specific copper amine oxidase	C1=CC(=CC(=C1)O)CCC(=O)O
	91	3-(3-Hydroxyphenyl)propanoic acid	compound_1	APEX1	HUMAN	5	7.86e-09	0.35	1.2131	14.1006	APEX1	DNA-(apurinic or apyrimidinic site) lyase	C1=CC(=CC(=C1)O)CCC(=O)O
	91	3-(3-Hydroxyphenyl)propanoic acid	compound_1	CAH14	HUMAN	5	8.78e-08	0.4419	3.6392	12.219	CA14	Carbonic anhydrase 14	C1=CC(=CC(=C1)O)CCC(=O)O
	91	3-(3-Hydroxyphenyl)propanoic acid	compound_1	CAH5A	HUMAN	5	1.18e-08	0.4419	2.4653	13.785	CA5A	Carbonic anhydrase 5A, mitochondrial	C1=CC(=CC(=C1)O)CCC(=O)O
	91	3-(3-Hydroxyphenyl)propanoic acid	compound_1	CAH5B	HUMAN	5	3.52e-10	0.4419	2.4653	16.5224	CA5B	Carbonic anhydrase 5B, mitochondrial	C1=CC(=CC(=C1)O)CCC(=O)O
	91	3-(3-Hydroxyphenyl)propanoic acid	compound_1	CAH6	HUMAN	5	7.2e-09	0.4516	2.2081	14.1684	CA6	Carbonic anhydrase 6	C1=CC(=CC(=C1)O)CCC(=O)O
	91	3-(3-Hydroxyphenyl)propanoic acid	compound_1	CAH7	HUMAN	5	4.13e-06	0.4419	3.3535	9.2164	CA7	Carbonic anhydrase 7	C1=CC(=CC(=C1)O)CCC(=O)O
	91	3-(3-Hydroxyphenyl)propanoic acid	compound_1	CBPA1	HUMAN	5	6.12e-33	0.3611	2.8683	57.3829	CPA1	Carboxypeptidase A1	C1=CC(=CC(=C1)O)CCC(=O)O
	91	3-(3-Hydroxyphenyl)propanoic acid	compound_1	CBPA3	HUMAN	5	3.68e-67	0.4167	1.1021	118.82	CPA3	Mast cell carboxypeptidase A	C1=CC(=CC(=C1)O)CCC(=O)O
	91	3-(3-Hydroxyphenyl)propanoic acid	compound_1	CBS	HUMAN	5	2.68e-14	0.3902	0.3902	23.9155	CBS	Cystathionine beta-synthase	C1=CC(=CC(=C1)O)CCC(=O)O
	91	3-(3-Hydroxyphenyl)propanoic acid	compound_1	CD69	HUMAN	5	7.89e-34	0.2955	0.8632	58.9799	CD69	Early activation antigen CD69	C1=CC(=CC(=C1)O)CCC(=O)O
	91	3-(3-Hydroxyphenyl)propanoic acid	compound_1	CMA1	HUMAN	5	1.89e-20	0.5476	8.4838	34.9594	CMA1	Chymase	C1=CC(=CC(=C1)O)CCC(=O)O
	91	3-(3-Hydroxyphenyl)propanoic acid	compound_1	CP26B	HUMAN	5	5.03e-25	0.3953	1.104	43.1741	CYP26B1	Cytochrome P450 26B1	C1=CC(=CC(=C1)O)CCC(=O)O
	91	3-(3-Hydroxyphenyl)propanoic acid	compound_1	CTBP2	HUMAN	5	8.59e-47	0.5	1.9948	82.253	CTBP2	C-terminal-binding protein 2	C1=CC(=CC(=C1)O)CCC(=O)O
	91	3-(3-Hydroxyphenyl)propanoic acid	compound_1	CTRB1	HUMAN	5	6.04e-06	0.2889	0.5778	8.9192	CTRB1	Chymotrypsinogen B	C1=CC(=CC(=C1)O)CCC(=O)O
	91	3-(3-Hydroxyphenyl)propanoic acid	compound_1	DGLA	HUMAN	5	3.13e-06	0.2979	1.1603	9.4322	DAGLA	Sn1-specific diacylglycerol lipase alpha	C1=CC(=CC(=C1)O)CCC(=O)O
	91	3-(3-Hydroxyphenyl)propanoic acid	compound_1	DHB1	HUMAN	5	9.45e-35	0.3953	14.2165	60.6346	HSD17B1	Estradiol 17-beta-dehydrogenase 1	C1=CC(=CC(=C1)O)CCC(=O)O
	91	3-(3-Hydroxyphenyl)propanoic acid	compound_1	DHB2	HUMAN	5	3.1e-39	0.3953	16.9109	68.6843	HSD17B2	Estradiol 17-beta-dehydrogenase 2	C1=CC(=CC(=C1)O)CCC(=O)O
	91	3-(3-Hydroxyphenyl)propanoic acid	compound_1	ERAP2	HUMAN	5	1.13e-07	0.4468	1.035	12.0245	ERAP2	Endoplasmic reticulum aminopeptidase 2	C1=CC(=CC(=C1)O)CCC(=O)O
	91	3-(3-Hydroxyphenyl)propanoic acid	compound_1	EST1	HUMAN	5	3.18e-12	0.3548	3.6415	20.1928	CES1	Liver carboxylesterase 1	C1=CC(=CC(=C1)O)CCC(=O)O
	91	3-(3-Hydroxyphenyl)propanoic acid	compound_1	FABPH	HUMAN	5	7.31e-07	0.3158	0.6158	10.5657	FABP3	Fatty acid-binding protein, heart	C1=CC(=CC(=C1)O)CCC(=O)O
	91	3-(3-Hydroxyphenyl)propanoic acid	compound_1	FDFT	HUMAN	5	1.36e-07	0.3061	1.741	11.8803	FDFT1	Squalene synthase	C1=CC(=CC(=C1)O)CCC(=O)O
	91	3-(3-Hydroxyphenyl)propanoic acid	compound_1	FFAR1	HUMAN	5	2.93e-138	0.6111	105.327	246.467	FFAR1	Free fatty acid receptor 1	C1=CC(=CC(=C1)O)CCC(=O)O
	91	3-(3-Hydroxyphenyl)propanoic acid	compound_1	FFAR4	HUMAN	5	8.31e-119	0.5	41.3269	211.542	FFAR4	Free fatty acid receptor 4	C1=CC(=CC(=C1)O)CCC(=O)O
	91	3-(3-Hydroxyphenyl)propanoic acid	compound_1	FOLH1	HUMAN	5	3.64e-18	0.3611	4.8018	30.8591	FOLH1	Glutamate carboxypeptidase 2	C1=CC(=CC(=C1)O)CCC(=O)O
	91	3-(3-Hydroxyphenyl)propanoic acid	compound_1	GLI1	HUMAN	5	4.68e-08	0.283	0.283	12.71	GLI1	Zinc finger protein GLI1	C1=CC(=CC(=C1)O)CCC(=O)O
	91	3-(3-Hydroxyphenyl)propanoic acid	compound_1	GLUT4	HUMAN	5	2.04e-22	0.3585	0.3585	38.4916	SLC2A4	Solute carrier family 2, facilitated glucose transporter member 4	C1=CC(=CC(=C1)O)CCC(=O)O
	91	3-(3-Hydroxyphenyl)propanoic acid	compound_1	GPR17	HUMAN	5	8.86e-55	0.3617	4.224	96.5916	GPR17	Uracil nucleotide/cysteinyl leukotriene receptor	C1=CC(=CC(=C1)O)CCC(=O)O
	91	3-(3-Hydroxyphenyl)propanoic acid	compound_1	GRM3	HUMAN	5	3.04e-14	0.4545	2.5584	23.818	GRM3	Metabotropic glutamate receptor 3	C1=CC(=CC(=C1)O)CCC(=O)O
	91	3-(3-Hydroxyphenyl)propanoic acid	compound_1	GSHR	HUMAN	5	4.33e-15	0.3191	1.216	25.3337	GSR	Glutathione reductase, mitochondrial	C1=CC(=CC(=C1)O)CCC(=O)O
	91	3-(3-Hydroxyphenyl)propanoic acid	compound_1	HCAR2	HUMAN	5	2.79e-30	0.4222	14.5303	52.6102	HCAR2	Hydroxycarboxylic acid receptor 2	C1=CC(=CC(=C1)O)CCC(=O)O
	91	3-(3-Hydroxyphenyl)propanoic acid	compound_1	HDAC8	HUMAN	5	8.89e-07	0.4118	5.2535	10.4137	HDAC8	Histone deacetylase 8	C1=CC(=CC(=C1)O)CCC(=O)O
	91	3-(3-Hydroxyphenyl)propanoic acid	compound_1	HMGB1	HUMAN	5	2.16e-24	0.3	0.3	42.0379	HMGB1	High mobility group protein B1	C1=CC(=CC(=C1)O)CCC(=O)O
	91	3-(3-Hydroxyphenyl)propanoic acid	compound_1	HMOX1	HUMAN	5	8.09e-26	0.3182	0.3182	44.598	HMOX1	Heme oxygenase 1	C1=CC(=CC(=C1)O)CCC(=O)O
	91	3-(3-Hydroxyphenyl)propanoic acid	compound_1	KS6B2	HUMAN	5	6.96e-14	0.3333	0.625	23.1713	RPS6KB2	Ribosomal protein S6 kinase beta-2	C1=CC(=CC(=C1)O)CCC(=O)O
	91	3-(3-Hydroxyphenyl)propanoic acid	compound_1	KYNU	HUMAN	5	1.11e-16	0.3659	0.3659	28.0232	KYNU	Kynureninase	C1=CC(=CC(=C1)O)CCC(=O)O
	91	3-(3-Hydroxyphenyl)propanoic acid	compound_1	LAT1	HUMAN	5	5.23e-56	0.3171	0.9168	98.7982	SLC7A5	Large neutral amino acids transporter small subunit 1	C1=CC(=CC(=C1)O)CCC(=O)O
	91	3-(3-Hydroxyphenyl)propanoic acid	compound_1	LOX15	HUMAN	5	2.12e-07	0.3611	2.1716	11.5316	ALOX15	Arachidonate 15-lipoxygenase	C1=CC(=CC(=C1)O)CCC(=O)O
	91	3-(3-Hydroxyphenyl)propanoic acid	compound_1	LT4R1	HUMAN	5	2.33e-19	0.3684	6.7236	33.0005	LTB4R	Leukotriene B4 receptor 1	C1=CC(=CC(=C1)O)CCC(=O)O
	91	3-(3-Hydroxyphenyl)propanoic acid	compound_1	LT4R2	HUMAN	5	2.34e-13	0.2909	0.2909	22.2253	LTB4R2	Leukotriene B4 receptor 2	C1=CC(=CC(=C1)O)CCC(=O)O
	91	3-(3-Hydroxyphenyl)propanoic acid	compound_1	LY96	HUMAN	5	8.88e-16	0.3	0.3	26.5936	LY96	Lymphocyte antigen 96	C1=CC(=CC(=C1)O)CCC(=O)O
	91	3-(3-Hydroxyphenyl)propanoic acid	compound_1	LYAM1	HUMAN	5	8.36e-19	0.4	1.2652	32.0058	SELL	L-selectin	C1=CC(=CC(=C1)O)CCC(=O)O
	91	3-(3-Hydroxyphenyl)propanoic acid	compound_1	LYAM2	HUMAN	5	1.99e-10	0.4	1.9485	16.9657	SELE	E-selectin	C1=CC(=CC(=C1)O)CCC(=O)O
	91	3-(3-Hydroxyphenyl)propanoic acid	compound_1	LYAM3	HUMAN	5	2.44e-15	0.4	1.9024	25.7781	SELP	P-selectin	C1=CC(=CC(=C1)O)CCC(=O)O
	91	3-(3-Hydroxyphenyl)propanoic acid	compound_1	MAOX	HUMAN	5	3.82e-12	0.2963	0.2963	20.0488	ME1	NADP-dependent malic enzyme	C1=CC(=CC(=C1)O)CCC(=O)O
	91	3-(3-Hydroxyphenyl)propanoic acid	compound_1	MIF	HUMAN	5	2.38e-08	0.4722	1.7715	13.2375	MIF	Macrophage migration inhibitory factor	C1=CC(=CC(=C1)O)CCC(=O)O
	91	3-(3-Hydroxyphenyl)propanoic acid	compound_1	MMEL1	HUMAN	5	1.11e-16	0.32	1.5336	28.0426	MMEL1	Membrane metallo-endopeptidase-like 1	C1=CC(=CC(=C1)O)CCC(=O)O
	91	3-(3-Hydroxyphenyl)propanoic acid	compound_1	MMP10	HUMAN	5	2.79e-37	0.3519	6.9603	65.1782	MMP10	Stromelysin-2	C1=CC(=CC(=C1)O)CCC(=O)O
	91	3-(3-Hydroxyphenyl)propanoic acid	compound_1	MMP12	HUMAN	5	1.42e-35	0.4118	15.8475	62.1146	MMP12	Macrophage metalloelastase	C1=CC(=CC(=C1)O)CCC(=O)O
	91	3-(3-Hydroxyphenyl)propanoic acid	compound_1	MMP13	HUMAN	5	1.47e-07	0.3519	10.2925	11.8184	MMP13	Collagenase 3	C1=CC(=CC(=C1)O)CCC(=O)O
	91	3-(3-Hydroxyphenyl)propanoic acid	compound_1	MMP2	HUMAN	5	2.09e-08	0.4091	12.9362	13.3386	MMP2	72 kDa type IV collagenase	C1=CC(=CC(=C1)O)CCC(=O)O
	91	3-(3-Hydroxyphenyl)propanoic acid	compound_1	MMP8	HUMAN	5	5.55e-16	0.3519	11.1703	27.0184	MMP8	Neutrophil collagenase	C1=CC(=CC(=C1)O)CCC(=O)O
	91	3-(3-Hydroxyphenyl)propanoic acid	compound_1	MPIP1	HUMAN	5	5.91e-06	0.2857	1.1429	8.9362	CDC25A	M-phase inducer phosphatase 1	C1=CC(=CC(=C1)O)CCC(=O)O
	91	3-(3-Hydroxyphenyl)propanoic acid	compound_1	MPIP3	HUMAN	5	1.99e-09	0.2857	0.8571	15.1729	CDC25C	M-phase inducer phosphatase 3	C1=CC(=CC(=C1)O)CCC(=O)O
	91	3-(3-Hydroxyphenyl)propanoic acid	compound_1	NALD2	HUMAN	5	4.79e-19	0.3571	1.0172	32.4396	NAALAD2	N-acetylated-alpha-linked acidic dipeptidase 2	C1=CC(=CC(=C1)O)CCC(=O)O
	91	3-(3-Hydroxyphenyl)propanoic acid	compound_1	NEP	HUMAN	5	2.58e-08	0.3488	3.001	13.1739	MME	Neprilysin	C1=CC(=CC(=C1)O)CCC(=O)O
	91	3-(3-Hydroxyphenyl)propanoic acid	compound_1	NR1H3	HUMAN	5	7.1e-06	0.439	3.383	8.7941	NR1H3	Oxysterols receptor LXR-alpha	C1=CC(=CC(=C1)O)CCC(=O)O
	91	3-(3-Hydroxyphenyl)propanoic acid	compound_1	OPRD	HUMAN	5	3.33e-16	0.5	27.0586	27.2584	OPRD1	Delta-type opioid receptor	C1=CC(=CC(=C1)O)CCC(=O)O
	91	3-(3-Hydroxyphenyl)propanoic acid	compound_1	OPRK	HUMAN	5	4.31e-12	0.5455	23.6149	19.9551	OPRK1	Kappa-type opioid receptor	C1=CC(=CC(=C1)O)CCC(=O)O
	91	3-(3-Hydroxyphenyl)propanoic acid	compound_1	OPRM	HUMAN	5	1.48e-14	0.5	28.5609	24.3795	OPRM1	Mu-type opioid receptor	C1=CC(=CC(=C1)O)CCC(=O)O
	91	3-(3-Hydroxyphenyl)propanoic acid	compound_1	OXDA	HUMAN	5	1.78e-08	0.439	2.6003	13.4635	DAO	D-amino-acid oxidase	C1=CC(=CC(=C1)O)CCC(=O)O
	91	3-(3-Hydroxyphenyl)propanoic acid	compound_1	PA24A	HUMAN	5	2.23e-34	0.5106	9.8794	59.9669	PLA2G4A	Cytosolic phospholipase A2	C1=CC(=CC(=C1)O)CCC(=O)O
	91	3-(3-Hydroxyphenyl)propanoic acid	compound_1	PA2G5	HUMAN	5	1.47e-06	0.3571	0.3571	10.0233	PLA2G5	Calcium-dependent phospholipase A2	C1=CC(=CC(=C1)O)CCC(=O)O
	91	3-(3-Hydroxyphenyl)propanoic acid	compound_1	PA2GA	HUMAN	5	1.7e-07	0.3571	2.4589	11.7042	PLA2G2A	Phospholipase A2, membrane associated	C1=CC(=CC(=C1)O)CCC(=O)O
	91	3-(3-Hydroxyphenyl)propanoic acid	compound_1	PAR10	HUMAN	5	4.55e-15	0.3333	1.5094	25.3045	PARP10	Protein mono-ADP-ribosyltransferase PARP10	C1=CC(=CC(=C1)O)CCC(=O)O
	91	3-(3-Hydroxyphenyl)propanoic acid	compound_1	PE2R1	HUMAN	5	5.3e-06	0.4222	3.468	9.022	PTGER1	Prostaglandin E2 receptor EP1 subtype	C1=CC(=CC(=C1)O)CCC(=O)O
	91	3-(3-Hydroxyphenyl)propanoic acid	compound_1	PE2R2	HUMAN	5	1.28e-11	0.413	5.9268	19.1081	PTGER2	Prostaglandin E2 receptor EP2 subtype	C1=CC(=CC(=C1)O)CCC(=O)O
	91	3-(3-Hydroxyphenyl)propanoic acid	compound_1	PE2R3	HUMAN	5	9.16e-11	0.4222	6.162	17.5712	PTGER3	Prostaglandin E2 receptor EP3 subtype	C1=CC(=CC(=C1)O)CCC(=O)O
	91	3-(3-Hydroxyphenyl)propanoic acid	compound_1	PE2R4	HUMAN	5	2.84e-12	0.4222	6.6264	20.2794	PTGER4	Prostaglandin E2 receptor EP4 subtype	C1=CC(=CC(=C1)O)CCC(=O)O
	91	3-(3-Hydroxyphenyl)propanoic acid	compound_1	PF2R	HUMAN	5	5.99e-11	0.3273	1.8797	17.903	PTGFR	Prostaglandin F2-alpha receptor	C1=CC(=CC(=C1)O)CCC(=O)O
	91	3-(3-Hydroxyphenyl)propanoic acid	compound_1	PPARD	HUMAN	5	2.22e-06	0.4255	5.4137	9.6997	PPARD	Peroxisome proliferator-activated receptor delta	C1=CC(=CC(=C1)O)CCC(=O)O
	91	3-(3-Hydroxyphenyl)propanoic acid	compound_1	RHOA	HUMAN	5	1.98e-07	0.4348	0.4348	11.5835	RHOA	Transforming protein RhoA	C1=CC(=CC(=C1)O)CCC(=O)O
	91	3-(3-Hydroxyphenyl)propanoic acid	compound_1	RNH1	HUMAN	5	9.46e-10	0.2826	0.2826	15.7511	RNASEH1	Ribonuclease H1	C1=CC(=CC(=C1)O)CCC(=O)O
	91	3-(3-Hydroxyphenyl)propanoic acid	compound_1	S15A1	HUMAN	5	7.47e-37	0.4054	0.7225	64.4091	SLC15A1	Solute carrier family 15 member 1	C1=CC(=CC(=C1)O)CCC(=O)O
	91	3-(3-Hydroxyphenyl)propanoic acid	compound_1	S1PR1	HUMAN	5	9.91e-06	0.3261	8.0204	8.5337	S1PR1	Sphingosine 1-phosphate receptor 1	C1=CC(=CC(=C1)O)CCC(=O)O
	91	3-(3-Hydroxyphenyl)propanoic acid	compound_1	S22A6	HUMAN	5	1.62e-13	0.3243	0.8958	22.5136	SLC22A6	Solute carrier family 22 member 6	C1=CC(=CC(=C1)O)CCC(=O)O
	91	3-(3-Hydroxyphenyl)propanoic acid	compound_1	S22A8	HUMAN	5	1.44e-06	0.3243	0.3243	10.0404	SLC22A8	Solute carrier family 22 member 8	C1=CC(=CC(=C1)O)CCC(=O)O
	91	3-(3-Hydroxyphenyl)propanoic acid	compound_1	S22AC	HUMAN	5	1.27e-07	0.3878	2.7632	11.9307	SLC22A12	Solute carrier family 22 member 12	C1=CC(=CC(=C1)O)CCC(=O)O
	91	3-(3-Hydroxyphenyl)propanoic acid	compound_1	SENP1	HUMAN	5	1.42e-12	0.3077	0.6113	20.8234	SENP1	Sentrin-specific protease 1	C1=CC(=CC(=C1)O)CCC(=O)O
	91	3-(3-Hydroxyphenyl)propanoic acid	compound_1	SPRE	HUMAN	5	1.3e-12	0.4872	0.4872	20.8881	SPR	Sepiapterin reductase	C1=CC(=CC(=C1)O)CCC(=O)O
	91	3-(3-Hydroxyphenyl)propanoic acid	compound_1	SYYC	HUMAN	5	6.83e-07	0.3542	0.3542	10.6197	YARS1	Tyrosine--tRNA ligase, cytoplasmic	C1=CC(=CC(=C1)O)CCC(=O)O
	91	3-(3-Hydroxyphenyl)propanoic acid	compound_1	TAAR1	HUMAN	5	2.85e-17	0.5667	8.8104	29.2531	TAAR1	Trace amine-associated receptor 1	C1=CC(=CC(=C1)O)CCC(=O)O
	91	3-(3-Hydroxyphenyl)propanoic acid	compound_1	THAS	HUMAN	5	1.29e-22	0.4359	14.1635	38.8495	TBXAS1	Thromboxane-A synthase	C1=CC(=CC(=C1)O)CCC(=O)O
	91	3-(3-Hydroxyphenyl)propanoic acid	compound_1	THA	HUMAN	5	1.63e-25	0.4872	9.3314	44.0523	THRA	Thyroid hormone receptor alpha	C1=CC(=CC(=C1)O)CCC(=O)O
	91	3-(3-Hydroxyphenyl)propanoic acid	compound_1	THB	HUMAN	5	1.23e-21	0.4872	9.6814	37.0936	THRB	Thyroid hormone receptor beta	C1=CC(=CC(=C1)O)CCC(=O)O
	91	3-(3-Hydroxyphenyl)propanoic acid	compound_1	TTHY	HUMAN	5	1.8e-10	0.3111	1.4766	17.0435	TTR	Transthyretin	C1=CC(=CC(=C1)O)CCC(=O)O
	91	3-(3-Hydroxyphenyl)propanoic acid	compound_1	TYRO	HUMAN	5	1.93e-09	0.3243	0.9086	15.1968	TYR	Tyrosinase	C1=CC(=CC(=C1)O)CCC(=O)O
	91	3-(3-Hydroxyphenyl)propanoic acid	compound_1	UBP4	HUMAN	5	1.57e-36	0.2889	0.2889	63.8285	USP4	Ubiquitin carboxyl-terminal hydrolase 4	C1=CC(=CC(=C1)O)CCC(=O)O
	91	3-(3-Hydroxyphenyl)propanoic acid	compound_1	UBP5	HUMAN	5	1.61e-23	0.2889	0.2889	40.4734	USP5	Ubiquitin carboxyl-terminal hydrolase 5	C1=CC(=CC(=C1)O)CCC(=O)O
	5315606	2,3-Dihydroxypropyl (E)-3-(3,4-dihydroxyphenyl)prop-2-enoate	compound_1	1433G	HUMAN	5	1.709e-08	0.3	0.3	13.4947	YWHAG	14-3-3 protein gamma	C1=CC(=C(C=C1/C=C/C(=O)OCC(CO)O)O)O
	5315606	2,3-Dihydroxypropyl (E)-3-(3,4-dihydroxyphenyl)prop-2-enoate	compound_1	A4	HUMAN	5	4.501e-34	0.5652	23.0949	59.418	APP	Amyloid-beta precursor protein	C1=CC(=C(C=C1/C=C/C(=O)OCC(CO)O)O)O
	5315606	2,3-Dihydroxypropyl (E)-3-(3,4-dihydroxyphenyl)prop-2-enoate	compound_1	ABCG2	HUMAN	5	2.248e-09	0.322	4.4729	15.0763	ABCG2	Broad substrate specificity ATP-binding cassette transporter ABCG2	C1=CC(=C(C=C1/C=C/C(=O)OCC(CO)O)O)O
	5315606	2,3-Dihydroxypropyl (E)-3-(3,4-dihydroxyphenyl)prop-2-enoate	compound_1	AK1BA	HUMAN	5	7.425e-34	0.5778	4.9987	59.0276	AKR1B10	Aldo-keto reductase family 1 member B10	C1=CC(=C(C=C1/C=C/C(=O)OCC(CO)O)O)O
	5315606	2,3-Dihydroxypropyl (E)-3-(3,4-dihydroxyphenyl)prop-2-enoate	compound_1	AK1C4	HUMAN	5	6.46e-13	0.5532	0.5532	21.4345	AKR1C4	Aldo-keto reductase family 1 member C4	C1=CC(=C(C=C1/C=C/C(=O)OCC(CO)O)O)O
	5315606	2,3-Dihydroxypropyl (E)-3-(3,4-dihydroxyphenyl)prop-2-enoate	compound_1	ALDR	HUMAN	5	2.136e-13	0.5778	7.0997	22.2972	AKR1B1	Aldo-keto reductase family 1 member B1	C1=CC(=C(C=C1/C=C/C(=O)OCC(CO)O)O)O
	5315606	2,3-Dihydroxypropyl (E)-3-(3,4-dihydroxyphenyl)prop-2-enoate	compound_1	CAH13	HUMAN	5	8.26e-09	0.3958	2.1337	14.0615	CA13	Carbonic anhydrase 13	C1=CC(=C(C=C1/C=C/C(=O)OCC(CO)O)O)O
	5315606	2,3-Dihydroxypropyl (E)-3-(3,4-dihydroxyphenyl)prop-2-enoate	compound_1	CAH14	HUMAN	5	1.11e-16	0.5	8.0175	28.5961	CA14	Carbonic anhydrase 14	C1=CC(=C(C=C1/C=C/C(=O)OCC(CO)O)O)O
	5315606	2,3-Dihydroxypropyl (E)-3-(3,4-dihydroxyphenyl)prop-2-enoate	compound_1	CAH12	HUMAN	5	4.937e-06	0.5	8.5355	9.0769	CA12	Carbonic anhydrase 12	C1=CC(=C(C=C1/C=C/C(=O)OCC(CO)O)O)O
	5315606	2,3-Dihydroxypropyl (E)-3-(3,4-dihydroxyphenyl)prop-2-enoate	compound_1	CAH3	HUMAN	5	5.215e-07	0.5	0.7955	10.8294	CA3	Carbonic anhydrase 3	C1=CC(=C(C=C1/C=C/C(=O)OCC(CO)O)O)O
	5315606	2,3-Dihydroxypropyl (E)-3-(3,4-dihydroxyphenyl)prop-2-enoate	compound_1	CAH4	HUMAN	5	1.457e-10	0.3958	4.6807	17.2096	CA4	Carbonic anhydrase 4	C1=CC(=C(C=C1/C=C/C(=O)OCC(CO)O)O)O
	5315606	2,3-Dihydroxypropyl (E)-3-(3,4-dihydroxyphenyl)prop-2-enoate	compound_1	CAH5A	HUMAN	5	1.913e-21	0.5	6.2727	36.746	CA5A	Carbonic anhydrase 5A, mitochondrial	C1=CC(=C(C=C1/C=C/C(=O)OCC(CO)O)O)O
	5315606	2,3-Dihydroxypropyl (E)-3-(3,4-dihydroxyphenyl)prop-2-enoate	compound_1	CAH5B	HUMAN	5	4.757e-23	0.5	5.7173	39.6262	CA5B	Carbonic anhydrase 5B, mitochondrial	C1=CC(=C(C=C1/C=C/C(=O)OCC(CO)O)O)O
	5315606	2,3-Dihydroxypropyl (E)-3-(3,4-dihydroxyphenyl)prop-2-enoate	compound_1	CAH6	HUMAN	5	7.638e-25	0.5	6.3804	42.8477	CA6	Carbonic anhydrase 6	C1=CC(=C(C=C1/C=C/C(=O)OCC(CO)O)O)O
	5315606	2,3-Dihydroxypropyl (E)-3-(3,4-dihydroxyphenyl)prop-2-enoate	compound_1	CAH7	HUMAN	5	6.825e-18	0.5	9.9641	30.3682	CA7	Carbonic anhydrase 7	C1=CC(=C(C=C1/C=C/C(=O)OCC(CO)O)O)O
	5315606	2,3-Dihydroxypropyl (E)-3-(3,4-dihydroxyphenyl)prop-2-enoate	compound_1	CH10	HUMAN	5	4.41e-10	0.3396	0.3396	16.3462	HSPE1	10 kDa heat shock protein, mitochondrial	C1=CC(=C(C=C1/C=C/C(=O)OCC(CO)O)O)O
	5315606	2,3-Dihydroxypropyl (E)-3-(3,4-dihydroxyphenyl)prop-2-enoate	compound_1	CH60	HUMAN	5	4.41e-10	0.3396	0.3396	16.3462	HSPD1	60 kDa heat shock protein, mitochondrial	C1=CC(=C(C=C1/C=C/C(=O)OCC(CO)O)O)O
	5315606	2,3-Dihydroxypropyl (E)-3-(3,4-dihydroxyphenyl)prop-2-enoate	compound_1	DCOR	HUMAN	5	9.132e-08	0.2879	0.2879	12.188	ODC1	Ornithine decarboxylase	C1=CC(=C(C=C1/C=C/C(=O)OCC(CO)O)O)O
	5315606	2,3-Dihydroxypropyl (E)-3-(3,4-dihydroxyphenyl)prop-2-enoate	compound_1	DYN1	HUMAN	5	3.222e-26	0.3704	1.9111	45.3161	DNM1	Dynamin-1	C1=CC(=C(C=C1/C=C/C(=O)OCC(CO)O)O)O
	5315606	2,3-Dihydroxypropyl (E)-3-(3,4-dihydroxyphenyl)prop-2-enoate	compound_1	EP300	HUMAN	5	8.674e-07	0.3958	0.9856	10.4328	EP300	Histone acetyltransferase p300	C1=CC(=C(C=C1/C=C/C(=O)OCC(CO)O)O)O
	5315606	2,3-Dihydroxypropyl (E)-3-(3,4-dihydroxyphenyl)prop-2-enoate	compound_1	FOS	HUMAN	5	4.62e-10	0.3958	0.9726	16.3099	FOS	Proto-oncogene c-Fos	C1=CC(=C(C=C1/C=C/C(=O)OCC(CO)O)O)O
	5315606	2,3-Dihydroxypropyl (E)-3-(3,4-dihydroxyphenyl)prop-2-enoate	compound_1	JUN	HUMAN	5	5.602e-08	0.3818	1.6523	12.569	JUN	Transcription factor AP-1	C1=CC(=C(C=C1/C=C/C(=O)OCC(CO)O)O)O
	5315606	2,3-Dihydroxypropyl (E)-3-(3,4-dihydroxyphenyl)prop-2-enoate	compound_1	KDM4E	HUMAN	5	8.357e-07	0.3	0.583	10.4618	KDM4E	Lysine-specific demethylase 4E	C1=CC(=C(C=C1/C=C/C(=O)OCC(CO)O)O)O
	5315606	2,3-Dihydroxypropyl (E)-3-(3,4-dihydroxyphenyl)prop-2-enoate	compound_1	LGUL	HUMAN	5	2.539e-24	0.4146	2.3774	41.911	GLO1	Lactoylglutathione lyase	C1=CC(=C(C=C1/C=C/C(=O)OCC(CO)O)O)O
	5315606	2,3-Dihydroxypropyl (E)-3-(3,4-dihydroxyphenyl)prop-2-enoate	compound_1	LOX5	HUMAN	5	9.604e-07	0.4655	6.9268	10.3534	ALOX5	Arachidonate 5-lipoxygenase	C1=CC(=C(C=C1/C=C/C(=O)OCC(CO)O)O)O
	5315606	2,3-Dihydroxypropyl (E)-3-(3,4-dihydroxyphenyl)prop-2-enoate	compound_1	MMP2	HUMAN	5	1.484e-06	0.5	10.2236	10.0138	MMP2	72 kDa type IV collagenase	C1=CC(=C(C=C1/C=C/C(=O)OCC(CO)O)O)O
	5315606	2,3-Dihydroxypropyl (E)-3-(3,4-dihydroxyphenyl)prop-2-enoate	compound_1	MMP1	HUMAN	5	1.349e-07	0.5	9.4451	11.8836	MMP1	Interstitial collagenase	C1=CC(=C(C=C1/C=C/C(=O)OCC(CO)O)O)O
	5315606	2,3-Dihydroxypropyl (E)-3-(3,4-dihydroxyphenyl)prop-2-enoate	compound_1	MMP9	HUMAN	5	2.392e-08	0.5	10.4673	13.2324	MMP9	Matrix metalloproteinase-9	C1=CC(=C(C=C1/C=C/C(=O)OCC(CO)O)O)O
	5315606	2,3-Dihydroxypropyl (E)-3-(3,4-dihydroxyphenyl)prop-2-enoate	compound_1	MYOC	HUMAN	5	1.012e-35	0.4444	0.4444	62.3764	MYOC	Myocilin	C1=CC(=C(C=C1/C=C/C(=O)OCC(CO)O)O)O
	5315606	2,3-Dihydroxypropyl (E)-3-(3,4-dihydroxyphenyl)prop-2-enoate	compound_1	NEMO	HUMAN	5	6.169e-12	0.3273	0.6224	19.6751	IKBKG	NF-kappa-B essential modulator	C1=CC(=C(C=C1/C=C/C(=O)OCC(CO)O)O)O
	5315606	2,3-Dihydroxypropyl (E)-3-(3,4-dihydroxyphenyl)prop-2-enoate	compound_1	NF2L2	HUMAN	5	4.066e-07	0.413	0.8089	11.0236	NFE2L2	Nuclear factor erythroid 2-related factor 2	C1=CC(=C(C=C1/C=C/C(=O)OCC(CO)O)O)O
	5315606	2,3-Dihydroxypropyl (E)-3-(3,4-dihydroxyphenyl)prop-2-enoate	compound_1	NFKB1	HUMAN	5	9.594e-22	0.3958	1.8417	37.284	NFKB1	Nuclear factor NF-kappa-B p105 subunit	C1=CC(=C(C=C1/C=C/C(=O)OCC(CO)O)O)O
	5315606	2,3-Dihydroxypropyl (E)-3-(3,4-dihydroxyphenyl)prop-2-enoate	compound_1	NR0B2	HUMAN	5	2.665e-15	0.2903	0.2903	25.7274	NR0B2	Nuclear receptor subfamily 0 group B member 2	C1=CC(=C(C=C1/C=C/C(=O)OCC(CO)O)O)O
	5315606	2,3-Dihydroxypropyl (E)-3-(3,4-dihydroxyphenyl)prop-2-enoate	compound_1	PPBI	HUMAN	5	3.733e-06	0.3958	0.9917	9.2948	ALPI	Intestinal-type alkaline phosphatase	C1=CC(=C(C=C1/C=C/C(=O)OCC(CO)O)O)O
	5315606	2,3-Dihydroxypropyl (E)-3-(3,4-dihydroxyphenyl)prop-2-enoate	compound_1	SDF1	HUMAN	5	7.683e-85	0.4255	4.6711	150.562	CXCL12	Stromal cell-derived factor 1	C1=CC(=C(C=C1/C=C/C(=O)OCC(CO)O)O)O
	5315606	2,3-Dihydroxypropyl (E)-3-(3,4-dihydroxyphenyl)prop-2-enoate	compound_1	TAU	HUMAN	5	6.161e-27	0.3922	5.3427	46.6058	MAPT	Microtubule-associated protein tau	C1=CC(=C(C=C1/C=C/C(=O)OCC(CO)O)O)O
	5315606	2,3-Dihydroxypropyl (E)-3-(3,4-dihydroxyphenyl)prop-2-enoate	compound_1	TBB1	HUMAN	5	7.585e-12	0.3273	1.1878	19.5139	TUBB1	Tubulin beta-1 chain	C1=CC(=C(C=C1/C=C/C(=O)OCC(CO)O)O)O
	5315606	2,3-Dihydroxypropyl (E)-3-(3,4-dihydroxyphenyl)prop-2-enoate	compound_1	TF65	HUMAN	5	2.866e-06	0.3778	0.9806	9.5008	RELA	Transcription factor p65	C1=CC(=C(C=C1/C=C/C(=O)OCC(CO)O)O)O
	5315606	2,3-Dihydroxypropyl (E)-3-(3,4-dihydroxyphenyl)prop-2-enoate	compound_1	TTHY	HUMAN	5	1.956e-10	0.5532	1.4714	16.9802	TTR	Transthyretin	C1=CC(=C(C=C1/C=C/C(=O)OCC(CO)O)O)O
	83404	3-Hydroxyphenethyl alcohol	compound_1	AK1BA	HUMAN	5	1.811e-09	0.3617	1.3377	15.2449	AKR1B10	Aldo-keto reductase family 1 member B10	C1=CC(=CC(=C1)O)CCO
	83404	3-Hydroxyphenethyl alcohol	compound_1	CAH5A	HUMAN	5	7.497e-07	0.5	1.9282	10.5465	CA5A	Carbonic anhydrase 5A, mitochondrial	C1=CC(=CC(=C1)O)CCO
	83404	3-Hydroxyphenethyl alcohol	compound_1	CAH5B	HUMAN	5	4.692e-08	0.5	1.9282	12.7072	CA5B	Carbonic anhydrase 5B, mitochondrial	C1=CC(=CC(=C1)O)CCO
	83404	3-Hydroxyphenethyl alcohol	compound_1	CAH6	HUMAN	5	2.751e-07	0.4146	1.7949	11.3283	CA6	Carbonic anhydrase 6	C1=CC(=CC(=C1)O)CCO
	83404	3-Hydroxyphenethyl alcohol	compound_1	CALM1	HUMAN	5	2.006e-08	0.2973	0.2973	13.3698	CALM1	Calmodulin-1	C1=CC(=CC(=C1)O)CCO
	83404	3-Hydroxyphenethyl alcohol	compound_1	CBS	HUMAN	5	8.341e-21	0.2927	0.5784	35.5977	CBS	Cystathionine beta-synthase	C1=CC(=CC(=C1)O)CCO
	83404	3-Hydroxyphenethyl alcohol	compound_1	CTBP2	HUMAN	5	1.193e-10	0.4286	0.4286	17.3654	CTBP2	C-terminal-binding protein 2	C1=CC(=CC(=C1)O)CCO
	83404	3-Hydroxyphenethyl alcohol	compound_1	DHB1	HUMAN	5	8.225e-36	0.4074	14.6536	62.5384	HSD17B1	Estradiol 17-beta-dehydrogenase 1	C1=CC(=CC(=C1)O)CCO
	83404	3-Hydroxyphenethyl alcohol	compound_1	DHB2	HUMAN	5	1.419e-37	0.4074	16.1909	65.7037	HSD17B2	Estradiol 17-beta-dehydrogenase 2	C1=CC(=CC(=C1)O)CCO
	83404	3-Hydroxyphenethyl alcohol	compound_1	GLUT4	HUMAN	5	7.088e-18	0.283	0.283	30.3388	SLC2A4	Solute carrier family 2, facilitated glucose transporter member 4	C1=CC(=CC(=C1)O)CCO
	83404	3-Hydroxyphenethyl alcohol	compound_1	KDM4E	HUMAN	5	1.815e-07	0.3333	0.6458	11.6525	KDM4E	Lysine-specific demethylase 4E	C1=CC(=CC(=C1)O)CCO
	83404	3-Hydroxyphenethyl alcohol	compound_1	KYNU	HUMAN	5	9.504e-14	0.3	0.3	22.9286	KYNU	Kynureninase	C1=CC(=CC(=C1)O)CCO
	83404	3-Hydroxyphenethyl alcohol	compound_1	MIF	HUMAN	5	9.857e-09	0.5312	1.8573	13.9237	MIF	Macrophage migration inhibitory factor	C1=CC(=CC(=C1)O)CCO
	83404	3-Hydroxyphenethyl alcohol	compound_1	OPRD	HUMAN	5	1.983e-09	0.5152	16.1289	15.1742	OPRD1	Delta-type opioid receptor	C1=CC(=CC(=C1)O)CCO
	83404	3-Hydroxyphenethyl alcohol	compound_1	OPRK	HUMAN	5	9.311e-10	0.5667	19.2756	15.7635	OPRK1	Kappa-type opioid receptor	C1=CC(=CC(=C1)O)CCO
	83404	3-Hydroxyphenethyl alcohol	compound_1	OPRM	HUMAN	5	7.89e-09	0.5152	17.7854	14.0973	OPRM1	Mu-type opioid receptor	C1=CC(=CC(=C1)O)CCO
	83404	3-Hydroxyphenethyl alcohol	compound_1	OXDA	HUMAN	5	1.474e-06	0.4474	1.9864	10.0195	DAO	D-amino-acid oxidase	C1=CC(=CC(=C1)O)CCO
	83404	3-Hydroxyphenethyl alcohol	compound_1	SPRE	HUMAN	5	6.146e-12	0.4595	0.4595	19.678	SPR	Sepiapterin reductase	C1=CC(=CC(=C1)O)CCO
	83404	3-Hydroxyphenethyl alcohol	compound_1	TAAR1	HUMAN	5	3.482e-10	0.6538	5.1591	16.5303	TAAR1	Trace amine-associated receptor 1	C1=CC(=CC(=C1)O)CCO
	83404	3-Hydroxyphenethyl alcohol	compound_1	TYRO	HUMAN	5	1.678e-07	0.3636	0.7085	11.7135	TYR	Tyrosinase	C1=CC(=CC(=C1)O)CCO
	999	Phenylacetic acid	compound_1	ABC3A	HUMAN	5	6.333e-06	0.3429	2.1147	8.8827	APOBEC3A	DNA dC->dU-editing enzyme APOBEC-3A	C1=CC=C(C=C1)CC(=O)O
	999	Phenylacetic acid	compound_1	ACE2	HUMAN	5	8.549e-14	0.3077	1.4833	23.0114	ACE2	Angiotensin-converting enzyme 2	C1=CC=C(C=C1)CC(=O)O
	999	Phenylacetic acid	compound_1	ACE	HUMAN	5	1.04e-12	0.3714	5.465	21.0636	ACE	Angiotensin-converting enzyme	C1=CC=C(C=C1)CC(=O)O
	999	Phenylacetic acid	compound_1	ACM1	HUMAN	5	3.454e-06	0.3514	6.8097	9.3554	CHRM1	Muscarinic acetylcholine receptor M1	C1=CC=C(C=C1)CC(=O)O
	999	Phenylacetic acid	compound_1	ADH1G	HUMAN	5	5.662e-15	0.3704	0.3704	25.1356	ADH1C	Alcohol dehydrogenase 1C	C1=CC=C(C=C1)CC(=O)O
	999	Phenylacetic acid	compound_1	ADH1B	HUMAN	5	1.18e-11	0.3704	0.3704	19.1696	ADH1B	All-trans-retinol dehydrogenase [NAD(+)] ADH1B	C1=CC=C(C=C1)CC(=O)O
	999	Phenylacetic acid	compound_1	AK1BA	HUMAN	5	3.553e-15	0.3939	2.1941	25.4864	AKR1B10	Aldo-keto reductase family 1 member B10	C1=CC=C(C=C1)CC(=O)O
	999	Phenylacetic acid	compound_1	AK1C1	HUMAN	5	3.63e-06	0.3	0.5941	9.3166	AKR1C1	Aldo-keto reductase family 1 member C1	C1=CC=C(C=C1)CC(=O)O
	999	Phenylacetic acid	compound_1	AK1C2	HUMAN	5	2.142e-07	0.3103	1.1805	11.5234	AKR1C2	Aldo-keto reductase family 1 member C2	C1=CC=C(C=C1)CC(=O)O
	999	Phenylacetic acid	compound_1	AK1C4	HUMAN	5	4.905e-07	0.2857	0.2857	10.8773	AKR1C4	Aldo-keto reductase family 1 member C4	C1=CC=C(C=C1)CC(=O)O
	999	Phenylacetic acid	compound_1	AK1C3	HUMAN	5	3.492e-06	0.3939	2.466	9.3469	AKR1C3	Aldo-keto reductase family 1 member C3	C1=CC=C(C=C1)CC(=O)O
	999	Phenylacetic acid	compound_1	ALDR	HUMAN	5	7.994e-15	0.619	7.8633	24.8542	AKR1B1	Aldo-keto reductase family 1 member B1	C1=CC=C(C=C1)CC(=O)O
	999	Phenylacetic acid	compound_1	AMD	HUMAN	5	3.322e-69	0.5769	2.3315	122.491	PAM	Peptidyl-glycine alpha-amidating monooxygenase	C1=CC=C(C=C1)CC(=O)O
	999	Phenylacetic acid	compound_1	AMPB	HUMAN	5	8.093e-22	0.3077	0.6077	37.4166	RNPEP	Aminopeptidase B	C1=CC=C(C=C1)CC(=O)O
	999	Phenylacetic acid	compound_1	AMPL	HUMAN	5	1.226e-29	0.3667	2.443	51.4554	LAP3	Cytosol aminopeptidase	C1=CC=C(C=C1)CC(=O)O
	999	Phenylacetic acid	compound_1	AMPN	HUMAN	5	1.612e-29	0.3667	6.7879	51.2421	ANPEP	Aminopeptidase N	C1=CC=C(C=C1)CC(=O)O
	999	Phenylacetic acid	compound_1	AOC2	HUMAN	5	2.401e-35	0.3235	0.9029	61.7032	AOC2	Retina-specific copper amine oxidase	C1=CC=C(C=C1)CC(=O)O
	999	Phenylacetic acid	compound_1	AOC3	HUMAN	5	4.486e-10	0.3333	2.4894	16.3329	AOC3	Membrane primary amine oxidase	C1=CC=C(C=C1)CC(=O)O
	999	Phenylacetic acid	compound_1	ASAH1	HUMAN	5	1.674e-11	0.3077	1.5015	18.8968	ASAH1	Acid ceramidase	C1=CC=C(C=C1)CC(=O)O
	999	Phenylacetic acid	compound_1	CAC1G	HUMAN	5	8.96e-08	0.4	2.912	12.2028	CACNA1G	Voltage-dependent T-type calcium channel subunit alpha-1G	C1=CC=C(C=C1)CC(=O)O
	999	Phenylacetic acid	compound_1	CAC1H	HUMAN	5	4.737e-09	0.35	2.512	14.495	CACNA1H	Voltage-dependent T-type calcium channel subunit alpha-1H	C1=CC=C(C=C1)CC(=O)O
	999	Phenylacetic acid	compound_1	CAC1I	HUMAN	5	1.665e-15	0.4	2.912	26.0573	CACNA1I	Voltage-dependent T-type calcium channel subunit alpha-1I	C1=CC=C(C=C1)CC(=O)O
	999	Phenylacetic acid	compound_1	CAH12	HUMAN	5	7.092e-09	0.4118	12.3321	14.1804	CA12	Carbonic anhydrase 12	C1=CC=C(C=C1)CC(=O)O
	999	Phenylacetic acid	compound_1	CAH14	HUMAN	5	1.834e-06	0.4118	3.0056	9.8489	CA14	Carbonic anhydrase 14	C1=CC=C(C=C1)CC(=O)O
	999	Phenylacetic acid	compound_1	CAH3	HUMAN	5	1.802e-08	0.375	0.9768	13.4535	CA3	Carbonic anhydrase 3	C1=CC=C(C=C1)CC(=O)O
	999	Phenylacetic acid	compound_1	CAH1	HUMAN	5	6.602e-08	0.4118	15.7383	12.4409	CA1	Carbonic anhydrase 1	C1=CC=C(C=C1)CC(=O)O
	999	Phenylacetic acid	compound_1	CAH2	HUMAN	5	5.56e-09	0.4483	20.2852	14.3702	CA2	Carbonic anhydrase 2	C1=CC=C(C=C1)CC(=O)O
	999	Phenylacetic acid	compound_1	CAH5A	HUMAN	5	7.883e-15	0.4118	4.3029	24.8666	CA5A	Carbonic anhydrase 5A, mitochondrial	C1=CC=C(C=C1)CC(=O)O
	999	Phenylacetic acid	compound_1	CAH5B	HUMAN	5	5.551e-16	0.4118	3.9241	26.8867	CA5B	Carbonic anhydrase 5B, mitochondrial	C1=CC=C(C=C1)CC(=O)O
	999	Phenylacetic acid	compound_1	CAH7	HUMAN	5	1.393e-10	0.4118	5.8626	17.2448	CA7	Carbonic anhydrase 7	C1=CC=C(C=C1)CC(=O)O
	999	Phenylacetic acid	compound_1	CAH9	HUMAN	5	8.941e-09	0.4118	14.0444	13.9997	CA9	Carbonic anhydrase 9	C1=CC=C(C=C1)CC(=O)O
	999	Phenylacetic acid	compound_1	CAN1	HUMAN	5	1.184e-06	0.3429	3.3356	10.1902	CAPN1	Calpain-1 catalytic subunit	C1=CC=C(C=C1)CC(=O)O
	999	Phenylacetic acid	compound_1	CASP1	HUMAN	5	3.576e-06	0.3659	3.0012	9.3283	CASP1	Caspase-1	C1=CC=C(C=C1)CC(=O)O
	999	Phenylacetic acid	compound_1	CASP3	HUMAN	5	2.149e-08	0.4	6.8875	13.3162	CASP3	Caspase-3	C1=CC=C(C=C1)CC(=O)O
	999	Phenylacetic acid	compound_1	CASP7	HUMAN	5	6.677e-09	0.4	3.7907	14.2274	CASP7	Caspase-7	C1=CC=C(C=C1)CC(=O)O
	999	Phenylacetic acid	compound_1	CBPA1	HUMAN	5	1.469e-74	0.4643	6.5665	132.103	CPA1	Carboxypeptidase A1	C1=CC=C(C=C1)CC(=O)O
	999	Phenylacetic acid	compound_1	CBPA3	HUMAN	5	9.366e-80	0.4643	1.3114	141.431	CPA3	Mast cell carboxypeptidase A	C1=CC=C(C=C1)CC(=O)O
	999	Phenylacetic acid	compound_1	CBPC2	HUMAN	5	5.965e-45	0.3571	0.3571	78.9467	AGBL2	Cytosolic carboxypeptidase 2	C1=CC=C(C=C1)CC(=O)O
	999	Phenylacetic acid	compound_1	CBS	HUMAN	5	5.106e-12	0.3243	0.3243	19.8226	CBS	Cystathionine beta-synthase	C1=CC=C(C=C1)CC(=O)O
	999	Phenylacetic acid	compound_1	CD69	HUMAN	5	9.167e-13	0.3125	0.3125	21.1616	CD69	Early activation antigen CD69	C1=CC=C(C=C1)CC(=O)O
	999	Phenylacetic acid	compound_1	CDC42	HUMAN	5	4.011e-10	0.3182	0.3182	16.4201	CDC42	Cell division control protein 42 homolog	C1=CC=C(C=C1)CC(=O)O
	999	Phenylacetic acid	compound_1	CMA1	HUMAN	5	2.934e-09	0.4118	3.7828	14.8685	CMA1	Chymase	C1=CC=C(C=C1)CC(=O)O
	999	Phenylacetic acid	compound_1	CP1A2	HUMAN	5	5.508e-08	0.48	16.9347	12.5822	CYP1A2	Cytochrome P450 1A2	C1=CC=C(C=C1)CC(=O)O
	999	Phenylacetic acid	compound_1	CP2CJ	HUMAN	5	1.196e-08	0.4	18.1431	13.7732	CYP2C19	Cytochrome P450 2C19	C1=CC=C(C=C1)CC(=O)O
	999	Phenylacetic acid	compound_1	CP2D6	HUMAN	5	4.62e-06	0.48	7.2209	9.1287	CYP2D6	Cytochrome P450 2D6	C1=CC=C(C=C1)CC(=O)O
	999	Phenylacetic acid	compound_1	CPNS1	HUMAN	5	2.849e-06	0.2857	0.2857	9.5055	CAPNS1	Calpain small subunit 1	C1=CC=C(C=C1)CC(=O)O
	999	Phenylacetic acid	compound_1	CTBP2	HUMAN	5	1.513e-106	0.5385	4.5843	189.531	CTBP2	C-terminal-binding protein 2	C1=CC=C(C=C1)CC(=O)O
	999	Phenylacetic acid	compound_1	CTDS1	HUMAN	5	3.251e-06	0.5556	3.7915	9.4026	CTDSP1	Carboxy-terminal domain RNA polymerase II polypeptide A small phosphatase 1	C1=CC=C(C=C1)CC(=O)O
	999	Phenylacetic acid	compound_1	CTRB1	HUMAN	5	9.548e-15	0.3158	1.5334	24.7194	CTRB1	Chymotrypsinogen B	C1=CC=C(C=C1)CC(=O)O
	999	Phenylacetic acid	compound_1	DCMC	HUMAN	5	3.223e-10	0.3158	2.9782	16.5906	MLYCD	Malonyl-CoA decarboxylase, mitochondrial	C1=CC=C(C=C1)CC(=O)O
	999	Phenylacetic acid	compound_1	DGLA	HUMAN	5	6.661e-15	0.3077	2.9116	24.9973	DAGLA	Sn1-specific diacylglycerol lipase alpha	C1=CC=C(C=C1)CC(=O)O
	999	Phenylacetic acid	compound_1	DNPEP	HUMAN	5	9.54e-31	0.3	0.6	53.4462	DNPEP	Aspartyl aminopeptidase	C1=CC=C(C=C1)CC(=O)O
	999	Phenylacetic acid	compound_1	DOPO	HUMAN	5	7.167e-09	0.3333	0.3333	14.1722	DBH	Dopamine beta-hydroxylase	C1=CC=C(C=C1)CC(=O)O
	999	Phenylacetic acid	compound_1	EAA3	HUMAN	5	3.585e-12	0.3243	1.2223	20.0983	SLC1A1	Excitatory amino acid transporter 3	C1=CC=C(C=C1)CC(=O)O
	999	Phenylacetic acid	compound_1	EGLN1	HUMAN	5	3.134e-07	0.3409	3.2781	11.2265	EGLN1	Egl nine homolog 1	C1=CC=C(C=C1)CC(=O)O
	999	Phenylacetic acid	compound_1	EGLN3	HUMAN	5	2.031e-08	0.3056	1.1892	13.3601	EGLN3	Egl nine homolog 3	C1=CC=C(C=C1)CC(=O)O
	999	Phenylacetic acid	compound_1	ENPP2	HUMAN	5	1.666e-08	0.425	3.289	13.5146	ENPP2	Ectonucleotide pyrophosphatase/phosphodiesterase family member 2	C1=CC=C(C=C1)CC(=O)O
	999	Phenylacetic acid	compound_1	ERAP2	HUMAN	5	9.654e-09	0.3077	1.1904	13.9399	ERAP2	Endoplasmic reticulum aminopeptidase 2	C1=CC=C(C=C1)CC(=O)O
	999	Phenylacetic acid	compound_1	ERCC5	HUMAN	5	1.076e-18	0.3429	1.8125	31.8083	ERCC5	DNA repair protein complementing XP-G cells	C1=CC=C(C=C1)CC(=O)O
	999	Phenylacetic acid	compound_1	EST1	HUMAN	5	6.514e-52	0.7	15.8275	91.4453	CES1	Liver carboxylesterase 1	C1=CC=C(C=C1)CC(=O)O
	999	Phenylacetic acid	compound_1	EST2	HUMAN	5	5.778e-43	0.4667	8.373	75.3811	CES2	Cocaine esterase	C1=CC=C(C=C1)CC(=O)O
	999	Phenylacetic acid	compound_1	FAAH1	HUMAN	5	6.847e-07	0.3636	6.0791	10.6172	FAAH	Fatty-acid amide hydrolase 1	C1=CC=C(C=C1)CC(=O)O
	999	Phenylacetic acid	compound_1	FABP4	HUMAN	5	1.231e-09	0.3721	2.4005	15.5458	FABP4	Fatty acid-binding protein, adipocyte	C1=CC=C(C=C1)CC(=O)O
	999	Phenylacetic acid	compound_1	FABP5	HUMAN	5	1.76e-08	0.3514	1.018	13.4716	FABP5	Fatty acid-binding protein 5	C1=CC=C(C=C1)CC(=O)O
	999	Phenylacetic acid	compound_1	FABPH	HUMAN	5	1.358e-07	0.3548	0.6882	11.8786	FABP3	Fatty acid-binding protein, heart	C1=CC=C(C=C1)CC(=O)O
	999	Phenylacetic acid	compound_1	FEN1	HUMAN	5	3.331e-16	0.3429	1.825	27.4743	FEN1	Flap endonuclease 1	C1=CC=C(C=C1)CC(=O)O
	999	Phenylacetic acid	compound_1	FFAR1	HUMAN	5	3.47e-39	0.64	29.8599	68.5973	FFAR1	Free fatty acid receptor 1	C1=CC=C(C=C1)CC(=O)O
	999	Phenylacetic acid	compound_1	FFAR4	HUMAN	5	2.611e-29	0.3871	10.1108	50.8659	FFAR4	Free fatty acid receptor 4	C1=CC=C(C=C1)CC(=O)O
	999	Phenylacetic acid	compound_1	FOLH1	HUMAN	5	2.323e-24	0.4138	6.4765	41.9804	FOLH1	Glutamate carboxypeptidase 2	C1=CC=C(C=C1)CC(=O)O
	999	Phenylacetic acid	compound_1	FPPS	HUMAN	5	7.145e-07	0.3793	1.8698	10.584	FDPS	Farnesyl pyrophosphate synthase	C1=CC=C(C=C1)CC(=O)O
	999	Phenylacetic acid	compound_1	FTO	HUMAN	5	1.339e-11	0.2821	0.2821	19.0706	FTO	Alpha-ketoglutarate-dependent dioxygenase FTO	C1=CC=C(C=C1)CC(=O)O
	999	Phenylacetic acid	compound_1	FUCO	HUMAN	5	3.438e-11	0.2973	1.4328	18.3357	FUCA1	Tissue alpha-L-fucosidase	C1=CC=C(C=C1)CC(=O)O
	999	Phenylacetic acid	compound_1	G6PC	HUMAN	5	2.994e-07	0.2812	0.2812	11.2621	G6PC	Glucose-6-phosphatase	C1=CC=C(C=C1)CC(=O)O
	999	Phenylacetic acid	compound_1	GGH	HUMAN	5	1.444e-23	0.2895	0.2895	40.5557	GGH	Gamma-glutamyl hydrolase	C1=CC=C(C=C1)CC(=O)O
	999	Phenylacetic acid	compound_1	GLSK	HUMAN	5	3.89e-27	0.4118	14.576	46.9644	GLS	Glutaminase kidney isoform, mitochondrial	C1=CC=C(C=C1)CC(=O)O
	999	Phenylacetic acid	compound_1	GP183	HUMAN	5	2.161e-20	0.35	3.0226	34.8555	GPR183	G-protein coupled receptor 183	C1=CC=C(C=C1)CC(=O)O
	999	Phenylacetic acid	compound_1	GPR17	HUMAN	5	3.643e-08	0.3023	0.5844	12.9046	GPR17	Uracil nucleotide/cysteinyl leukotriene receptor	C1=CC=C(C=C1)CC(=O)O
	999	Phenylacetic acid	compound_1	GRM3	HUMAN	5	1.691e-08	0.3158	1.4883	13.503	GRM3	Metabotropic glutamate receptor 3	C1=CC=C(C=C1)CC(=O)O
	999	Phenylacetic acid	compound_1	GSHR	HUMAN	5	1.909e-07	0.2895	0.5715	11.6132	GSR	Glutathione reductase, mitochondrial	C1=CC=C(C=C1)CC(=O)O
	999	Phenylacetic acid	compound_1	HAOX1	HUMAN	5	1.221e-15	0.3125	0.6125	26.3588	HAO1	Hydroxyacid oxidase 1	C1=CC=C(C=C1)CC(=O)O
	999	Phenylacetic acid	compound_1	HCAR2	HUMAN	5	2.894e-06	0.3871	2.9302	9.4933	HCAR2	Hydroxycarboxylic acid receptor 2	C1=CC=C(C=C1)CC(=O)O
	999	Phenylacetic acid	compound_1	HCAR3	HUMAN	5	5.517e-06	0.3243	0.932	8.9902	HCAR3	Hydroxycarboxylic acid receptor 3	C1=CC=C(C=C1)CC(=O)O
	999	Phenylacetic acid	compound_1	HDA10	HUMAN	5	3.642e-08	0.3415	2.1511	12.9047	HDAC10	Polyamine deacetylase HDAC10	C1=CC=C(C=C1)CC(=O)O
	999	Phenylacetic acid	compound_1	HDA11	HUMAN	5	1.587e-08	0.3415	1.8261	13.5522	HDAC11	Histone deacetylase 11	C1=CC=C(C=C1)CC(=O)O
	999	Phenylacetic acid	compound_1	HDAC1	HUMAN	5	1.964e-09	0.4118	16.5239	15.1814	HDAC1	Histone deacetylase 1	C1=CC=C(C=C1)CC(=O)O
	999	Phenylacetic acid	compound_1	HDAC2	HUMAN	5	7.99e-10	0.4286	7.1646	15.8828	HDAC2	Histone deacetylase 2	C1=CC=C(C=C1)CC(=O)O
	999	Phenylacetic acid	compound_1	HDAC4	HUMAN	5	1.291e-06	0.3415	3.0077	10.1225	HDAC4	Histone deacetylase 4	C1=CC=C(C=C1)CC(=O)O
	999	Phenylacetic acid	compound_1	HDAC5	HUMAN	5	7.637e-09	0.3415	1.5266	14.1226	HDAC5	Histone deacetylase 5	C1=CC=C(C=C1)CC(=O)O
	999	Phenylacetic acid	compound_1	HDAC6	HUMAN	5	1.925e-09	0.6087	11.8709	15.197	HDAC6	Histone deacetylase 6	C1=CC=C(C=C1)CC(=O)O
	999	Phenylacetic acid	compound_1	HDAC7	HUMAN	5	1.504e-10	0.3415	1.8599	17.185	HDAC7	Histone deacetylase 7	C1=CC=C(C=C1)CC(=O)O
	999	Phenylacetic acid	compound_1	HDAC8	HUMAN	5	3.488e-17	0.4286	13.2939	29.0962	HDAC8	Histone deacetylase 8	C1=CC=C(C=C1)CC(=O)O
	999	Phenylacetic acid	compound_1	HDAC9	HUMAN	5	2.485e-09	0.3415	1.5696	14.998	HDAC9	Histone deacetylase 9	C1=CC=C(C=C1)CC(=O)O
	999	Phenylacetic acid	compound_1	HMGB1	HUMAN	5	6.243e-24	0.2941	0.2941	41.2096	HMGB1	High mobility group protein B1	C1=CC=C(C=C1)CC(=O)O
	999	Phenylacetic acid	compound_1	HMOX1	HUMAN	5	1.246e-25	0.3158	0.3158	44.2611	HMOX1	Heme oxygenase 1	C1=CC=C(C=C1)CC(=O)O
	999	Phenylacetic acid	compound_1	HYEP	HUMAN	5	1.31e-14	0.3871	4.0879	24.4735	EPHX1	Epoxide hydrolase 1	C1=CC=C(C=C1)CC(=O)O
	999	Phenylacetic acid	compound_1	HYES	HUMAN	5	1.087e-08	0.3636	8.978	13.8471	EPHX2	Bifunctional epoxide hydrolase 2	C1=CC=C(C=C1)CC(=O)O
	999	Phenylacetic acid	compound_1	IL6RB	HUMAN	5	9.7e-12	0.2857	0.2857	19.3222	IL6ST	Interleukin-6 receptor subunit beta	C1=CC=C(C=C1)CC(=O)O
	999	Phenylacetic acid	compound_1	IL8	HUMAN	5	2.155e-43	0.4194	3.0553	76.1498	CXCL8	Interleukin-8	C1=CC=C(C=C1)CC(=O)O
	999	Phenylacetic acid	compound_1	KCNQ2	HUMAN	5	9.324e-08	0.3889	0.9603	12.1718	KCNQ2	Potassium voltage-gated channel subfamily KQT member 2	C1=CC=C(C=C1)CC(=O)O
	999	Phenylacetic acid	compound_1	KDM2A	HUMAN	5	9.134e-07	0.3714	0.6669	10.3925	KDM2A	Lysine-specific demethylase 2A	C1=CC=C(C=C1)CC(=O)O
	999	Phenylacetic acid	compound_1	KDM4A	HUMAN	5	1.257e-06	0.3333	1.2892	10.1433	KDM4A	Lysine-specific demethylase 4A	C1=CC=C(C=C1)CC(=O)O
	999	Phenylacetic acid	compound_1	KDM4C	HUMAN	5	9.37e-07	0.4375	2.9522	10.3726	KDM4C	Lysine-specific demethylase 4C	C1=CC=C(C=C1)CC(=O)O
	999	Phenylacetic acid	compound_1	KDM4D	HUMAN	5	3.563e-17	0.3889	1.0059	29.0797	KDM4D	Lysine-specific demethylase 4D	C1=CC=C(C=C1)CC(=O)O
	999	Phenylacetic acid	compound_1	KDM4E	HUMAN	5	3.658e-07	0.3243	0.617	11.1061	KDM4E	Lysine-specific demethylase 4E	C1=CC=C(C=C1)CC(=O)O
	999	Phenylacetic acid	compound_1	KDM6B	HUMAN	5	1.11e-16	0.3889	1.5993	27.9953	KDM6B	Lysine-specific demethylase 6B	C1=CC=C(C=C1)CC(=O)O
	999	Phenylacetic acid	compound_1	KLK6	HUMAN	5	1.321e-08	0.3043	0.3043	13.6956	KLK6	Kallikrein-6	C1=CC=C(C=C1)CC(=O)O
	999	Phenylacetic acid	compound_1	KS6B2	HUMAN	5	1.11e-16	0.4167	0.768	28.5673	RPS6KB2	Ribosomal protein S6 kinase beta-2	C1=CC=C(C=C1)CC(=O)O
	999	Phenylacetic acid	compound_1	KYNU	HUMAN	5	3.922e-13	0.2857	0.2857	21.8235	KYNU	Kynureninase	C1=CC=C(C=C1)CC(=O)O
	999	Phenylacetic acid	compound_1	LAT1	HUMAN	5	6.637e-64	0.3529	1.048	112.975	SLC7A5	Large neutral amino acids transporter small subunit 1	C1=CC=C(C=C1)CC(=O)O
	999	Phenylacetic acid	compound_1	LDHB	HUMAN	5	8.189e-08	0.325	0.9228	12.273	LDHB	L-lactate dehydrogenase B chain	C1=CC=C(C=C1)CC(=O)O
	999	Phenylacetic acid	compound_1	LIPL	HUMAN	5	4.884e-19	0.3023	0.3023	32.4244	LPL	Lipoprotein lipase	C1=CC=C(C=C1)CC(=O)O
	999	Phenylacetic acid	compound_1	LKHA4	HUMAN	5	1.865e-14	0.3611	6.4433	24.1988	LTA4H	Leukotriene A-4 hydrolase	C1=CC=C(C=C1)CC(=O)O
	999	Phenylacetic acid	compound_1	LOX5	HUMAN	5	4.563e-11	0.4118	11.2586	18.1149	ALOX5	Arachidonate 5-lipoxygenase	C1=CC=C(C=C1)CC(=O)O
	999	Phenylacetic acid	compound_1	LPAR1	HUMAN	5	8.882e-16	0.3696	4.0846	26.6156	LPAR1	Lysophosphatidic acid receptor 1	C1=CC=C(C=C1)CC(=O)O
	999	Phenylacetic acid	compound_1	LT4R1	HUMAN	5	3.22e-15	0.3684	5.2595	25.5568	LTB4R	Leukotriene B4 receptor 1	C1=CC=C(C=C1)CC(=O)O
	999	Phenylacetic acid	compound_1	LY96	HUMAN	5	1.443e-15	0.2955	0.2955	26.1868	LY96	Lymphocyte antigen 96	C1=CC=C(C=C1)CC(=O)O
	999	Phenylacetic acid	compound_1	LYAM1	HUMAN	5	8.41e-30	0.381	2.0336	51.7492	SELL	L-selectin	C1=CC=C(C=C1)CC(=O)O
	999	Phenylacetic acid	compound_1	LYAM2	HUMAN	5	5.048e-08	0.4167	1.477	12.6501	SELE	E-selectin	C1=CC=C(C=C1)CC(=O)O
	999	Phenylacetic acid	compound_1	LYAM3	HUMAN	5	1.394e-19	0.4167	2.4503	33.4019	SELP	P-selectin	C1=CC=C(C=C1)CC(=O)O
	999	Phenylacetic acid	compound_1	MEP1B	HUMAN	5	3.736e-06	0.4	0.4	9.2942	MEP1B	Meprin A subunit beta	C1=CC=C(C=C1)CC(=O)O
	999	Phenylacetic acid	compound_1	MGLL	HUMAN	5	1.075e-07	0.3571	2.5494	12.0605	MGLL	Monoglyceride lipase	C1=CC=C(C=C1)CC(=O)O
	999	Phenylacetic acid	compound_1	MIF	HUMAN	5	1.534e-10	0.3704	2.2632	17.1697	MIF	Macrophage migration inhibitory factor	C1=CC=C(C=C1)CC(=O)O
	999	Phenylacetic acid	compound_1	MMEL1	HUMAN	5	6.854e-07	0.3077	0.6004	10.6164	MMEL1	Membrane metallo-endopeptidase-like 1	C1=CC=C(C=C1)CC(=O)O
	999	Phenylacetic acid	compound_1	MMP12	HUMAN	5	4.55e-18	0.4	7.9984	30.6844	MMP12	Macrophage metalloelastase	C1=CC=C(C=C1)CC(=O)O
	999	Phenylacetic acid	compound_1	MMP16	HUMAN	5	6.806e-11	0.3939	1.0439	17.8031	MMP16	Matrix metalloproteinase-16	C1=CC=C(C=C1)CC(=O)O
	999	Phenylacetic acid	compound_1	MMP2	HUMAN	5	7.703e-09	0.3939	13.5704	14.116	MMP2	72 kDa type IV collagenase	C1=CC=C(C=C1)CC(=O)O
	999	Phenylacetic acid	compound_1	MMP8	HUMAN	5	3.674e-09	0.3939	6.3762	14.6932	MMP8	Neutrophil collagenase	C1=CC=C(C=C1)CC(=O)O
	999	Phenylacetic acid	compound_1	MMP9	HUMAN	5	2.458e-08	0.3939	10.4531	13.2112	MMP9	Matrix metalloproteinase-9	C1=CC=C(C=C1)CC(=O)O
	999	Phenylacetic acid	compound_1	MOT4	HUMAN	5	8.335e-27	0.3023	0.8867	46.3702	SLC16A3	Monocarboxylate transporter 4	C1=CC=C(C=C1)CC(=O)O
	999	Phenylacetic acid	compound_1	MPIP2	HUMAN	5	3.117e-06	0.3548	1.8635	9.4355	CDC25B	M-phase inducer phosphatase 2	C1=CC=C(C=C1)CC(=O)O
	999	Phenylacetic acid	compound_1	NALD2	HUMAN	5	3.407e-24	0.3611	1.3031	41.6819	NAALAD2	N-acetylated-alpha-linked acidic dipeptidase 2	C1=CC=C(C=C1)CC(=O)O
	999	Phenylacetic acid	compound_1	NEP	HUMAN	5	3.425e-22	0.3714	8.1948	38.0871	MME	Neprilysin	C1=CC=C(C=C1)CC(=O)O
	999	Phenylacetic acid	compound_1	NMDE2	HUMAN	5	5.039e-07	0.3448	2.1143	10.8562	GRIN2B	Glutamate receptor ionotropic, NMDA 2B	C1=CC=C(C=C1)CC(=O)O
	999	Phenylacetic acid	compound_1	NR0B1	HUMAN	5	2.422e-08	0.2941	0.2941	13.2229	NR0B1	Nuclear receptor subfamily 0 group B member 1	C1=CC=C(C=C1)CC(=O)O
	999	Phenylacetic acid	compound_1	NR1H2	HUMAN	5	2.888e-06	0.3208	3.8446	9.4951	NR1H2	Oxysterols receptor LXR-beta	C1=CC=C(C=C1)CC(=O)O
	999	Phenylacetic acid	compound_1	NR1H3	HUMAN	5	9.794e-08	0.3208	4.4751	12.1334	NR1H3	Oxysterols receptor LXR-alpha	C1=CC=C(C=C1)CC(=O)O
	999	Phenylacetic acid	compound_1	NR1H4	HUMAN	5	4.261e-11	0.4848	6.6106	18.1682	NR1H4	Bile acid receptor	C1=CC=C(C=C1)CC(=O)O
	999	Phenylacetic acid	compound_1	OXDA	HUMAN	5	1.887e-15	0.359	4.8336	25.9923	DAO	D-amino-acid oxidase	C1=CC=C(C=C1)CC(=O)O
	999	Phenylacetic acid	compound_1	P2RX1	HUMAN	5	8.752e-07	0.3243	0.3243	10.4258	P2RX1	P2X purinoceptor 1	C1=CC=C(C=C1)CC(=O)O
	999	Phenylacetic acid	compound_1	P2RX4	HUMAN	5	7.477e-23	0.3333	1.5855	39.2737	P2RX4	P2X purinoceptor 4	C1=CC=C(C=C1)CC(=O)O
	999	Phenylacetic acid	compound_1	P4HTM	HUMAN	5	7.015e-11	0.4483	1.0281	17.7795	P4HTM	Transmembrane prolyl 4-hydroxylase	C1=CC=C(C=C1)CC(=O)O
	999	Phenylacetic acid	compound_1	PA24B	HUMAN	5	6.217e-15	0.3684	0.9944	25.0492	PLA2G4B	Cytosolic phospholipase A2 beta	C1=CC=C(C=C1)CC(=O)O
	999	Phenylacetic acid	compound_1	PA24A	HUMAN	5	6.328e-15	0.3256	4.2265	25.0432	PLA2G4A	Cytosolic phospholipase A2	C1=CC=C(C=C1)CC(=O)O
	999	Phenylacetic acid	compound_1	PA2GA	HUMAN	5	1.675e-11	0.3125	3.833	18.8964	PLA2G2A	Phospholipase A2, membrane associated	C1=CC=C(C=C1)CC(=O)O
	999	Phenylacetic acid	compound_1	PAR10	HUMAN	5	8.704e-10	0.3636	0.957	15.8161	PARP10	Protein mono-ADP-ribosyltransferase PARP10	C1=CC=C(C=C1)CC(=O)O
	999	Phenylacetic acid	compound_1	PD2R2	HUMAN	5	6.995e-33	0.4242	48.1177	57.2788	PTGDR2	Prostaglandin D2 receptor 2	C1=CC=C(C=C1)CC(=O)O
	999	Phenylacetic acid	compound_1	PDE4B	HUMAN	5	7.355e-13	0.4	10.4241	21.3332	PDE4B	cAMP-specific 3',5'-cyclic phosphodiesterase 4B	C1=CC=C(C=C1)CC(=O)O
	999	Phenylacetic acid	compound_1	PDE4D	HUMAN	5	2.943e-08	0.3265	4.4615	13.0708	PDE4D	cAMP-specific 3',5'-cyclic phosphodiesterase 4D	C1=CC=C(C=C1)CC(=O)O
	999	Phenylacetic acid	compound_1	PE2R2	HUMAN	5	4.675e-13	0.3947	6.6701	21.6867	PTGER2	Prostaglandin E2 receptor EP2 subtype	C1=CC=C(C=C1)CC(=O)O
	999	Phenylacetic acid	compound_1	PE2R1	HUMAN	5	4.409e-09	0.3947	5.2812	14.551	PTGER1	Prostaglandin E2 receptor EP1 subtype	C1=CC=C(C=C1)CC(=O)O
	999	Phenylacetic acid	compound_1	PE2R3	HUMAN	5	3.209e-14	0.3947	8.1627	23.776	PTGER3	Prostaglandin E2 receptor EP3 subtype	C1=CC=C(C=C1)CC(=O)O
	999	Phenylacetic acid	compound_1	PE2R4	HUMAN	5	4.289e-24	0.4211	13.0857	41.5023	PTGER4	Prostaglandin E2 receptor EP4 subtype	C1=CC=C(C=C1)CC(=O)O
	999	Phenylacetic acid	compound_1	PERM	HUMAN	5	3.525e-07	0.3548	1.6888	11.1349	MPO	Myeloperoxidase	C1=CC=C(C=C1)CC(=O)O
	999	Phenylacetic acid	compound_1	PGH1	HUMAN	5	2.889e-06	0.7273	3.6591	9.4946	PTGS1	Prostaglandin G/H synthase 1	C1=CC=C(C=C1)CC(=O)O
	999	Phenylacetic acid	compound_1	PGH2	HUMAN	5	5.797e-06	0.4412	8.3775	8.9516	PTGS2	Prostaglandin G/H synthase 2	C1=CC=C(C=C1)CC(=O)O
	999	Phenylacetic acid	compound_1	PPAP	HUMAN	5	2.22e-16	0.3235	0.6471	27.8674	ACP3	Prostatic acid phosphatase	C1=CC=C(C=C1)CC(=O)O
	999	Phenylacetic acid	compound_1	PPARA	HUMAN	5	5.551e-16	0.3784	19.2094	26.9671	PPARA	Peroxisome proliferator-activated receptor alpha	C1=CC=C(C=C1)CC(=O)O
	999	Phenylacetic acid	compound_1	PPARD	HUMAN	5	2.968e-08	0.3636	6.9874	13.0641	PPARD	Peroxisome proliferator-activated receptor delta	C1=CC=C(C=C1)CC(=O)O
	999	Phenylacetic acid	compound_1	PPARG	HUMAN	5	1.754e-14	0.4857	23.7572	24.2461	PPARG	Peroxisome proliferator-activated receptor gamma	C1=CC=C(C=C1)CC(=O)O
	999	Phenylacetic acid	compound_1	PSA	HUMAN	5	4.905e-07	0.2857	0.2857	10.8773	NPEPPS	Puromycin-sensitive aminopeptidase	C1=CC=C(C=C1)CC(=O)O
	999	Phenylacetic acid	compound_1	PTPRC	HUMAN	5	3.187e-06	0.3235	1.1932	9.4182	PTPRC	Receptor-type tyrosine-protein phosphatase C	C1=CC=C(C=C1)CC(=O)O
	999	Phenylacetic acid	compound_1	RAGE	HUMAN	5	3.013e-07	0.2927	0.5854	11.2571	AGER	Advanced glycosylation end product-specific receptor	C1=CC=C(C=C1)CC(=O)O
	999	Phenylacetic acid	compound_1	RCOR3	HUMAN	5	3.56e-37	0.2941	0.2941	64.9867	RCOR3	REST corepressor 3	C1=CC=C(C=C1)CC(=O)O
	999	Phenylacetic acid	compound_1	RGS8	HUMAN	5	1.322e-08	0.2857	0.2857	13.6951	RGS8	Regulator of G-protein signaling 8	C1=CC=C(C=C1)CC(=O)O
	999	Phenylacetic acid	compound_1	RNH1	HUMAN	5	1.487e-20	0.3158	0.6235	35.1468	RNASEH1	Ribonuclease H1	C1=CC=C(C=C1)CC(=O)O
	999	Phenylacetic acid	compound_1	RS27	HUMAN	5	4.196e-11	0.2979	0.2979	18.1802	RPS27	40S ribosomal protein S27	C1=CC=C(C=C1)CC(=O)O
	999	Phenylacetic acid	compound_1	S15A1	HUMAN	5	5.327e-58	0.4194	1.1466	102.374	SLC15A1	Solute carrier family 15 member 1	C1=CC=C(C=C1)CC(=O)O
	999	Phenylacetic acid	compound_1	S1PR4	HUMAN	5	1.093e-06	0.3333	2.8699	10.2524	S1PR4	Sphingosine 1-phosphate receptor 4	C1=CC=C(C=C1)CC(=O)O
	999	Phenylacetic acid	compound_1	S1PR5	HUMAN	5	2.226e-10	0.3684	3.9672	16.8792	S1PR5	Sphingosine 1-phosphate receptor 5	C1=CC=C(C=C1)CC(=O)O
	999	Phenylacetic acid	compound_1	S22A6	HUMAN	5	1.391e-11	0.3939	0.7606	19.0411	SLC22A6	Solute carrier family 22 member 6	C1=CC=C(C=C1)CC(=O)O
	999	Phenylacetic acid	compound_1	S22A8	HUMAN	5	2.479e-07	0.3667	0.3667	11.4092	SLC22A8	Solute carrier family 22 member 8	C1=CC=C(C=C1)CC(=O)O
	999	Phenylacetic acid	compound_1	S22AC	HUMAN	5	4.441e-16	0.3684	5.9382	27.0482	SLC22A12	Solute carrier family 22 member 12	C1=CC=C(C=C1)CC(=O)O
	999	Phenylacetic acid	compound_1	S5A2	HUMAN	5	3.397e-14	0.5333	5.7908	23.731	SRD5A2	3-oxo-5-alpha-steroid 4-dehydrogenase 2	C1=CC=C(C=C1)CC(=O)O
	999	Phenylacetic acid	compound_1	SC6A5	HUMAN	5	2.38e-06	0.2889	1.1367	9.6458	SLC6A5	Sodium- and chloride-dependent glycine transporter 2	C1=CC=C(C=C1)CC(=O)O
	999	Phenylacetic acid	compound_1	SGMR1	HUMAN	5	1.408e-24	0.4	29.9242	42.3709	SIGMAR1	Sigma non-opioid intracellular receptor 1	C1=CC=C(C=C1)CC(=O)O
	999	Phenylacetic acid	compound_1	SGMR2	HUMAN	5	1.746e-06	0.2927	0.5784	9.8875	TMEM97	Sigma intracellular receptor 2	C1=CC=C(C=C1)CC(=O)O
	999	Phenylacetic acid	compound_1	SYLC	HUMAN	5	1.665e-08	0.2821	0.2821	13.515	LARS1	Leucine--tRNA ligase, cytoplasmic	C1=CC=C(C=C1)CC(=O)O
	999	Phenylacetic acid	compound_1	T2R14	HUMAN	5	5.239e-21	0.3429	3.5847	35.9604	TAS2R14	Taste receptor type 2 member 14	C1=CC=C(C=C1)CC(=O)O
	999	Phenylacetic acid	compound_1	TA2R	HUMAN	5	7.526e-07	0.3684	4.5705	10.5435	TBXA2R	Thromboxane A2 receptor	C1=CC=C(C=C1)CC(=O)O
	999	Phenylacetic acid	compound_1	TAAR1	HUMAN	5	4.513e-27	0.4062	13.86	46.8486	TAAR1	Trace amine-associated receptor 1	C1=CC=C(C=C1)CC(=O)O
	999	Phenylacetic acid	compound_1	THAS	HUMAN	5	1.028e-06	0.4	4.1688	10.3003	TBXAS1	Thromboxane-A synthase	C1=CC=C(C=C1)CC(=O)O
	999	Phenylacetic acid	compound_1	THA	HUMAN	5	6.095e-33	0.3659	12.0801	57.3861	THRA	Thyroid hormone receptor alpha	C1=CC=C(C=C1)CC(=O)O
	999	Phenylacetic acid	compound_1	THB	HUMAN	5	1.645e-30	0.3659	13.6926	53.0214	THRB	Thyroid hormone receptor beta	C1=CC=C(C=C1)CC(=O)O
	999	Phenylacetic acid	compound_1	TS1R1	HUMAN	5	4.01e-06	0.2889	0.2889	9.239	TAS1R1	Taste receptor type 1 member 1	C1=CC=C(C=C1)CC(=O)O
	999	Phenylacetic acid	compound_1	TTHY	HUMAN	5	1.836e-09	0.3939	1.3265	15.2342	TTR	Transthyretin	C1=CC=C(C=C1)CC(=O)O
	999	Phenylacetic acid	compound_1	UBP4	HUMAN	5	7.227e-49	0.3889	0.3889	85.9785	USP4	Ubiquitin carboxyl-terminal hydrolase 4	C1=CC=C(C=C1)CC(=O)O
	999	Phenylacetic acid	compound_1	UBP5	HUMAN	5	2.304e-31	0.3889	0.3889	54.5539	USP5	Ubiquitin carboxyl-terminal hydrolase 5	C1=CC=C(C=C1)CC(=O)O
	999	Phenylacetic acid	compound_1	UPAR	HUMAN	5	1.264e-07	0.3125	0.3125	11.9345	PLAUR	Urokinase plasminogen activator surface receptor	C1=CC=C(C=C1)CC(=O)O
	999	Phenylacetic acid	compound_1	VMAT2	HUMAN	5	2.596e-08	0.3103	0.3103	13.1687	SLC18A2	Synaptic vesicular amine transporter	C1=CC=C(C=C1)CC(=O)O
	5280804	Isoquercitrin	compound_1	3MG	HUMAN	5	6.051e-20	0.3833	0.3833	34.0527	MPG	DNA-3-methyladenine glycosylase	C1=CC(=C(C=C1C2=C(C(=O)C3=C(C=C(C=C3O2)O)O)O[C@H]4[C@@H]([C@H]([C@@H]([C@H](O4)CO)O)O)O)O)O
	5280804	Isoquercitrin	compound_1	ABCG2	HUMAN	5	8.087e-10	0.5357	4.6892	15.8734	ABCG2	Broad substrate specificity ATP-binding cassette transporter ABCG2	C1=CC(=C(C=C1C2=C(C(=O)C3=C(C=C(C=C3O2)O)O)O[C@H]4[C@@H]([C@H]([C@@H]([C@H](O4)CO)O)O)O)O)O
	5280804	Isoquercitrin	compound_1	ADA2C	HUMAN	5	0.001543	1	1.75	4.597	ADRA2C	Alpha-2C adrenergic receptor	C1=CC(=C(C=C1C2=C(C(=O)C3=C(C=C(C=C3O2)O)O)O[C@H]4[C@@H]([C@H]([C@@H]([C@H](O4)CO)O)O)O)O)O
	5280804	Isoquercitrin	compound_1	AL1A2	HUMAN	5	7.994e-15	0.4783	0.4783	24.8537	ALDH1A2	Retinal dehydrogenase 2	C1=CC(=C(C=C1C2=C(C(=O)C3=C(C=C(C=C3O2)O)O)O[C@H]4[C@@H]([C@H]([C@@H]([C@H](O4)CO)O)O)O)O)O
	5280804	Isoquercitrin	compound_1	AL1B1	HUMAN	5	5.551e-16	0.4783	0.4783	26.8837	ALDH1B1	Aldehyde dehydrogenase X, mitochondrial	C1=CC(=C(C=C1C2=C(C(=O)C3=C(C=C(C=C3O2)O)O)O[C@H]4[C@@H]([C@H]([C@@H]([C@H](O4)CO)O)O)O)O)O
	5280804	Isoquercitrin	compound_1	ALDH2	HUMAN	5	4.743e-06	0.4783	1.0498	9.1082	ALDH2	Aldehyde dehydrogenase, mitochondrial	C1=CC(=C(C=C1C2=C(C(=O)C3=C(C=C(C=C3O2)O)O)O[C@H]4[C@@H]([C@H]([C@@H]([C@H](O4)CO)O)O)O)O)O
	5280804	Isoquercitrin	compound_1	ALDR	HUMAN	5	1.887e-14	1	7.6646	24.1888	AKR1B1	Aldo-keto reductase family 1 member B1	C1=CC(=C(C=C1C2=C(C(=O)C3=C(C=C(C=C3O2)O)O)O[C@H]4[C@@H]([C@H]([C@@H]([C@H](O4)CO)O)O)O)O)O
	5280804	Isoquercitrin	compound_1	B4GT1	HUMAN	5	1.006e-17	0.2805	0.2805	30.0653	B4GALT1	Beta-1,4-galactosyltransferase 1	C1=CC(=C(C=C1C2=C(C(=O)C3=C(C=C(C=C3O2)O)O)O[C@H]4[C@@H]([C@H]([C@@H]([C@H](O4)CO)O)O)O)O)O
	5280804	Isoquercitrin	compound_1	CAH13	HUMAN	5	6.463e-08	0.4493	1.9064	12.4575	CA13	Carbonic anhydrase 13	C1=CC(=C(C=C1C2=C(C(=O)C3=C(C=C(C=C3O2)O)O)O[C@H]4[C@@H]([C@H]([C@@H]([C@H](O4)CO)O)O)O)O)O
	5280804	Isoquercitrin	compound_1	CAH3	HUMAN	5	1.331e-07	0.5357	0.869	11.8942	CA3	Carbonic anhydrase 3	C1=CC(=C(C=C1C2=C(C(=O)C3=C(C=C(C=C3O2)O)O)O[C@H]4[C@@H]([C@H]([C@@H]([C@H](O4)CO)O)O)O)O)O
	5280804	Isoquercitrin	compound_1	CAH2	HUMAN	5	4.976e-05	1	12.0189	7.2754	CA2	Carbonic anhydrase 2	C1=CC(=C(C=C1C2=C(C(=O)C3=C(C=C(C=C3O2)O)O)O[C@H]4[C@@H]([C@H]([C@@H]([C@H](O4)CO)O)O)O)O)O
	5280804	Isoquercitrin	compound_1	CAH4	HUMAN	5	3.52e-17	1	7.6766	29.0892	CA4	Carbonic anhydrase 4	C1=CC(=C(C=C1C2=C(C(=O)C3=C(C=C(C=C3O2)O)O)O[C@H]4[C@@H]([C@H]([C@@H]([C@H](O4)CO)O)O)O)O)O
	5280804	Isoquercitrin	compound_1	CAH12	HUMAN	5	1.456e-11	1	15.9216	19.0056	CA12	Carbonic anhydrase 12	C1=CC(=C(C=C1C2=C(C(=O)C3=C(C=C(C=C3O2)O)O)O[C@H]4[C@@H]([C@H]([C@@H]([C@H](O4)CO)O)O)O)O)O
	5280804	Isoquercitrin	compound_1	CAH5A	HUMAN	5	8.75e-07	0.5357	1.9083	10.426	CA5A	Carbonic anhydrase 5A, mitochondrial	C1=CC(=C(C=C1C2=C(C(=O)C3=C(C=C(C=C3O2)O)O)O[C@H]4[C@@H]([C@H]([C@@H]([C@H](O4)CO)O)O)O)O)O
	5280804	Isoquercitrin	compound_1	CAH7	HUMAN	5	4.441e-16	1	8.9187	27.0234	CA7	Carbonic anhydrase 7	C1=CC(=C(C=C1C2=C(C(=O)C3=C(C=C(C=C3O2)O)O)O[C@H]4[C@@H]([C@H]([C@@H]([C@H](O4)CO)O)O)O)O)O
	5280804	Isoquercitrin	compound_1	CAH9	HUMAN	5	3.653e-07	0.5357	11.5923	11.107	CA9	Carbonic anhydrase 9	C1=CC(=C(C=C1C2=C(C(=O)C3=C(C=C(C=C3O2)O)O)O[C@H]4[C@@H]([C@H]([C@@H]([C@H](O4)CO)O)O)O)O)O
	5280804	Isoquercitrin	compound_1	CBS	HUMAN	5	1.047e-26	0.4615	0.749	46.1927	CBS	Cystathionine beta-synthase	C1=CC(=C(C=C1C2=C(C(=O)C3=C(C=C(C=C3O2)O)O)O[C@H]4[C@@H]([C@H]([C@@H]([C@H](O4)CO)O)O)O)O)O
	5280804	Isoquercitrin	compound_1	CBR1	HUMAN	5	4.106e-09	0.3433	0.3433	14.6066	CBR1	Carbonyl reductase [NADPH] 1	C1=CC(=C(C=C1C2=C(C(=O)C3=C(C=C(C=C3O2)O)O)O[C@H]4[C@@H]([C@H]([C@@H]([C@H](O4)CO)O)O)O)O)O
	5280804	Isoquercitrin	compound_1	CD22	HUMAN	5	5.782e-28	0.2929	1.7147	48.4507	CD22	B-cell receptor CD22	C1=CC(=C(C=C1C2=C(C(=O)C3=C(C=C(C=C3O2)O)O)O[C@H]4[C@@H]([C@H]([C@@H]([C@H](O4)CO)O)O)O)O)O
	5280804	Isoquercitrin	compound_1	CP1A1	HUMAN	5	3.911e-06	0.5357	0.5357	9.2585	CYP1A1	Cytochrome P450 1A1	C1=CC(=C(C=C1C2=C(C(=O)C3=C(C=C(C=C3O2)O)O)O[C@H]4[C@@H]([C@H]([C@@H]([C@H](O4)CO)O)O)O)O)O
	5280804	Isoquercitrin	compound_1	CP1B1	HUMAN	5	1.23e-22	0.5357	5.0395	38.8856	CYP1B1	Cytochrome P450 1B1	C1=CC(=C(C=C1C2=C(C(=O)C3=C(C=C(C=C3O2)O)O)O[C@H]4[C@@H]([C@H]([C@@H]([C@H](O4)CO)O)O)O)O)O
	5280804	Isoquercitrin	compound_1	CP2C8	HUMAN	5	5.238e-12	0.5357	0.5357	19.8027	CYP2C8	Cytochrome P450 2C8	C1=CC(=C(C=C1C2=C(C(=O)C3=C(C=C(C=C3O2)O)O)O[C@H]4[C@@H]([C@H]([C@@H]([C@H](O4)CO)O)O)O)O)O
	5280804	Isoquercitrin	compound_1	DAPK1	HUMAN	5	3.256e-12	0.5357	0.919	20.1733	DAPK1	Death-associated protein kinase 1	C1=CC(=C(C=C1C2=C(C(=O)C3=C(C=C(C=C3O2)O)O)O[C@H]4[C@@H]([C@H]([C@@H]([C@H](O4)CO)O)O)O)O)O
	5280804	Isoquercitrin	compound_1	ELAV1	HUMAN	5	4.708e-10	0.5357	0.5357	16.2952	ELAVL1	ELAV-like protein 1	C1=CC(=C(C=C1C2=C(C(=O)C3=C(C=C(C=C3O2)O)O)O[C@H]4[C@@H]([C@H]([C@@H]([C@H](O4)CO)O)O)O)O)O
	5280804	Isoquercitrin	compound_1	ELAV3	HUMAN	5	7.33e-54	0.5357	1.3869	94.9439	ELAVL3	ELAV-like protein 3	C1=CC(=C(C=C1C2=C(C(=O)C3=C(C=C(C=C3O2)O)O)O[C@H]4[C@@H]([C@H]([C@@H]([C@H](O4)CO)O)O)O)O)O
	5280804	Isoquercitrin	compound_1	ERAP1	HUMAN	5	2.287e-08	0.4688	1.4062	13.2677	ERAP1	Endoplasmic reticulum aminopeptidase 1	C1=CC(=C(C=C1C2=C(C(=O)C3=C(C=C(C=C3O2)O)O)O[C@H]4[C@@H]([C@H]([C@@H]([C@H](O4)CO)O)O)O)O)O
	5280804	Isoquercitrin	compound_1	FGF1	HUMAN	5	9.379e-18	0.3286	0.6197	30.1204	FGF1	Fibroblast growth factor 1	C1=CC(=C(C=C1C2=C(C(=O)C3=C(C=C(C=C3O2)O)O)O[C@H]4[C@@H]([C@H]([C@@H]([C@H](O4)CO)O)O)O)O)O
	5280804	Isoquercitrin	compound_1	FGF2	HUMAN	5	2.232e-14	0.3286	0.6197	24.0599	FGF2	Fibroblast growth factor 2	C1=CC(=C(C=C1C2=C(C(=O)C3=C(C=C(C=C3O2)O)O)O[C@H]4[C@@H]([C@H]([C@@H]([C@H](O4)CO)O)O)O)O)O
	5280804	Isoquercitrin	compound_1	GPR35	HUMAN	5	2.508e-06	0.5357	1.7425	9.605	GPR35	G-protein coupled receptor 35	C1=CC(=C(C=C1C2=C(C(=O)C3=C(C=C(C=C3O2)O)O)O[C@H]4[C@@H]([C@H]([C@@H]([C@H](O4)CO)O)O)O)O)O
	5280804	Isoquercitrin	compound_1	GSTO1	HUMAN	5	2.567e-07	0.2985	0.2985	11.3822	GSTO1	Glutathione S-transferase omega-1	C1=CC(=C(C=C1C2=C(C(=O)C3=C(C=C(C=C3O2)O)O)O[C@H]4[C@@H]([C@H]([C@@H]([C@H](O4)CO)O)O)O)O)O
	5280804	Isoquercitrin	compound_1	IL2	HUMAN	5	4.254e-39	0.6349	2.2753	68.4384	IL2	Interleukin-2	C1=CC(=C(C=C1C2=C(C(=O)C3=C(C=C(C=C3O2)O)O)O[C@H]4[C@@H]([C@H]([C@@H]([C@H](O4)CO)O)O)O)O)O
	5280804	Isoquercitrin	compound_1	IL6	HUMAN	5	8.23e-08	0.3056	0.3056	12.2691	IL6	Interleukin-6	C1=CC(=C(C=C1C2=C(C(=O)C3=C(C=C(C=C3O2)O)O)O[C@H]4[C@@H]([C@H]([C@@H]([C@H](O4)CO)O)O)O)O)O
	5280804	Isoquercitrin	compound_1	KCND3	HUMAN	5	2.268e-13	0.3284	0.3284	22.2505	KCND3	Potassium voltage-gated channel subfamily D member 3	C1=CC(=C(C=C1C2=C(C(=O)C3=C(C=C(C=C3O2)O)O)O[C@H]4[C@@H]([C@H]([C@@H]([C@H](O4)CO)O)O)O)O)O
	5280804	Isoquercitrin	compound_1	KS6A3	HUMAN	5	4.783e-18	0.7167	10.1637	30.6454	RPS6KA3	Ribosomal protein S6 kinase alpha-3	C1=CC(=C(C=C1C2=C(C(=O)C3=C(C=C(C=C3O2)O)O)O[C@H]4[C@@H]([C@H]([C@@H]([C@H](O4)CO)O)O)O)O)O
	5280804	Isoquercitrin	compound_1	LEG9	HUMAN	5	1.549e-06	0.2875	0.2875	9.9805	LGALS9	Galectin-9	C1=CC(=C(C=C1C2=C(C(=O)C3=C(C=C(C=C3O2)O)O)O[C@H]4[C@@H]([C@H]([C@@H]([C@H](O4)CO)O)O)O)O)O
	5280804	Isoquercitrin	compound_1	LGUL	HUMAN	5	3.531e-14	0.5357	1.3592	23.7004	GLO1	Lactoylglutathione lyase	C1=CC(=C(C=C1C2=C(C(=O)C3=C(C=C(C=C3O2)O)O)O[C@H]4[C@@H]([C@H]([C@@H]([C@H](O4)CO)O)O)O)O)O
	5280804	Isoquercitrin	compound_1	LOX5	HUMAN	5	1.554e-15	0.5357	15.7368	26.1391	ALOX5	Arachidonate 5-lipoxygenase	C1=CC(=C(C=C1C2=C(C(=O)C3=C(C=C(C=C3O2)O)O)O[C@H]4[C@@H]([C@H]([C@@H]([C@H](O4)CO)O)O)O)O)O
	5280804	Isoquercitrin	compound_1	MDR1	HUMAN	5	5.648e-06	0.4516	4.7499	8.9719	ABCB1	ATP-dependent translocase ABCB1	C1=CC(=C(C=C1C2=C(C(=O)C3=C(C=C(C=C3O2)O)O)O[C@H]4[C@@H]([C@H]([C@@H]([C@H](O4)CO)O)O)O)O)O
	5280804	Isoquercitrin	compound_1	MRP1	HUMAN	5	1.192e-08	0.5357	2.2993	13.7754	ABCC1	Multidrug resistance-associated protein 1	C1=CC(=C(C=C1C2=C(C(=O)C3=C(C=C(C=C3O2)O)O)O[C@H]4[C@@H]([C@H]([C@@H]([C@H](O4)CO)O)O)O)O)O
	5280804	Isoquercitrin	compound_1	NEK6	HUMAN	5	9.971e-11	0.5357	0.5357	17.5054	NEK6	Serine/threonine-protein kinase Nek6	C1=CC(=C(C=C1C2=C(C(=O)C3=C(C=C(C=C3O2)O)O)O[C@H]4[C@@H]([C@H]([C@@H]([C@H](O4)CO)O)O)O)O)O
	5280804	Isoquercitrin	compound_1	NMUR2	HUMAN	5	8.541e-23	0.75	0.75	39.1699	NMUR2	Neuromedin-U receptor 2	C1=CC(=C(C=C1C2=C(C(=O)C3=C(C=C(C=C3O2)O)O)O[C@H]4[C@@H]([C@H]([C@@H]([C@H](O4)CO)O)O)O)O)O
	5280804	Isoquercitrin	compound_1	NOX4	HUMAN	5	4.163e-21	1	3.5805	36.1397	NOX4	NADPH oxidase 4	C1=CC(=C(C=C1C2=C(C(=O)C3=C(C=C(C=C3O2)O)O)O[C@H]4[C@@H]([C@H]([C@@H]([C@H](O4)CO)O)O)O)O)O
	5280804	Isoquercitrin	compound_1	NUAK1	HUMAN	5	2.144e-06	0.5357	0.5357	9.7273	NUAK1	NUAK family SNF1-like kinase 1	C1=CC(=C(C=C1C2=C(C(=O)C3=C(C=C(C=C3O2)O)O)O[C@H]4[C@@H]([C@H]([C@@H]([C@H](O4)CO)O)O)O)O)O
	5280804	Isoquercitrin	compound_1	PDIA1	HUMAN	5	3.903e-69	1	6.6827	122.365	P4HB	Protein disulfide-isomerase	C1=CC(=C(C=C1C2=C(C(=O)C3=C(C=C(C=C3O2)O)O)O[C@H]4[C@@H]([C@H]([C@@H]([C@H](O4)CO)O)O)O)O)O
	5280804	Isoquercitrin	compound_1	PKN1	HUMAN	5	6.623e-07	0.5357	0.5357	10.6431	PKN1	Serine/threonine-protein kinase N1	C1=CC(=C(C=C1C2=C(C(=O)C3=C(C=C(C=C3O2)O)O)O[C@H]4[C@@H]([C@H]([C@@H]([C@H](O4)CO)O)O)O)O)O
	5280804	Isoquercitrin	compound_1	PLGF	HUMAN	5	1.887e-15	0.2933	0.2933	25.9969	PGF	Placenta growth factor	C1=CC(=C(C=C1C2=C(C(=O)C3=C(C=C(C=C3O2)O)O)O[C@H]4[C@@H]([C@H]([C@@H]([C@H](O4)CO)O)O)O)O)O
	5280804	Isoquercitrin	compound_1	PPAC	HUMAN	5	4.441e-16	0.3824	1.8989	27.0793	ACP1	Low molecular weight phosphotyrosine protein phosphatase	C1=CC(=C(C=C1C2=C(C(=O)C3=C(C=C(C=C3O2)O)O)O[C@H]4[C@@H]([C@H]([C@@H]([C@H](O4)CO)O)O)O)O)O
	5280804	Isoquercitrin	compound_1	PPBI	HUMAN	5	6.994e-15	1	2.5278	24.9615	ALPI	Intestinal-type alkaline phosphatase	C1=CC(=C(C=C1C2=C(C(=O)C3=C(C=C(C=C3O2)O)O)O[C@H]4[C@@H]([C@H]([C@@H]([C@H](O4)CO)O)O)O)O)O
	5280804	Isoquercitrin	compound_1	PTPRS	HUMAN	5	6.939e-08	0.3833	0.3833	12.402	PTPRS	Receptor-type tyrosine-protein phosphatase S	C1=CC(=C(C=C1C2=C(C(=O)C3=C(C=C(C=C3O2)O)O)O[C@H]4[C@@H]([C@H]([C@@H]([C@H](O4)CO)O)O)O)O)O
	5280804	Isoquercitrin	compound_1	RASH	HUMAN	5	1.832e-14	0.3846	1.0982	24.2113	HRAS	GTPase HRas	C1=CC(=C(C=C1C2=C(C(=O)C3=C(C=C(C=C3O2)O)O)O[C@H]4[C@@H]([C@H]([C@@H]([C@H](O4)CO)O)O)O)O)O
	5280804	Isoquercitrin	compound_1	S28A3	HUMAN	5	5.316e-52	0.4143	0.4143	91.6039	SLC28A3	Solute carrier family 28 member 3	C1=CC(=C(C=C1C2=C(C(=O)C3=C(C=C(C=C3O2)O)O)O[C@H]4[C@@H]([C@H]([C@@H]([C@H](O4)CO)O)O)O)O)O
	5280804	Isoquercitrin	compound_1	SC5A1	HUMAN	5	2.221e-36	0.4384	25.2358	63.5591	SLC5A1	Sodium/glucose cotransporter 1	C1=CC(=C(C=C1C2=C(C(=O)C3=C(C=C(C=C3O2)O)O)O[C@H]4[C@@H]([C@H]([C@@H]([C@H](O4)CO)O)O)O)O)O
	5280804	Isoquercitrin	compound_1	SC5A2	HUMAN	5	8.712e-44	0.4286	36.3822	76.8562	SLC5A2	Sodium/glucose cotransporter 2	C1=CC(=C(C=C1C2=C(C(=O)C3=C(C=C(C=C3O2)O)O)O[C@H]4[C@@H]([C@H]([C@@H]([C@H](O4)CO)O)O)O)O)O
	5280804	Isoquercitrin	compound_1	SC5A4	HUMAN	5	1.112e-10	0.4286	0.748	17.42	SLC5A4	Solute carrier family 5 member 4	C1=CC(=C(C=C1C2=C(C(=O)C3=C(C=C(C=C3O2)O)O)O[C@H]4[C@@H]([C@H]([C@@H]([C@H](O4)CO)O)O)O)O)O
	5280804	Isoquercitrin	compound_1	SIAT1	HUMAN	5	8.127e-14	0.3934	0.7268	23.0508	ST6GAL1	Beta-galactoside alpha-2,6-sialyltransferase 1	C1=CC(=C(C=C1C2=C(C(=O)C3=C(C=C(C=C3O2)O)O)O[C@H]4[C@@H]([C@H]([C@@H]([C@H](O4)CO)O)O)O)O)O
	5280804	Isoquercitrin	compound_1	TOP1	HUMAN	5	2.387e-14	0.3043	4.3814	24.0046	TOP1	DNA topoisomerase 1	C1=CC(=C(C=C1C2=C(C(=O)C3=C(C=C(C=C3O2)O)O)O[C@H]4[C@@H]([C@H]([C@@H]([C@H](O4)CO)O)O)O)O)O
	5280804	Isoquercitrin	compound_1	TOP2A	HUMAN	5	6.613e-07	0.4068	0.9678	10.6443	TOP2A	DNA topoisomerase 2-alpha	C1=CC(=C(C=C1C2=C(C(=O)C3=C(C=C(C=C3O2)O)O)O[C@H]4[C@@H]([C@H]([C@@H]([C@H](O4)CO)O)O)O)O)O
	5280804	Isoquercitrin	compound_1	TYRO	HUMAN	5	1.831e-38	0.4375	3.9023	67.3004	TYR	Tyrosinase	C1=CC(=C(C=C1C2=C(C(=O)C3=C(C=C(C=C3O2)O)O)O[C@H]4[C@@H]([C@H]([C@@H]([C@H](O4)CO)O)O)O)O)O
	5280804	Isoquercitrin	compound_1	VEGFA	HUMAN	5	3.22e-15	0.3286	0.913	25.577	VEGFA	Vascular endothelial growth factor A	C1=CC(=C(C=C1C2=C(C(=O)C3=C(C=C(C=C3O2)O)O)O[C@H]4[C@@H]([C@H]([C@@H]([C@H](O4)CO)O)O)O)O)O
	5280804	Isoquercitrin	compound_1	XDH	HUMAN	5	2.535e-28	0.5507	6.1257	49.0936	XDH	Xanthine dehydrogenase/oxidase	C1=CC(=C(C=C1C2=C(C(=O)C3=C(C=C(C=C3O2)O)O)O[C@H]4[C@@H]([C@H]([C@@H]([C@H](O4)CO)O)O)O)O)O
	9795113	5-OH-Equol	compound_1	6PGD	HUMAN	5	7.54e-38	0.3684	1.4405	66.1969	PGD	6-phosphogluconate dehydrogenase, decarboxylating	C1C(COC2=CC(=CC(=C21)O)O)C3=CC=C(C=C3)O
	9795113	5-OH-Equol	compound_1	CBS	HUMAN	5	4.037e-12	0.3273	0.3273	20.0057	CBS	Cystathionine beta-synthase	C1C(COC2=CC(=CC(=C21)O)O)C3=CC=C(C=C3)O
	9795113	5-OH-Equol	compound_1	CP1B1	HUMAN	5	5.998e-08	0.3673	1.7025	12.5157	CYP1B1	Cytochrome P450 1B1	C1C(COC2=CC(=CC(=C21)O)O)C3=CC=C(C=C3)O
	9795113	5-OH-Equol	compound_1	ELAV3	HUMAN	5	9.679e-26	0.3684	0.6518	44.4584	ELAVL3	ELAV-like protein 3	C1C(COC2=CC(=CC(=C21)O)O)C3=CC=C(C=C3)O
	9795113	5-OH-Equol	compound_1	ERR2	HUMAN	5	1.684e-06	0.2857	0.5714	9.9156	ESRRB	Steroid hormone receptor ERR2	C1C(COC2=CC(=CC(=C21)O)O)C3=CC=C(C=C3)O
	9795113	5-OH-Equol	compound_1	ESR1	HUMAN	5	4.422e-10	0.3617	12.4974	16.344	ESR1	Estrogen receptor	C1C(COC2=CC(=CC(=C21)O)O)C3=CC=C(C=C3)O
	9795113	5-OH-Equol	compound_1	ESR2	HUMAN	5	1.668e-13	0.3617	14.1042	22.4904	ESR2	Estrogen receptor beta	C1C(COC2=CC(=CC(=C21)O)O)C3=CC=C(C=C3)O
	9795113	5-OH-Equol	compound_1	FUT4	HUMAN	5	2.682e-44	0.3519	0.3519	77.7748	FUT4	Alpha-(1,3)-fucosyltransferase 4	C1C(COC2=CC(=CC(=C21)O)O)C3=CC=C(C=C3)O
	9795113	5-OH-Equol	compound_1	FUT7	HUMAN	5	5.551e-16	0.3519	0.3519	26.94	FUT7	Alpha-(1,3)-fucosyltransferase 7	C1C(COC2=CC(=CC(=C21)O)O)C3=CC=C(C=C3)O
	9795113	5-OH-Equol	compound_1	KLK2	HUMAN	5	9.115e-14	0.3387	0.3387	22.9614	KLK2	Kallikrein-2	C1C(COC2=CC(=CC(=C21)O)O)C3=CC=C(C=C3)O
	9795113	5-OH-Equol	compound_1	LOX12	HUMAN	5	5.147e-07	0.4468	1.1709	10.8397	ALOX12	Arachidonate 12-lipoxygenase, 12S-type	C1C(COC2=CC(=CC(=C21)O)O)C3=CC=C(C=C3)O
	9795113	5-OH-Equol	compound_1	LOX15	HUMAN	5	5.129e-07	0.4468	2.0531	10.8424	ALOX15	Arachidonate 15-lipoxygenase	C1C(COC2=CC(=CC(=C21)O)O)C3=CC=C(C=C3)O
	9795113	5-OH-Equol	compound_1	LX15B	HUMAN	5	1.221e-15	0.3878	0.3878	26.3294	ALOX15B	Arachidonate 15-lipoxygenase B	C1C(COC2=CC(=CC(=C21)O)O)C3=CC=C(C=C3)O
	9795113	5-OH-Equol	compound_1	PGAM1	HUMAN	5	5.114e-22	0.3519	0.3519	37.7745	PGAM1	Phosphoglycerate mutase 1	C1C(COC2=CC(=CC(=C21)O)O)C3=CC=C(C=C3)O
	9795113	5-OH-Equol	compound_1	PLGF	HUMAN	5	3.878e-53	0.3929	1.0491	93.6452	PGF	Placenta growth factor	C1C(COC2=CC(=CC(=C21)O)O)C3=CC=C(C=C3)O
	9795113	5-OH-Equol	compound_1	SIAT6	HUMAN	5	1.851e-28	0.3519	0.3519	49.3389	ST3GAL3	CMP-N-acetylneuraminate-beta-1,4-galactoside alpha-2,3-sialyltransferase	C1C(COC2=CC(=CC(=C21)O)O)C3=CC=C(C=C3)O
	9795113	5-OH-Equol	compound_1	T2R31	HUMAN	5	5.902e-49	0.3654	0.9652	86.1363	TAS2R31	Taste receptor type 2 member 31	C1C(COC2=CC(=CC(=C21)O)O)C3=CC=C(C=C3)O
	9795113	5-OH-Equol	compound_1	TYRO	HUMAN	5	1.007e-11	0.3966	1.144	19.2933	TYR	Tyrosinase	C1C(COC2=CC(=CC(=C21)O)O)C3=CC=C(C=C3)O
	9795113	5-OH-Equol	compound_1	VEGFA	HUMAN	5	2.19e-17	0.3929	1.0491	29.4593	VEGFA	Vascular endothelial growth factor A	C1C(COC2=CC(=CC(=C21)O)O)C3=CC=C(C=C3)O
	6971268	2-(4-Hydroxyphenyl)propionic acid, (2S)-	compound_1	ACE	HUMAN	5	1.969e-11	0.3409	4.9053	18.7704	ACE	Angiotensin-converting enzyme	C[C@@H](C1=CC=C(C=C1)O)C(=O)O
	6971268	2-(4-Hydroxyphenyl)propionic acid, (2S)-	compound_1	CAH14	HUMAN	5	5.477e-10	0.4231	4.6974	16.1772	CA14	Carbonic anhydrase 14	C[C@@H](C1=CC=C(C=C1)O)C(=O)O
	6971268	2-(4-Hydroxyphenyl)propionic acid, (2S)-	compound_1	CAH3	HUMAN	5	2.098e-12	0.4231	1.4649	20.5161	CA3	Carbonic anhydrase 3	C[C@@H](C1=CC=C(C=C1)O)C(=O)O
	6971268	2-(4-Hydroxyphenyl)propionic acid, (2S)-	compound_1	CAH7	HUMAN	5	3.504e-09	0.4231	5.0767	14.7301	CA7	Carbonic anhydrase 7	C[C@@H](C1=CC=C(C=C1)O)C(=O)O
	6971268	2-(4-Hydroxyphenyl)propionic acid, (2S)-	compound_1	CBPN	HUMAN	5	7.834e-07	0.2895	0.2895	10.5122	CPN1	Carboxypeptidase N catalytic chain	C[C@@H](C1=CC=C(C=C1)O)C(=O)O
	6971268	2-(4-Hydroxyphenyl)propionic acid, (2S)-	compound_1	CELA1	HUMAN	5	6.705e-07	0.3056	0.3056	10.6336	CELA1	Chymotrypsin-like elastase family member 1	C[C@@H](C1=CC=C(C=C1)O)C(=O)O
	6971268	2-(4-Hydroxyphenyl)propionic acid, (2S)-	compound_1	CTBP2	HUMAN	5	5.175e-08	0.3143	0.3143	12.6308	CTBP2	C-terminal-binding protein 2	C[C@@H](C1=CC=C(C=C1)O)C(=O)O
	6971268	2-(4-Hydroxyphenyl)propionic acid, (2S)-	compound_1	DHB3	HUMAN	5	6.129e-07	0.3056	1.5278	10.7035	HSD17B3	Testosterone 17-beta-dehydrogenase 3	C[C@@H](C1=CC=C(C=C1)O)C(=O)O
	6971268	2-(4-Hydroxyphenyl)propionic acid, (2S)-	compound_1	ERR2	HUMAN	5	3.12e-07	0.3571	0.6429	11.23	ESRRB	Steroid hormone receptor ERR2	C[C@@H](C1=CC=C(C=C1)O)C(=O)O
	6971268	2-(4-Hydroxyphenyl)propionic acid, (2S)-	compound_1	ERR3	HUMAN	5	2.693e-07	0.3659	0.6873	11.3448	ESRRG	Estrogen-related receptor gamma	C[C@@H](C1=CC=C(C=C1)O)C(=O)O
	6971268	2-(4-Hydroxyphenyl)propionic acid, (2S)-	compound_1	ESR1	HUMAN	5	2.358e-11	0.4333	14.032	18.6296	ESR1	Estrogen receptor	C[C@@H](C1=CC=C(C=C1)O)C(=O)O
	6971268	2-(4-Hydroxyphenyl)propionic acid, (2S)-	compound_1	ESR2	HUMAN	5	2.617e-12	0.4333	12.8724	20.3436	ESR2	Estrogen receptor beta	C[C@@H](C1=CC=C(C=C1)O)C(=O)O
	6971268	2-(4-Hydroxyphenyl)propionic acid, (2S)-	compound_1	GABT	HUMAN	5	3.656e-26	0.3226	0.3226	45.2173	ABAT	4-aminobutyrate aminotransferase, mitochondrial	C[C@@H](C1=CC=C(C=C1)O)C(=O)O
	6971268	2-(4-Hydroxyphenyl)propionic acid, (2S)-	compound_1	GBRB1	HUMAN	5	2.006e-08	0.2973	0.2973	13.3698	GABRB1	Gamma-aminobutyric acid receptor subunit beta-1	C[C@@H](C1=CC=C(C=C1)O)C(=O)O
	6971268	2-(4-Hydroxyphenyl)propionic acid, (2S)-	compound_1	GLI1	HUMAN	5	2.854e-17	0.3333	0.641	29.2528	GLI1	Zinc finger protein GLI1	C[C@@H](C1=CC=C(C=C1)O)C(=O)O
	6971268	2-(4-Hydroxyphenyl)propionic acid, (2S)-	compound_1	IL8	HUMAN	5	1.75e-19	0.5862	1.3445	33.2247	CXCL8	Interleukin-8	C[C@@H](C1=CC=C(C=C1)O)C(=O)O
	6971268	2-(4-Hydroxyphenyl)propionic acid, (2S)-	compound_1	KYNU	HUMAN	5	9.504e-14	0.3	0.3	22.9286	KYNU	Kynureninase	C[C@@H](C1=CC=C(C=C1)O)C(=O)O
	6971268	2-(4-Hydroxyphenyl)propionic acid, (2S)-	compound_1	MMP16	HUMAN	5	1.319e-06	0.325	0.6076	10.106	MMP16	Matrix metalloproteinase-16	C[C@@H](C1=CC=C(C=C1)O)C(=O)O
	6971268	2-(4-Hydroxyphenyl)propionic acid, (2S)-	compound_1	MYG	HUMAN	5	9.603e-20	0.3793	0.3793	33.6926	MB	Myoglobin	C[C@@H](C1=CC=C(C=C1)O)C(=O)O
	6971268	2-(4-Hydroxyphenyl)propionic acid, (2S)-	compound_1	NALD2	HUMAN	5	6.846e-13	0.3659	0.6754	21.3892	NAALAD2	N-acetylated-alpha-linked acidic dipeptidase 2	C[C@@H](C1=CC=C(C=C1)O)C(=O)O
	6971268	2-(4-Hydroxyphenyl)propionic acid, (2S)-	compound_1	NMUR2	HUMAN	5	8.628e-12	0.375	0.375	19.4135	NMUR2	Neuromedin-U receptor 2	C[C@@H](C1=CC=C(C=C1)O)C(=O)O
	6971268	2-(4-Hydroxyphenyl)propionic acid, (2S)-	compound_1	PCNA	HUMAN	5	9.349e-06	0.2889	0.2889	8.579	PCNA	Proliferating cell nuclear antigen	C[C@@H](C1=CC=C(C=C1)O)C(=O)O
	6971268	2-(4-Hydroxyphenyl)propionic acid, (2S)-	compound_1	PGH1	HUMAN	5	3.331e-16	0.5862	9.6029	27.4525	PTGS1	Prostaglandin G/H synthase 1	C[C@@H](C1=CC=C(C=C1)O)C(=O)O
	6971268	2-(4-Hydroxyphenyl)propionic acid, (2S)-	compound_1	PGH2	HUMAN	5	6.528e-14	0.6296	18.9195	23.2211	PTGS2	Prostaglandin G/H synthase 2	C[C@@H](C1=CC=C(C=C1)O)C(=O)O
	6971268	2-(4-Hydroxyphenyl)propionic acid, (2S)-	compound_1	RNH1	HUMAN	5	2.335e-11	0.3333	0.3333	18.6374	RNASEH1	Ribonuclease H1	C[C@@H](C1=CC=C(C=C1)O)C(=O)O
	6971268	2-(4-Hydroxyphenyl)propionic acid, (2S)-	compound_1	S15A2	HUMAN	5	1.535e-24	0.3019	0.3019	42.3035	SLC15A2	Solute carrier family 15 member 2	C[C@@H](C1=CC=C(C=C1)O)C(=O)O
	6971268	2-(4-Hydroxyphenyl)propionic acid, (2S)-	compound_1	S22A6	HUMAN	5	8.114e-33	0.5862	2.2443	57.1631	SLC22A6	Solute carrier family 22 member 6	C[C@@H](C1=CC=C(C=C1)O)C(=O)O
	6971268	2-(4-Hydroxyphenyl)propionic acid, (2S)-	compound_1	SSDH	HUMAN	5	1.096e-40	0.3226	0.3226	71.2912	ALDH5A1	Succinate-semialdehyde dehydrogenase, mitochondrial	C[C@@H](C1=CC=C(C=C1)O)C(=O)O
	6971268	2-(4-Hydroxyphenyl)propionic acid, (2S)-	compound_1	SYYC	HUMAN	5	3.481e-27	0.3256	1.5195	47.0511	YARS1	Tyrosine--tRNA ligase, cytoplasmic	C[C@@H](C1=CC=C(C=C1)O)C(=O)O
	6971268	2-(4-Hydroxyphenyl)propionic acid, (2S)-	compound_1	TS1R1	HUMAN	5	9.056e-07	0.3235	0.3235	10.3992	TAS1R1	Taste receptor type 1 member 1	C[C@@H](C1=CC=C(C=C1)O)C(=O)O
	6971268	2-(4-Hydroxyphenyl)propionic acid, (2S)-	compound_1	TYRO	HUMAN	5	5.429e-14	0.4231	1.3779	23.3648	TYR	Tyrosinase	C[C@@H](C1=CC=C(C=C1)O)C(=O)O
	6971268	2-(4-Hydroxyphenyl)propionic acid, (2S)-	compound_1	XCT	HUMAN	5	1.081e-08	0.3438	0.3438	13.8514	SLC7A11	Cystine/glutamate transporter	C[C@@H](C1=CC=C(C=C1)O)C(=O)O
	480764	8-Prenylnaringenin	compound_1	ABCG2	HUMAN	5	8.94e-09	1	4.1807	13.9998	ABCG2	Broad substrate specificity ATP-binding cassette transporter ABCG2	CC(=CCC1=C2C(=C(C=C1O)O)C(=O)C[C@H](O2)C3=CC=C(C=C3)O)C
	480764	8-Prenylnaringenin	compound_1	AOFB	HUMAN	5	8.372e-06	0.3571	7.0157	8.665	MAOB	Amine oxidase [flavin-containing] B	CC(=CCC1=C2C(=C(C=C1O)O)C(=O)C[C@H](O2)C3=CC=C(C=C3)O)C
	480764	8-Prenylnaringenin	compound_1	CAC1G	HUMAN	5	3.646e-06	1	2.2863	9.3133	CACNA1G	Voltage-dependent T-type calcium channel subunit alpha-1G	CC(=CCC1=C2C(=C(C=C1O)O)C(=O)C[C@H](O2)C3=CC=C(C=C3)O)C
	480764	8-Prenylnaringenin	compound_1	CAC1H	HUMAN	5	2.845e-08	1	2.2863	13.0972	CACNA1H	Voltage-dependent T-type calcium channel subunit alpha-1H	CC(=CCC1=C2C(=C(C=C1O)O)C(=O)C[C@H](O2)C3=CC=C(C=C3)O)C
	480764	8-Prenylnaringenin	compound_1	CBS	HUMAN	5	1.92e-11	0.3077	0.3077	18.7899	CBS	Cystathionine beta-synthase	CC(=CCC1=C2C(=C(C=C1O)O)C(=O)C[C@H](O2)C3=CC=C(C=C3)O)C
	480764	8-Prenylnaringenin	compound_1	CP19A	HUMAN	5	1.627e-12	0.7451	12.6874	20.7144	CYP19A1	Aromatase	CC(=CCC1=C2C(=C(C=C1O)O)C(=O)C[C@H](O2)C3=CC=C(C=C3)O)C
	480764	8-Prenylnaringenin	compound_1	CP1A1	HUMAN	5	9.32e-07	0.5965	0.5965	10.3768	CYP1A1	Cytochrome P450 1A1	CC(=CCC1=C2C(=C(C=C1O)O)C(=O)C[C@H](O2)C3=CC=C(C=C3)O)C
	480764	8-Prenylnaringenin	compound_1	CP1B1	HUMAN	5	1.394e-10	0.5965	2.3008	17.2439	CYP1B1	Cytochrome P450 1B1	CC(=CCC1=C2C(=C(C=C1O)O)C(=O)C[C@H](O2)C3=CC=C(C=C3)O)C
	480764	8-Prenylnaringenin	compound_1	DCOR	HUMAN	5	4.836e-46	0.493	1.862	80.9057	ODC1	Ornithine decarboxylase	CC(=CCC1=C2C(=C(C=C1O)O)C(=O)C[C@H](O2)C3=CC=C(C=C3)O)C
	480764	8-Prenylnaringenin	compound_1	ESR1	HUMAN	5	4.812e-10	1	12.4532	16.2781	ESR1	Estrogen receptor	CC(=CCC1=C2C(=C(C=C1O)O)C(=O)C[C@H](O2)C3=CC=C(C=C3)O)C
	480764	8-Prenylnaringenin	compound_1	ESR2	HUMAN	5	4.856e-11	1	11.5656	18.0664	ESR2	Estrogen receptor beta	CC(=CCC1=C2C(=C(C=C1O)O)C(=O)C[C@H](O2)C3=CC=C(C=C3)O)C
	480764	8-Prenylnaringenin	compound_1	HIF1A	HUMAN	5	6.392e-10	0.3625	2.177	16.0568	HIF1A	Hypoxia-inducible factor 1-alpha	CC(=CCC1=C2C(=C(C=C1O)O)C(=O)C[C@H](O2)C3=CC=C(C=C3)O)C
	480764	8-Prenylnaringenin	compound_1	KLK2	HUMAN	5	1.826e-18	0.4615	0.4615	31.3961	KLK2	Kallikrein-2	CC(=CCC1=C2C(=C(C=C1O)O)C(=O)C[C@H](O2)C3=CC=C(C=C3)O)C
	480764	8-Prenylnaringenin	compound_1	LOX12	HUMAN	5	4.231e-06	0.3898	1.0061	9.1972	ALOX12	Arachidonate 12-lipoxygenase, 12S-type	CC(=CCC1=C2C(=C(C=C1O)O)C(=O)C[C@H](O2)C3=CC=C(C=C3)O)C
	480764	8-Prenylnaringenin	compound_1	PDE4D	HUMAN	5	2.297e-08	0.4576	4.5207	13.264	PDE4D	cAMP-specific 3',5'-cyclic phosphodiesterase 4D	CC(=CCC1=C2C(=C(C=C1O)O)C(=O)C[C@H](O2)C3=CC=C(C=C3)O)C
	480764	8-Prenylnaringenin	compound_1	PLGF	HUMAN	5	6.006e-18	0.3433	0.3433	30.4679	PGF	Placenta growth factor	CC(=CCC1=C2C(=C(C=C1O)O)C(=O)C[C@H](O2)C3=CC=C(C=C3)O)C
	480764	8-Prenylnaringenin	compound_1	PTN12	HUMAN	5	1.545e-06	0.2967	0.5922	9.9826	PTPN12	Tyrosine-protein phosphatase non-receptor type 12	CC(=CCC1=C2C(=C(C=C1O)O)C(=O)C[C@H](O2)C3=CC=C(C=C3)O)C
	480764	8-Prenylnaringenin	compound_1	PTN1	HUMAN	5	5.573e-14	0.5965	14.9233	23.3448	PTPN1	Tyrosine-protein phosphatase non-receptor type 1	CC(=CCC1=C2C(=C(C=C1O)O)C(=O)C[C@H](O2)C3=CC=C(C=C3)O)C
	480764	8-Prenylnaringenin	compound_1	T2R31	HUMAN	5	2.819e-67	0.537	1.3327	119.028	TAS2R31	Taste receptor type 2 member 31	CC(=CCC1=C2C(=C(C=C1O)O)C(=O)C[C@H](O2)C3=CC=C(C=C3)O)C
	480764	8-Prenylnaringenin	compound_1	TF65	HUMAN	5	4.679e-08	0.3611	1.2859	12.7094	RELA	Transcription factor p65	CC(=CCC1=C2C(=C(C=C1O)O)C(=O)C[C@H](O2)C3=CC=C(C=C3)O)C
	480764	8-Prenylnaringenin	compound_1	TYRO	HUMAN	5	3.192e-11	0.3768	1.0923	18.3936	TYR	Tyrosinase	CC(=CCC1=C2C(=C(C=C1O)O)C(=O)C[C@H](O2)C3=CC=C(C=C3)O)C
	480764	8-Prenylnaringenin	compound_1	VEGFA	HUMAN	5	3.614e-06	0.3433	0.3433	9.3202	VEGFA	Vascular endothelial growth factor A	CC(=CCC1=C2C(=C(C=C1O)O)C(=O)C[C@H](O2)C3=CC=C(C=C3)O)C
	5950	Alanine	compound_1	AMPB	HUMAN	5	2.23e-13	0.3636	0.3636	22.2634	RNPEP	Aminopeptidase B	C[C@@H](C(=O)O)N
	5950	Alanine	compound_1	AMPE	HUMAN	5	1.876e-14	0.4167	1.5758	24.1938	ENPEP	Glutamyl aminopeptidase	C[C@@H](C(=O)O)N
	5950	Alanine	compound_1	AMPL	HUMAN	5	4.458e-27	0.3333	2.227	46.858	LAP3	Cytosol aminopeptidase	C[C@@H](C(=O)O)N
	5950	Alanine	compound_1	BHMT1	HUMAN	5	1.881e-08	0.3333	0.3333	13.4199	BHMT	Betaine--homocysteine S-methyltransferase 1	C[C@@H](C(=O)O)N
	5950	Alanine	compound_1	BHMT2	HUMAN	5	5.965e-45	0.3571	0.3571	78.9467	BHMT2	S-methylmethionine--homocysteine S-methyltransferase BHMT2	C[C@@H](C(=O)O)N
	5950	Alanine	compound_1	EAA2	HUMAN	5	4.091e-17	0.4211	1.7682	28.9719	SLC1A2	Excitatory amino acid transporter 2	C[C@@H](C(=O)O)N
	5950	Alanine	compound_1	EAA3	HUMAN	5	9.223e-22	0.4762	2.2377	37.3147	SLC1A1	Excitatory amino acid transporter 3	C[C@@H](C(=O)O)N
	5950	Alanine	compound_1	GFPT1	HUMAN	5	1.345e-35	0.2963	0.5775	62.1551	GFPT1	Glutamine--fructose-6-phosphate aminotransferase [isomerizing] 1	C[C@@H](C(=O)O)N
	5950	Alanine	compound_1	GRIK1	HUMAN	5	3.558e-38	0.4762	8.6727	66.7824	GRIK1	Glutamate receptor ionotropic, kainate 1	C[C@@H](C(=O)O)N
	5950	Alanine	compound_1	GRIK2	HUMAN	5	6.806e-28	0.4762	3.9149	48.3235	GRIK2	Glutamate receptor ionotropic, kainate 2	C[C@@H](C(=O)O)N
	5950	Alanine	compound_1	GRIK3	HUMAN	5	3.315e-08	0.3704	0.3704	12.9779	GRIK3	Glutamate receptor ionotropic, kainate 3	C[C@@H](C(=O)O)N
	5950	Alanine	compound_1	GRIK5	HUMAN	5	3.564e-07	0.3704	0.3704	11.1263	GRIK5	Glutamate receptor ionotropic, kainate 5	C[C@@H](C(=O)O)N
	5950	Alanine	compound_1	GRM6	HUMAN	5	1.183e-10	0.4762	1.1162	17.3718	GRM6	Metabotropic glutamate receptor 6	C[C@@H](C(=O)O)N
[truncated: 5,663 more rows]
