# Supplementary material for: Systems biology approaches to identify potential targets and inhibitors of the intestinal microbiota to treat depression
Source: Sci Rep. 2023 Jul 11;13:11225. doi: 10.1038/s41598-023-38444-8 (PMC10336060; doi:10.1038/s41598-023-38444-8)
Supplement: Supplementary file 2 — Supplementary Table S2. [file 41598_2023_38444_MOESM2_ESM.xlsx]

## Sheet: Sheet1
	Table legend
	Supplementary Table 2. STP prediction result.
	pubchem ID	Metabolite	Target	Common name	Uniprot ID	ChEMBL ID	Target Class	Probability*	Known actives (3D/2D)
	72	3,4-Dihydroxybenzoic acid	Carbonic anhydrase II	CA2	P00918	CHEMBL205	Lyase	0.926268	14 / 51
	72	3,4-Dihydroxybenzoic acid	Carbonic anhydrase VII	CA7	P43166	CHEMBL2326	Lyase	0.926268	6 / 27
	72	3,4-Dihydroxybenzoic acid	Carbonic anhydrase I	CA1	P00915	CHEMBL261	Lyase	0.926268	14 / 49
	72	3,4-Dihydroxybenzoic acid	Carbonic anhydrase VI	CA6	P23280	CHEMBL3025	Lyase	0.926268	5 / 6
	72	3,4-Dihydroxybenzoic acid	Carbonic anhydrase XII	CA12	O43570	CHEMBL3242	Lyase	0.926268	10 / 31
	72	3,4-Dihydroxybenzoic acid	Carbonic anhydrase XIV	CA14	Q9ULX7	CHEMBL3510	Lyase	0.926268	6 / 27
	72	3,4-Dihydroxybenzoic acid	Carbonic anhydrase IX	CA9	Q16790	CHEMBL3594	Lyase	0.926268	9 / 29
	72	3,4-Dihydroxybenzoic acid	Carbonic anhydrase IV	CA4	P22748	CHEMBL3729	Lyase	0.926268	3 / 4
	72	3,4-Dihydroxybenzoic acid	Carbonic anhydrase III	CA3	P07451	CHEMBL2885	Lyase	0.110992	2 / 3
	72	3,4-Dihydroxybenzoic acid	Carbonic anhydrase VB	CA5B	Q9Y2D0	CHEMBL3969	Lyase	0.110992	3 / 3
	72	3,4-Dihydroxybenzoic acid	Carbonic anhydrase VA	CA5A	P35218	CHEMBL4789	Lyase	0.110992	3 / 4
	72	3,4-Dihydroxybenzoic acid	Carbonic anhydrase XIII (by homology)	CA13	Q8N1Q1	CHEMBL3912	Lyase	0.110992	2 / 2
	72	3,4-Dihydroxybenzoic acid	Alpha-(1,3)-fucosyltransferase 7	FUT7	Q11130	CHEMBL3596077	Transferase	0.0727164	1 / 2
	72	3,4-Dihydroxybenzoic acid	Squalene monooxygenase (by homology)	SQLE	Q14534	CHEMBL3592	Enzyme	0.0630257	0 / 7
	72	3,4-Dihydroxybenzoic acid	L-lactate dehydrogenase A chain	LDHA	P00338	CHEMBL4835	Enzyme	0.0535179	0 / 14
	72	3,4-Dihydroxybenzoic acid	L-lactate dehydrogenase B chain	LDHB	P07195	CHEMBL4940	Enzyme	0.0535179	0 / 11
	72	3,4-Dihydroxybenzoic acid	Transthyretin	TTR	P02766	CHEMBL3194	Secreted protein	0.0535179	0 / 8
	72	3,4-Dihydroxybenzoic acid	Estrogen receptor beta	ESR2	Q92731	CHEMBL242	Nuclear receptor	0.0535179	0 / 6
	72	3,4-Dihydroxybenzoic acid	Catechol O-methyltransferase (by homology)	COMT	P21964	CHEMBL2023	Transferase	0.0439186	0 / 7
	72	3,4-Dihydroxybenzoic acid	Apoptosis regulator Bcl-X	BCL2L1	Q07817	CHEMBL4625	Other ion channel	0.0439186	0 / 2
	72	3,4-Dihydroxybenzoic acid	Insulin-like growth factor I receptor	IGF1R	P08069	CHEMBL1957	Kinase	0.0439186	0 / 3
	72	3,4-Dihydroxybenzoic acid	ALK tyrosine kinase receptor	ALK	Q9UM73	CHEMBL4247	Kinase	0.0439186	0 / 3
	72	3,4-Dihydroxybenzoic acid	Plasminogen activator inhibitor-1	SERPINE1	P05121	CHEMBL3475	Secreted protein	0.0439186	0 / 8
	72	3,4-Dihydroxybenzoic acid	Aldo-keto-reductase family 1 member C3	AKR1C3	P42330	CHEMBL4681	Enzyme	0.0439186	0 / 3
	72	3,4-Dihydroxybenzoic acid	G-protein coupled receptor 35	GPR35	Q9HC97	CHEMBL1293267	Family A G protein-coupled receptor	0.0439186	0 / 2
	72	3,4-Dihydroxybenzoic acid	Serum albumin	ALB	P02768	CHEMBL3253	Secreted protein	0.0439186	0 / 5
	72	3,4-Dihydroxybenzoic acid	Tyrosinase (by homology)	TYR	P14679	CHEMBL1973	Oxidoreductase	0	0 / 3
	72	3,4-Dihydroxybenzoic acid	Steroid 5-alpha-reductase 2	SRD5A2	P31213	CHEMBL1856	Oxidoreductase	0	0 / 13
	72	3,4-Dihydroxybenzoic acid	Tyrosine-protein kinase FYN	FYN	P06241	CHEMBL1841	Kinase	0	0 / 1
	72	3,4-Dihydroxybenzoic acid	Tyrosine-protein kinase LCK	LCK	P06239	CHEMBL258	Kinase	0	0 / 2
	72	3,4-Dihydroxybenzoic acid	Matrix metalloproteinase 8	MMP8	P22894	CHEMBL4588	Protease	0	1 / 0
	72	3,4-Dihydroxybenzoic acid	Estrogen receptor alpha	ESR1	P03372	CHEMBL206	Nuclear receptor	0	0 / 3
	72	3,4-Dihydroxybenzoic acid	Serine/threonine-protein kinase/endoribonuclease IRE1	ERN1	O75460	CHEMBL1163101	Enzyme	0	0 / 41
	72	3,4-Dihydroxybenzoic acid	Poly [ADP-ribose] polymerase-1	PARP1	P09874	CHEMBL3105	Enzyme	0	0 / 1
	72	3,4-Dihydroxybenzoic acid	Serine/threonine-protein kinase Aurora-B	AURKB	Q96GD4	CHEMBL2185	Kinase	0	0 / 1
	72	3,4-Dihydroxybenzoic acid	Tyrosine-protein kinase SRC	SRC	P12931	CHEMBL267	Kinase	0	0 / 1
	72	3,4-Dihydroxybenzoic acid	Focal adhesion kinase 1	PTK2	Q05397	CHEMBL2695	Kinase	0	0 / 1
	72	3,4-Dihydroxybenzoic acid	Vascular endothelial growth factor receptor 2	KDR	P35968	CHEMBL279	Kinase	0	0 / 1
	72	3,4-Dihydroxybenzoic acid	Hepatocyte growth factor receptor	MET	P08581	CHEMBL3717	Kinase	0	0 / 2
	72	3,4-Dihydroxybenzoic acid	Serine/threonine-protein kinase NEK2	NEK2	P51955	CHEMBL3835	Kinase	0	0 / 1
	72	3,4-Dihydroxybenzoic acid	Tyrosine-protein kinase receptor UFO	AXL	P30530	CHEMBL4895	Kinase	0	0 / 2
	72	3,4-Dihydroxybenzoic acid	Thymidylate synthase	TYMS	P04818	CHEMBL1952	Transferase	0	0 / 7
	72	3,4-Dihydroxybenzoic acid	Thiopurine S-methyltransferase	TPMT	P51580	CHEMBL2500	Enzyme	0	4 / 5
	72	3,4-Dihydroxybenzoic acid	Receptor-type tyrosine-protein phosphatase beta	PTPRB	P23467	CHEMBL2706	Phosphatase	0	2 / 0
	72	3,4-Dihydroxybenzoic acid	Monoamine oxidase B	MAOB	P27338	CHEMBL2039	Oxidoreductase	0	0 / 41
	72	3,4-Dihydroxybenzoic acid	DNA polymerase alpha subunit	POLA1	P09884	CHEMBL1828	Transferase	0	0 / 1
	72	3,4-Dihydroxybenzoic acid	DNA polymerase beta	POLB	P06746	CHEMBL2392	Enzyme	0	0 / 2
	72	3,4-Dihydroxybenzoic acid	Leucine aminopeptidase	LAP3	P28838	CHEMBL3965	Protease	0	1 / 0
	72	3,4-Dihydroxybenzoic acid	Leukocyte elastase	ELANE	P08246	CHEMBL248	Protease	0	0 / 1
	72	3,4-Dihydroxybenzoic acid	Cannabinoid receptor 2	CNR2	P34972	CHEMBL253	Family A G protein-coupled receptor	0	0 / 4
	72	3,4-Dihydroxybenzoic acid	Beta-glucocerebrosidase	GBA	P04062	CHEMBL2179	Enzyme	0	1 / 0
	72	3,4-Dihydroxybenzoic acid	Alpha-2a adrenergic receptor	ADRA2A	P08913	CHEMBL1867	Family A G protein-coupled receptor	0	0 / 2
	72	3,4-Dihydroxybenzoic acid	Adrenergic receptor alpha-2	ADRA2C	P18825	CHEMBL1916	Family A G protein-coupled receptor	0	0 / 2
	72	3,4-Dihydroxybenzoic acid	Alpha-2b adrenergic receptor (by homology)	ADRA2B	P18089	CHEMBL1942	Family A G protein-coupled receptor	0	0 / 2
	72	3,4-Dihydroxybenzoic acid	Adrenergic receptor beta	ADRB2	P07550	CHEMBL210	Family A G protein-coupled receptor	0	0 / 4
	72	3,4-Dihydroxybenzoic acid	Beta-1 adrenergic receptor (by homology)	ADRB1	P08588	CHEMBL213	Family A G protein-coupled receptor	0	0 / 4
	72	3,4-Dihydroxybenzoic acid	Dopamine D2 receptor	DRD2	P14416	CHEMBL217	Family A G protein-coupled receptor	0	0 / 2
	72	3,4-Dihydroxybenzoic acid	Alpha-1a adrenergic receptor	ADRA1A	P35348	CHEMBL229	Family A G protein-coupled receptor	0	0 / 3
	72	3,4-Dihydroxybenzoic acid	Monoamine oxidase A	MAOA	P21397	CHEMBL1951	Oxidoreductase	0	0 / 16
	72	3,4-Dihydroxybenzoic acid	Retinoic acid receptor gamma	RARG	P13631	CHEMBL2003	Nuclear receptor	0	0 / 3
	72	3,4-Dihydroxybenzoic acid	Retinoic acid receptor beta	RARB	P10826	CHEMBL2008	Nuclear receptor	0	0 / 3
	72	3,4-Dihydroxybenzoic acid	Induced myeloid leukemia cell differentiation protein Mcl-1	MCL1	Q07820	CHEMBL4361	Other cytosolic protein	0	0 / 7
	72	3,4-Dihydroxybenzoic acid	Dual-specificity tyrosine-phosphorylation regulated kinase 1A	DYRK1A	Q13627	CHEMBL2292	Kinase	0	0 / 1
	72	3,4-Dihydroxybenzoic acid	Dual specificty protein kinase CLK1	CLK1	P49759	CHEMBL4224	Kinase	0	0 / 1
	72	3,4-Dihydroxybenzoic acid	Dual specificity tyrosine-phosphorylation-regulated kinase 1B	DYRK1B	Q9Y463	CHEMBL5543	Kinase	0	0 / 1
	72	3,4-Dihydroxybenzoic acid	Aldose reductase	AKR1B1	P15121	CHEMBL1900	Enzyme	0	1 / 0
	72	3,4-Dihydroxybenzoic acid	Bifunctional protein NCOAT	OGA	O60502	CHEMBL5921	Enzyme	0	1 / 0
	72	3,4-Dihydroxybenzoic acid	Tubulin beta-1 chain	TUBB1	Q9H4B7	CHEMBL1915	Structural protein	0	0 / 2
	72	3,4-Dihydroxybenzoic acid	Cyclin-dependent kinase 2	CDK2	P24941	CHEMBL301	Kinase	0	0 / 1
	72	3,4-Dihydroxybenzoic acid	Acetylcholinesterase	ACHE	P22303	CHEMBL220	Hydrolase	0	0 / 5
	72	3,4-Dihydroxybenzoic acid	C-terminal-binding protein 2	CTBP2	P56545	CHEMBL3797016	Unclassified protein	0	2 / 0
	72	3,4-Dihydroxybenzoic acid	Aldo-keto reductase family 1 member C2	AKR1C2	P52895	CHEMBL5847	Enzyme	0	2 / 5
	72	3,4-Dihydroxybenzoic acid	Aldo-keto reductase family 1 member C1	AKR1C1	Q04828	CHEMBL5905	Enzyme	0	2 / 5
	72	3,4-Dihydroxybenzoic acid	Fatty acid synthase	FASN	P49327	CHEMBL4158	Transferase	0	0 / 1
	72	3,4-Dihydroxybenzoic acid	Phospholipase A2 group 1VB	PLA2G4B	P0C869	CHEMBL4136	Enzyme	0	0 / 9
	72	3,4-Dihydroxybenzoic acid	Succinate semialdehyde dehydrogenase	ALDH5A1	P51649	CHEMBL1911	Oxidoreductase	0	0 / 1
	72	3,4-Dihydroxybenzoic acid	Gamma-amino-N-butyrate transaminase	ABAT	P80404	CHEMBL2044	Transferase	0	0 / 2
	72	3,4-Dihydroxybenzoic acid	Steryl-sulfatase	STS	P08842	CHEMBL3559	Enzyme	0	0 / 5
	72	3,4-Dihydroxybenzoic acid	Epidermal growth factor receptor erbB1	EGFR	P00533	CHEMBL203	Kinase	0	0 / 2
	72	3,4-Dihydroxybenzoic acid	Toll-like receptor 4 (by homology)	TLR4	O00206	CHEMBL5255	Toll-like and Il-1 receptors	0	1 / 0
	72	3,4-Dihydroxybenzoic acid	D-amino-acid oxidase	DAO	P14920	CHEMBL5485	Enzyme	0	1 / 1
	72	3,4-Dihydroxybenzoic acid	Alpha-1d adrenergic receptor	ADRA1D	P25100	CHEMBL223	Family A G protein-coupled receptor	0	0 / 1
	72	3,4-Dihydroxybenzoic acid	Estradiol 17-beta-dehydrogenase 1	HSD17B1	P14061	CHEMBL3181	Enzyme	0	0 / 6
	72	3,4-Dihydroxybenzoic acid	Indoleamine 2,3-dioxygenase	IDO1	P14902	CHEMBL4685	Enzyme	0	0 / 1
	72	3,4-Dihydroxybenzoic acid	Apoptosis regulator Bcl-2	BCL2	P10415	CHEMBL4860	Other ion channel	0	0 / 2
	72	3,4-Dihydroxybenzoic acid	Mu opioid receptor (by homology)	OPRM1	P35372	CHEMBL233	Family A G protein-coupled receptor	0	0 / 1
	72	3,4-Dihydroxybenzoic acid	Peptidyl-prolyl cis-trans isomerase NIMA-interacting 1	PIN1	Q13526	CHEMBL2288	Enzyme	0	2 / 0
	72	3,4-Dihydroxybenzoic acid	Aminopeptidase A	ENPEP	Q07075	CHEMBL3439	Protease	0	1 / 0
	72	3,4-Dihydroxybenzoic acid	Cytochrome P450 19A1	CYP19A1	P11511	CHEMBL1978	Cytochrome P450	0	0 / 1
	72	3,4-Dihydroxybenzoic acid	Cytidine deaminase	CDA	P32320	CHEMBL4502	Enzyme	0	2 / 0
	72	3,4-Dihydroxybenzoic acid	Cyclooxygenase-1	PTGS1	P23219	CHEMBL221	Oxidoreductase	0	0 / 2
	72	3,4-Dihydroxybenzoic acid	Cyclooxygenase-2	PTGS2	P35354	CHEMBL230	Oxidoreductase	0	0 / 2
	72	3,4-Dihydroxybenzoic acid	Serotonin 3a (5-HT3a) receptor	HTR3A	P46098	CHEMBL1899	Ligand-gated ion channel	0	0 / 1
	72	3,4-Dihydroxybenzoic acid	Retinoid X receptor beta	RXRB	P28702	CHEMBL1870	Nuclear receptor	0	0 / 1
	72	3,4-Dihydroxybenzoic acid	Retinoid X receptor gamma	RXRG	P48443	CHEMBL2004	Nuclear receptor	0	0 / 1
	72	3,4-Dihydroxybenzoic acid	Retinoid X receptor alpha	RXRA	P19793	CHEMBL2061	Nuclear receptor	0	0 / 1
	72	3,4-Dihydroxybenzoic acid	Lysine-specific demethylase 2A	KDM2A	Q9Y2K7	CHEMBL1938210	Eraser	0	1 / 0
	72	3,4-Dihydroxybenzoic acid	Histone lysine demethylase PHF8	PHF8	Q9UPP1	CHEMBL1938212	Eraser	0	1 / 0
	72	3,4-Dihydroxybenzoic acid	Lysine-specific demethylase 5C	KDM5C	P41229	CHEMBL2163176	Eraser	0	1 / 0
	72	3,4-Dihydroxybenzoic acid	Retinoic acid receptor alpha	RARA	P10276	CHEMBL2055	Nuclear receptor	0	0 / 2
	91	3-(3-Hydroxyphenyl)propanoic acid	Tyrosine-protein kinase FYN	FYN	P06241	CHEMBL1841	Kinase	0.158398	3 / 5
	91	3-(3-Hydroxyphenyl)propanoic acid	Tyrosine-protein kinase LCK	LCK	P06239	CHEMBL258	Kinase	0.158398	3 / 2
	91	3-(3-Hydroxyphenyl)propanoic acid	Epidermal growth factor receptor erbB1	EGFR	P00533	CHEMBL203	Kinase	0.141787	3 / 3
	91	3-(3-Hydroxyphenyl)propanoic acid	Lysine-specific demethylase 4D-like	KDM4E	B2RXH2	CHEMBL1293226	Eraser	0.141787	3 / 3
	91	3-(3-Hydroxyphenyl)propanoic acid	Estrogen receptor beta	ESR2	Q92731	CHEMBL242	Nuclear receptor	0.125076	1 / 64
	91	3-(3-Hydroxyphenyl)propanoic acid	Carboxypeptidase A1	CPA1	P15085	CHEMBL2088	Protease	0.125076	12 / 13
	91	3-(3-Hydroxyphenyl)propanoic acid	Carbonic anhydrase VII	CA7	P43166	CHEMBL2326	Lyase	0.125076	5 / 0
	91	3-(3-Hydroxyphenyl)propanoic acid	Carbonic anhydrase XIV	CA14	Q9ULX7	CHEMBL3510	Lyase	0.125076	6 / 0
	91	3-(3-Hydroxyphenyl)propanoic acid	Carbonic anhydrase VA	CA5A	P35218	CHEMBL4789	Lyase	0.125076	5 / 0
	91	3-(3-Hydroxyphenyl)propanoic acid	Carbonic anhydrase VB	CA5B	Q9Y2D0	CHEMBL3969	Lyase	0.125076	4 / 0
	91	3-(3-Hydroxyphenyl)propanoic acid	Cytochrome P450 19A1	CYP19A1	P11511	CHEMBL1978	Cytochrome P450	0.125076	0 / 29
	91	3-(3-Hydroxyphenyl)propanoic acid	Bile acid receptor FXR	NR1H4	Q96RI1	CHEMBL2047	Nuclear receptor	0.116739	0 / 2
	91	3-(3-Hydroxyphenyl)propanoic acid	Estrogen receptor alpha	ESR1	P03372	CHEMBL206	Nuclear receptor	0.116739	0 / 72
	91	3-(3-Hydroxyphenyl)propanoic acid	Lysine-specific demethylase 3A	KDM3A	Q9Y4C1	CHEMBL1938209	Eraser	0.116739	2 / 0
	91	3-(3-Hydroxyphenyl)propanoic acid	Lysine-specific demethylase 6B	KDM6B	O15054	CHEMBL1938211	Eraser	0.116739	2 / 0
	91	3-(3-Hydroxyphenyl)propanoic acid	Alpha-ketoglutarate-dependent dioxygenase FTO	FTO	Q9C0B1	CHEMBL2331065	Oxidoreductase	0.116739	2 / 0
	91	3-(3-Hydroxyphenyl)propanoic acid	Lysine-specific demethylase 4A	KDM4A	O75164	CHEMBL5896	Eraser	0.116739	4 / 0
	91	3-(3-Hydroxyphenyl)propanoic acid	Lysine-specific demethylase 4C	KDM4C	Q9H3R0	CHEMBL6175	Eraser	0.116739	4 / 0
	91	3-(3-Hydroxyphenyl)propanoic acid	Norepinephrine transporter	SLC6A2	P23975	CHEMBL222	Electrochemical transporter	0	0 / 13
	91	3-(3-Hydroxyphenyl)propanoic acid	Cytochrome P450 1A2	CYP1A2	P05177	CHEMBL3356	Cytochrome P450	0	0 / 1
	91	3-(3-Hydroxyphenyl)propanoic acid	Mu opioid receptor (by homology)	OPRM1	P35372	CHEMBL233	Family A G protein-coupled receptor	0	0 / 134
	91	3-(3-Hydroxyphenyl)propanoic acid	Tyrosine 3-hydroxylase	TH	P07101	CHEMBL1969	Oxidoreductase	0	0 / 1
	91	3-(3-Hydroxyphenyl)propanoic acid	Fructose-1,6-bisphosphatase	FBP1	P09467	CHEMBL3975	Enzyme	0	20 / 0
	91	3-(3-Hydroxyphenyl)propanoic acid	Thyroid hormone receptor alpha	THRA	P10827	CHEMBL1860	Nuclear receptor	0	0 / 22
	91	3-(3-Hydroxyphenyl)propanoic acid	Thyroid hormone receptor beta-1	THRB	P10828	CHEMBL1947	Nuclear receptor	0	0 / 23
	91	3-(3-Hydroxyphenyl)propanoic acid	Prostanoid FP receptor	PTGFR	P43088	CHEMBL1987	Family A G protein-coupled receptor	0	0 / 13
	91	3-(3-Hydroxyphenyl)propanoic acid	Macrophage migration inhibitory factor	MIF	P14174	CHEMBL2085	Enzyme	0	1 / 1
	91	3-(3-Hydroxyphenyl)propanoic acid	Aldose reductase	AKR1B1	P15121	CHEMBL1900	Enzyme	0	51 / 7
	91	3-(3-Hydroxyphenyl)propanoic acid	Steryl-sulfatase	STS	P08842	CHEMBL3559	Enzyme	0	0 / 30
	91	3-(3-Hydroxyphenyl)propanoic acid	G protein-coupled receptor 44	PTGDR2	Q9Y5Y4	CHEMBL5071	Family A G protein-coupled receptor	0	1 / 0
	91	3-(3-Hydroxyphenyl)propanoic acid	Serotonin 1a (5-HT1a) receptor	HTR1A	P08908	CHEMBL214	Family A G protein-coupled receptor	0	0 / 4
	91	3-(3-Hydroxyphenyl)propanoic acid	11-beta-hydroxysteroid dehydrogenase 1	HSD11B1	P28845	CHEMBL4235	Enzyme	0	0 / 29
	91	3-(3-Hydroxyphenyl)propanoic acid	Free fatty acid receptor 1	FFAR1	O14842	CHEMBL4422	Family A G protein-coupled receptor	0	0 / 42
	91	3-(3-Hydroxyphenyl)propanoic acid	Insulin-like growth factor I receptor	IGF1R	P08069	CHEMBL1957	Kinase	0	0 / 14
	91	3-(3-Hydroxyphenyl)propanoic acid	Arachidonate 15-lipoxygenase	ALOX15	P16050	CHEMBL2903	Enzyme	0	0 / 12
	91	3-(3-Hydroxyphenyl)propanoic acid	Arachidonate 12-lipoxygenase	ALOX12	P18054	CHEMBL3687	Enzyme	0	0 / 7
	91	3-(3-Hydroxyphenyl)propanoic acid	Leukotriene B4 receptor 1	LTB4R	Q15722	CHEMBL3911	Family A G protein-coupled receptor	0	0 / 1
	91	3-(3-Hydroxyphenyl)propanoic acid	DNA polymerase beta (by homology)	POLB	P06746	CHEMBL2392	Enzyme	0	0 / 3
	91	3-(3-Hydroxyphenyl)propanoic acid	GABA-A receptor; alpha-1/beta-2/gamma-2	GABRA1 GABRB2 GABRG2	P14867 P47870 P18507	CHEMBL2095172	Ligand-gated ion channel	0	0 / 3
	91	3-(3-Hydroxyphenyl)propanoic acid	Glutamate carboxypeptidase II	FOLH1	Q04609	CHEMBL1892	Protease	0	17 / 10
	91	3-(3-Hydroxyphenyl)propanoic acid	Tyrosine-protein kinase SRC	SRC	P12931	CHEMBL267	Kinase	0	0 / 5
	91	3-(3-Hydroxyphenyl)propanoic acid	Focal adhesion kinase 1	PTK2	Q05397	CHEMBL2695	Kinase	0	0 / 2
	91	3-(3-Hydroxyphenyl)propanoic acid	Vascular endothelial growth factor receptor 2	KDR	P35968	CHEMBL279	Kinase	0	0 / 5
	91	3-(3-Hydroxyphenyl)propanoic acid	ALK tyrosine kinase receptor	ALK	Q9UM73	CHEMBL4247	Kinase	0	0 / 5
	91	3-(3-Hydroxyphenyl)propanoic acid	Kynureninase	KYNU	Q16719	CHEMBL5100	Enzyme	0	0 / 1
	91	3-(3-Hydroxyphenyl)propanoic acid	Beta-secretase 1	BACE1	P56817	CHEMBL4822	Protease	0	1 / 0
	91	3-(3-Hydroxyphenyl)propanoic acid	Cyclooxygenase-2	PTGS2	P35354	CHEMBL230	Oxidoreductase	0	2 / 28
	91	3-(3-Hydroxyphenyl)propanoic acid	Uracil nucleotide/cysteinyl leukotriene receptor	GPR17	Q13304	CHEMBL1075162	Family A G protein-coupled receptor	0	2 / 0
	91	3-(3-Hydroxyphenyl)propanoic acid	G-protein coupled receptor 55	GPR55	Q9Y2T6	CHEMBL1075322	Family A G protein-coupled receptor	0	0 / 1
	91	3-(3-Hydroxyphenyl)propanoic acid	Cannabinoid receptor 1	CNR1	P21554	CHEMBL218	Family A G protein-coupled receptor	0	0 / 61
	91	3-(3-Hydroxyphenyl)propanoic acid	N-arachidonyl glycine receptor	GPR18	Q14330	CHEMBL2384898	Family A G protein-coupled receptor	0	0 / 1
	91	3-(3-Hydroxyphenyl)propanoic acid	Cannabinoid receptor 2	CNR2	P34972	CHEMBL253	Family A G protein-coupled receptor	0	0 / 63
	91	3-(3-Hydroxyphenyl)propanoic acid	Carbonic anhydrase II	CA2	P00918	CHEMBL205	Lyase	0	25 / 10
	91	3-(3-Hydroxyphenyl)propanoic acid	Testis-specific androgen-binding protein	SHBG	P04278	CHEMBL3305	Secreted protein	0	0 / 15
	91	3-(3-Hydroxyphenyl)propanoic acid	Low affinity neurotrophin receptor p75NTR	NGFR	P08138	CHEMBL4762	Membrane receptor	0	1 / 0
	91	3-(3-Hydroxyphenyl)propanoic acid	Tyrosinase	TYR	P14679	CHEMBL1973	Oxidoreductase	0	0 / 7
	91	3-(3-Hydroxyphenyl)propanoic acid	Estradiol 17-beta-dehydrogenase 1	HSD17B1	P14061	CHEMBL3181	Enzyme	0	0 / 33
	91	3-(3-Hydroxyphenyl)propanoic acid	Kinesin-like protein 1	KIF11	P52732	CHEMBL4581	Other cytosolic protein	0	0 / 13
	91	3-(3-Hydroxyphenyl)propanoic acid	Thiopurine S-methyltransferase	TPMT	P51580	CHEMBL2500	Enzyme	0	4 / 0
	91	3-(3-Hydroxyphenyl)propanoic acid	C-terminal-binding protein 2	CTBP2	P56545	CHEMBL3797016	Unclassified protein	0	9 / 13
	91	3-(3-Hydroxyphenyl)propanoic acid	Receptor-type tyrosine-protein phosphatase alpha	PTPRA	P18433	CHEMBL3918	Phosphatase	0	0 / 1
	91	3-(3-Hydroxyphenyl)propanoic acid	Lysine-specific demethylase 2A	KDM2A	Q9Y2K7	CHEMBL1938210	Eraser	0	3 / 0
	91	3-(3-Hydroxyphenyl)propanoic acid	Serotonin 2b (5-HT2b) receptor	HTR2B	P41595	CHEMBL1833	Family A G protein-coupled receptor	0	0 / 2
	91	3-(3-Hydroxyphenyl)propanoic acid	Androgen Receptor (by homology)	AR	P10275	CHEMBL1871	Nuclear receptor	0	0 / 14
	91	3-(3-Hydroxyphenyl)propanoic acid	Serotonin transporter	SLC6A4	P31645	CHEMBL228	Electrochemical transporter	0	0 / 28
	91	3-(3-Hydroxyphenyl)propanoic acid	Dual specificity mitogen-activated protein kinase kinase 1	MAP2K1	Q02750	CHEMBL3587	Kinase	0	0 / 1
	91	3-(3-Hydroxyphenyl)propanoic acid	Carbonic anhydrase IV	CA4	P22748	CHEMBL3729	Lyase	0	1 / 3
	91	3-(3-Hydroxyphenyl)propanoic acid	G-protein coupled receptor 120	FFAR4	Q5NUL3	CHEMBL5339	Family A G protein-coupled receptor	0	0 / 9
	91	3-(3-Hydroxyphenyl)propanoic acid	GABA receptor rho-1 subunit	GABRR1	P24046	CHEMBL3561	Ligand-gated ion channel	0	1 / 0
	91	3-(3-Hydroxyphenyl)propanoic acid	DNA excision repair protein ERCC-5	ERCC5	P28715	CHEMBL4736	Other nuclear protein	0	0 / 5
	91	3-(3-Hydroxyphenyl)propanoic acid	Flap endonuclease 1	FEN1	P39748	CHEMBL5027	Enzyme	0	0 / 7
	91	3-(3-Hydroxyphenyl)propanoic acid	Carbonic anhydrase I	CA1	P00915	CHEMBL261	Lyase	0	22 / 3
	91	3-(3-Hydroxyphenyl)propanoic acid	Steroid 5-alpha-reductase 2	SRD5A2	P31213	CHEMBL1856	Oxidoreductase	0	0 / 1
	91	3-(3-Hydroxyphenyl)propanoic acid	Peroxisome proliferator-activated receptor gamma	PPARG	P37231	CHEMBL235	Nuclear receptor	0	0 / 86
	91	3-(3-Hydroxyphenyl)propanoic acid	Peroxisome proliferator-activated receptor alpha	PPARA	Q07869	CHEMBL239	Nuclear receptor	0	0 / 85
	91	3-(3-Hydroxyphenyl)propanoic acid	Peroxisome proliferator-activated receptor delta	PPARD	Q03181	CHEMBL3979	Nuclear receptor	0	0 / 19
	91	3-(3-Hydroxyphenyl)propanoic acid	Glucocorticoid receptor	NR3C1	P04150	CHEMBL2034	Nuclear receptor	0	0 / 25
	91	3-(3-Hydroxyphenyl)propanoic acid	LXR-alpha	NR1H3	Q13133	CHEMBL2808	Nuclear receptor	0	0 / 9
	91	3-(3-Hydroxyphenyl)propanoic acid	LXR-beta	NR1H2	P55055	CHEMBL4093	Nuclear receptor	0	0 / 8
	91	3-(3-Hydroxyphenyl)propanoic acid	Catechol O-methyltransferase (by homology)	COMT	P21964	CHEMBL2023	Transferase	0	1 / 4
	91	3-(3-Hydroxyphenyl)propanoic acid	Melatonin receptor 1A	MTNR1A	P48039	CHEMBL1945	Family A G protein-coupled receptor	0	0 / 15
	91	3-(3-Hydroxyphenyl)propanoic acid	Intercellular adhesion molecule (ICAM-1), Integrin alpha-L/beta-2	ITGAL ICAM1 ITGB2	P20701 P05362 P05107	CHEMBL2096661	Membrane receptor	0	3 / 0
	91	3-(3-Hydroxyphenyl)propanoic acid	AMP deaminase 3	AMPD3	Q01432	CHEMBL2912	Enzyme	0	3 / 0
	91	3-(3-Hydroxyphenyl)propanoic acid	Poly [ADP-ribose] polymerase-1	PARP1	P09874	CHEMBL3105	Enzyme	0	6 / 0
	91	3-(3-Hydroxyphenyl)propanoic acid	Alkaline phosphatase, tissue-nonspecific isozyme	ALPL	P05186	CHEMBL5979	Enzyme	0	8 / 0
	91	3-(3-Hydroxyphenyl)propanoic acid	DNA polymerase alpha subunit	POLA1	P09884	CHEMBL1828	Transferase	0	0 / 12
	91	3-(3-Hydroxyphenyl)propanoic acid	Estrogen-related receptor alpha	ESRRA	P11474	CHEMBL3429	Nuclear receptor	0	0 / 1
	91	3-(3-Hydroxyphenyl)propanoic acid	Estrogen-related receptor beta	ESRRB	O95718	CHEMBL3751	Nuclear receptor	0	0 / 1
	91	3-(3-Hydroxyphenyl)propanoic acid	G-protein coupled estrogen receptor 1	GPER1	Q99527	CHEMBL5872	Family A G protein-coupled receptor	0	0 / 1
	91	3-(3-Hydroxyphenyl)propanoic acid	ATP-citrate synthase	ACLY	P53396	CHEMBL3720	Enzyme	0	4 / 0
	91	3-(3-Hydroxyphenyl)propanoic acid	Endothelin-converting enzyme 1	ECE1	P42892	CHEMBL4791	Protease	0	4 / 0
	91	3-(3-Hydroxyphenyl)propanoic acid	D-amino-acid oxidase	DAO	P14920	CHEMBL5485	Enzyme	0	5 / 0
	91	3-(3-Hydroxyphenyl)propanoic acid	Monoamine oxidase A	MAOA	P21397	CHEMBL1951	Oxidoreductase	0	2 / 3
	91	3-(3-Hydroxyphenyl)propanoic acid	Cytochrome P450 24A1 (by homology)	CYP24A1	Q07973	CHEMBL4521	Enzyme	0	0 / 7
	91	3-(3-Hydroxyphenyl)propanoic acid	Interleukin-8	CXCL8	P10145	CHEMBL2157	Secreted protein	0	0 / 1
	91	3-(3-Hydroxyphenyl)propanoic acid	Prostaglandin E synthase	PTGES	O14684	CHEMBL5658	Enzyme	0	0 / 6
	91	3-(3-Hydroxyphenyl)propanoic acid	Endothelin receptor ET-B	EDNRB	P24530	CHEMBL1785	Family A G protein-coupled receptor	0	0 / 4
	91	3-(3-Hydroxyphenyl)propanoic acid	Endothelin receptor ET-A	EDNRA	P25101	CHEMBL252	Family A G protein-coupled receptor	0	0 / 7
	91	3-(3-Hydroxyphenyl)propanoic acid	Growth factor receptor-bound protein 2	GRB2	P62993	CHEMBL3663	Other cytosolic protein	0	0 / 1
	91	3-(3-Hydroxyphenyl)propanoic acid	Adenylate cyclase type 10	ADCY10	Q96PN6	CHEMBL5854	Enzyme	0	0 / 1
	107	3-Phenylpropionic acid	Glutamate carboxypeptidase II	FOLH1	Q04609	CHEMBL1892	Protease	0.0727164	6 / 17
	107	3-Phenylpropionic acid	Mast cell carboxypeptidase A	CPA3	P15088	CHEMBL2645	Protease	0.0727164	2 / 3
	107	3-Phenylpropionic acid	Voltage-gated calcium channel alpha2/delta subunit 1 (by homology)	CACNA2D1	P54289	CHEMBL1919	Calcium channel auxiliary subunit alpha2delta family	0.0727164	0 / 6
	107	3-Phenylpropionic acid	Carboxypeptidase A1	CPA1	P15085	CHEMBL2088	Protease	0.0630257	0 / 13
	107	3-Phenylpropionic acid	Peptidyl-glycine alpha-amidating monooxygenase	PAM	P19021	CHEMBL2544	Enzyme	0.0535179	4 / 0
	107	3-Phenylpropionic acid	11-beta-hydroxysteroid dehydrogenase 1	HSD11B1	P28845	CHEMBL4235	Enzyme	0.0535179	0 / 30
	107	3-Phenylpropionic acid	Aminopeptidase B	RNPEP	Q9H4A4	CHEMBL2432	Protease	0.0535179	2 / 1
	107	3-Phenylpropionic acid	Aldose reductase (by homology)	AKR1B1	P15121	CHEMBL1900	Enzyme	0.0535179	15 / 8
	107	3-Phenylpropionic acid	Hydroxycarboxylic acid receptor 2	HCAR2	Q8TDS4	CHEMBL3785	Family A G protein-coupled receptor	0.0439186	9 / 0
	107	3-Phenylpropionic acid	Egl nine homolog 3	EGLN3	Q9H6Z9	CHEMBL5705	Enzyme	0.0439186	3 / 0
	107	3-Phenylpropionic acid	Free fatty acid receptor 1	FFAR1	O14842	CHEMBL4422	Family A G protein-coupled receptor	0.0439186	0 / 21
	107	3-Phenylpropionic acid	G-protein coupled receptor 120	FFAR4	Q5NUL3	CHEMBL5339	Family A G protein-coupled receptor	0.0439186	0 / 12
	107	3-Phenylpropionic acid	Cyclooxygenase-1	PTGS1	P23219	CHEMBL221	Oxidoreductase	0.0439186	0 / 19
	107	3-Phenylpropionic acid	Solute carrier family 22 member 6 (by homology)	SLC22A6	Q4U2R8	CHEMBL1641347	Electrochemical transporter	0.0439186	0 / 1
	107	3-Phenylpropionic acid	HMG-CoA reductase (by homology)	HMGCR	P04035	CHEMBL402	Oxidoreductase	0.0439186	0 / 3
	107	3-Phenylpropionic acid	C-terminal-binding protein 2	CTBP2	P56545	CHEMBL3797016	Unclassified protein	0.0439186	0 / 13
	107	3-Phenylpropionic acid	L-type amino acid transporter 1	SLC7A5	Q01650	CHEMBL4459	Electrochemical transporter	0.0439186	0 / 4
	107	3-Phenylpropionic acid	Monocarboxylate transporter 1 (by homology)	SLC16A1	P53985	CHEMBL4360	Electrochemical transporter	0.0439186	7 / 0
	107	3-Phenylpropionic acid	Estradiol 17-beta-dehydrogenase 3	HSD17B3	P37058	CHEMBL4234	Enzyme	0.0439186	0 / 12
	107	3-Phenylpropionic acid	Prostanoid EP1 receptor	PTGER1	P34995	CHEMBL1811	Family A G protein-coupled receptor	0.0439186	0 / 3
	107	3-Phenylpropionic acid	Prostanoid FP receptor	PTGFR	P43088	CHEMBL1987	Family A G protein-coupled receptor	0.0439186	0 / 14
	107	3-Phenylpropionic acid	Carboxypeptidase B2 isoform A	CPB2	Q96IY4	CHEMBL3419	Protease	0.0439186	1 / 1
	107	3-Phenylpropionic acid	GABA-B receptor	GABBR2 GABBR1	O75899 Q9UBS5	CHEMBL2111463	Family C G protein-coupled receptor	0	0 / 4
	107	3-Phenylpropionic acid	Dopamine transporter	SLC6A3	Q01959	CHEMBL238	Electrochemical transporter	0	0 / 41
	107	3-Phenylpropionic acid	Adenosine A3 receptor	ADORA3	P0DMS8	CHEMBL256	Family A G protein-coupled receptor	0	0 / 4
	107	3-Phenylpropionic acid	Prostanoid DP receptor	PTGDR	Q13258	CHEMBL4427	Family A G protein-coupled receptor	0	1 / 0
	107	3-Phenylpropionic acid	G protein-coupled receptor 44	PTGDR2	Q9Y5Y4	CHEMBL5071	Family A G protein-coupled receptor	0	9 / 0
	107	3-Phenylpropionic acid	Acyl coenzyme A:cholesterol acyltransferase	CES1	P23141	CHEMBL2265	Enzyme	0	0 / 28
	107	3-Phenylpropionic acid	Neuronal acetylcholine receptor protein alpha-7 subunit	CHRNA7	P36544	CHEMBL2492	Ligand-gated ion channel	0	1 / 0
	107	3-Phenylpropionic acid	Dual specificity protein phosphatase 3	DUSP3	P51452	CHEMBL2635	Phosphatase	0	0 / 1
	107	3-Phenylpropionic acid	Dual specificity phosphatase Cdc25A	CDC25A	P30304	CHEMBL3775	Phosphatase	0	0 / 1
	107	3-Phenylpropionic acid	Serotonin transporter	SLC6A4	P31645	CHEMBL228	Electrochemical transporter	0	0 / 32
	107	3-Phenylpropionic acid	Cytochrome P450 26B1	CYP26B1	Q9NR63	CHEMBL3713687	Cytochrome P450	0	0 / 1
	107	3-Phenylpropionic acid	Cytochrome P450 26A1	CYP26A1	O43174	CHEMBL5141	Cytochrome P450	0	0 / 1
	107	3-Phenylpropionic acid	Cyclooxygenase-2	PTGS2	P35354	CHEMBL230	Oxidoreductase	0	4 / 20
	107	3-Phenylpropionic acid	Calpain 2	CAPN2	P17655	CHEMBL2382	Protease	0	2 / 0
	107	3-Phenylpropionic acid	Prostanoid EP4 receptor	PTGER4	P35408	CHEMBL1836	Family A G protein-coupled receptor	0	0 / 2
	107	3-Phenylpropionic acid	Estrogen receptor alpha	ESR1	P03372	CHEMBL206	Nuclear receptor	0	0 / 20
	107	3-Phenylpropionic acid	D-amino-acid oxidase	DAO	P14920	CHEMBL5485	Enzyme	0	3 / 0
	107	3-Phenylpropionic acid	Hydroxyacid oxidase 1	HAO1	Q9UJM8	CHEMBL4229	Enzyme	0	0 / 7
	107	3-Phenylpropionic acid	Epidermal growth factor receptor erbB1	EGFR	P00533	CHEMBL203	Kinase	0	0 / 2
	107	3-Phenylpropionic acid	Lysine-specific demethylase 2A	KDM2A	Q9Y2K7	CHEMBL1938210	Eraser	0	2 / 0
	107	3-Phenylpropionic acid	Solute carrier family 13 member 5	SLC13A5	Q86YT5	CHEMBL3769293	Electrochemical transporter	0	0 / 2
	107	3-Phenylpropionic acid	Thrombin	F2	P00734	CHEMBL204	Protease	0	1 / 14
	107	3-Phenylpropionic acid	Thyroid hormone receptor alpha	THRA	P10827	CHEMBL1860	Nuclear receptor	0	0 / 8
	107	3-Phenylpropionic acid	Thyroid hormone receptor beta-1	THRB	P10828	CHEMBL1947	Nuclear receptor	0	0 / 8
	107	3-Phenylpropionic acid	Trypsin I	PRSS1	P07477	CHEMBL209	Protease	0	0 / 9
	107	3-Phenylpropionic acid	Neurokinin 1 receptor (by homology)	TACR1	P25103	CHEMBL249	Family A G protein-coupled receptor	0	0 / 3
	107	3-Phenylpropionic acid	Monoamine oxidase A	MAOA	P21397	CHEMBL1951	Oxidoreductase	0	2 / 9
	107	3-Phenylpropionic acid	Gamma-butyrobetaine dioxygenase	BBOX1	O75936	CHEMBL2163175	Enzyme	0	9 / 0
	107	3-Phenylpropionic acid	SUMO-activating enzyme	SAE1 UBA2	Q9UBE0 Q9UBT2	CHEMBL2095174	Enzyme	0	1 / 0
	107	3-Phenylpropionic acid	Norepinephrine transporter	SLC6A2	P23975	CHEMBL222	Electrochemical transporter	0	0 / 10
	107	3-Phenylpropionic acid	Cytochrome P450 1A2	CYP1A2	P05177	CHEMBL3356	Cytochrome P450	0	0 / 2
	107	3-Phenylpropionic acid	Carbonic anhydrase VII	CA7	P43166	CHEMBL2326	Lyase	0	5 / 0
	107	3-Phenylpropionic acid	Carbonic anhydrase XII	CA12	O43570	CHEMBL3242	Lyase	0	16 / 0
	107	3-Phenylpropionic acid	Carbonic anhydrase XIV	CA14	Q9ULX7	CHEMBL3510	Lyase	0	6 / 0
	107	3-Phenylpropionic acid	Carbonic anhydrase IX	CA9	Q16790	CHEMBL3594	Lyase	0	17 / 0
	107	3-Phenylpropionic acid	Carbonic anhydrase IV	CA4	P22748	CHEMBL3729	Lyase	0	3 / 0
	107	3-Phenylpropionic acid	Carbonic anhydrase VB	CA5B	Q9Y2D0	CHEMBL3969	Lyase	0	2 / 0
	107	3-Phenylpropionic acid	Carbonic anhydrase VA	CA5A	P35218	CHEMBL4789	Lyase	0	4 / 0
	107	3-Phenylpropionic acid	Neuronal acetylcholine receptor; alpha4/beta2	CHRNA4 CHRNB2	P43681 P17787	CHEMBL1907589	Ligand-gated ion channel	0	3 / 0
	107	3-Phenylpropionic acid	Kynurenine 3-monooxygenase	KMO	O15229	CHEMBL2145	Oxidoreductase	0	32 / 12
	107	3-Phenylpropionic acid	Cannabinoid receptor 2	CNR2	P34972	CHEMBL253	Family A G protein-coupled receptor	0	0 / 22
	107	3-Phenylpropionic acid	Cannabinoid receptor 1 (by homology)	CNR1	P21554	CHEMBL218	Family A G protein-coupled receptor	0	0 / 17
	107	3-Phenylpropionic acid	Carboxylesterase 2	CES2	O00748	CHEMBL3180	Enzyme	0	0 / 24
	107	3-Phenylpropionic acid	Matrix metalloproteinase 2	MMP2	P08253	CHEMBL333	Protease	0	0 / 6
	107	3-Phenylpropionic acid	Renin	REN	P00797	CHEMBL286	Protease	0	3 / 0
	107	3-Phenylpropionic acid	Oligopeptide transporter small intestine isoform	SLC15A1	P46059	CHEMBL4605	Electrochemical transporter	0	0 / 2
	107	3-Phenylpropionic acid	Intercellular adhesion molecule (ICAM-1), Integrin alpha-L/beta-2	ITGAL ICAM1 ITGB2	P20701 P05362 P05107	CHEMBL2096661	Membrane receptor	0	1 / 0
	107	3-Phenylpropionic acid	Histone deacetylase 6	HDAC6	Q9UBN7	CHEMBL1865	Eraser	0	0 / 3
	107	3-Phenylpropionic acid	Histone deacetylase 2	HDAC2	Q92769	CHEMBL1937	Eraser	0	0 / 2
	107	3-Phenylpropionic acid	Histone deacetylase 8	HDAC8	Q9BY41	CHEMBL3192	Eraser	0	0 / 4
	107	3-Phenylpropionic acid	Lysine-specific demethylase 6B	KDM6B	O15054	CHEMBL1938211	Eraser	0	4 / 0
	107	3-Phenylpropionic acid	G-protein coupled receptor kinase 2	GRK2	P25098	CHEMBL4079	Kinase	0	2 / 0
	107	3-Phenylpropionic acid	Lysine-specific demethylase 4C	KDM4C	Q9H3R0	CHEMBL6175	Eraser	0	9 / 0
	107	3-Phenylpropionic acid	Carbonic anhydrase II	CA2	P00918	CHEMBL205	Lyase	0	23 / 4
	107	3-Phenylpropionic acid	Carbonic anhydrase I	CA1	P00915	CHEMBL261	Lyase	0	23 / 1
	107	3-Phenylpropionic acid	Sonic hedgehog protein (by homology)	SHH	Q15465	CHEMBL5602	Unclassified protein	0	0 / 1
	107	3-Phenylpropionic acid	Tryptophan 2,3-dioxygenase (by homology)	TDO2	P48775	CHEMBL2140	Enzyme	0	1 / 0
	107	3-Phenylpropionic acid	Macrophage migration inhibitory factor	MIF	P14174	CHEMBL2085	Enzyme	0	1 / 1
	107	3-Phenylpropionic acid	Sphingosine 1-phosphate receptor Edg-5	S1PR2	O95136	CHEMBL2955	Family A G protein-coupled receptor	0	0 / 2
	107	3-Phenylpropionic acid	Sphingosine 1-phosphate receptor Edg-3	S1PR3	Q99500	CHEMBL3892	Family A G protein-coupled receptor	0	0 / 2
	107	3-Phenylpropionic acid	Peroxisome proliferator-activated receptor delta (by homology)	PPARD	Q03181	CHEMBL3979	Nuclear receptor	0	0 / 9
	107	3-Phenylpropionic acid	Sphingosine 1-phosphate receptor Edg-1	S1PR1	P21453	CHEMBL4333	Family A G protein-coupled receptor	0	0 / 3
	107	3-Phenylpropionic acid	Leukotriene A4 hydrolase	LTA4H	P09960	CHEMBL4618	Protease	0	1 / 0
	107	3-Phenylpropionic acid	DNA excision repair protein ERCC-5	ERCC5	P28715	CHEMBL4736	Other nuclear protein	0	0 / 6
	107	3-Phenylpropionic acid	Flap endonuclease 1	FEN1	P39748	CHEMBL5027	Enzyme	0	0 / 8
	107	3-Phenylpropionic acid	Apoptosis regulator Bcl-X	BCL2L1	Q07817	CHEMBL4625	Other ion channel	0	0 / 1
	107	3-Phenylpropionic acid	Beta-chymotrypsin	CTRB1	P17538	CHEMBL4796	Protease	0	0 / 2
	107	3-Phenylpropionic acid	Peroxisome proliferator-activated receptor alpha	PPARA	Q07869	CHEMBL239	Nuclear receptor	0	17 / 34
	107	3-Phenylpropionic acid	GABA-A receptor; alpha-1/beta-2/gamma-2	GABRA1 GABRB2 GABRG2	P14867 P47870 P18507	CHEMBL2095172	Ligand-gated ion channel	0	0 / 3
	107	3-Phenylpropionic acid	Palmitoleoyl-protein carboxylesterase NOTUM	NOTUM	Q6P988	CHEMBL3714531	Hydrolase	0	28 / 0
	107	3-Phenylpropionic acid	Kinesin-like protein 1	KIF11	P52732	CHEMBL4581	Other cytosolic protein	0	0 / 16
	107	3-Phenylpropionic acid	Farnesyl diphosphate synthase	FDPS	P14324	CHEMBL1782	Transferase	0	1 / 0
	107	3-Phenylpropionic acid	Tyrosine 3-hydroxylase	TH	P07101	CHEMBL1969	Oxidoreductase	0	0 / 1
	107	3-Phenylpropionic acid	Cytochrome P450 19A1	CYP19A1	P11511	CHEMBL1978	Cytochrome P450	0	0 / 4
	107	3-Phenylpropionic acid	Thrombin and coagulation factor X	F10	P00742	CHEMBL244	Protease	0	0 / 10
	107	3-Phenylpropionic acid	Metabotropic glutamate receptor 2 (by homology)	GRM2	Q14416	CHEMBL5137	Family C G protein-coupled receptor	0	0 / 3
	107	3-Phenylpropionic acid	Alpha-2a adrenergic receptor	ADRA2A	P08913	CHEMBL1867	Family A G protein-coupled receptor	0	0 / 3
	107	3-Phenylpropionic acid	Alpha-2b adrenergic receptor (by homology)	ADRA2B	P18089	CHEMBL1942	Family A G protein-coupled receptor	0	0 / 2
	127	4-Hydroxyphenylacetic acid	Carbonic anhydrase II	CA2	P00918	CHEMBL205	Lyase	0.207047	18 / 12
	127	4-Hydroxyphenylacetic acid	Aldose reductase	AKR1B1	P15121	CHEMBL1900	Enzyme	0.17783	8 / 8
	127	4-Hydroxyphenylacetic acid	Aldo-keto-reductase family 1 member C3	AKR1C3	P42330	CHEMBL4681	Enzyme	0.0727164	0 / 2
	127	4-Hydroxyphenylacetic acid	Estrogen receptor beta	ESR2	Q92731	CHEMBL242	Nuclear receptor	0.0630257	1 / 44
	127	4-Hydroxyphenylacetic acid	Macrophage migration inhibitory factor	MIF	P14174	CHEMBL2085	Enzyme	0.0535179	1 / 0
	127	4-Hydroxyphenylacetic acid	14-3-3 protein gamma	YWHAG	P61981	CHEMBL1293296	Unclassified protein	0.0535179	0 / 1
	127	4-Hydroxyphenylacetic acid	Cyclooxygenase-1	PTGS1	P23219	CHEMBL221	Oxidoreductase	0.0439186	1 / 26
	127	4-Hydroxyphenylacetic acid	Cyclooxygenase-2	PTGS2	P35354	CHEMBL230	Oxidoreductase	0.0439186	1 / 56
	127	4-Hydroxyphenylacetic acid	Estrogen receptor alpha	ESR1	P03372	CHEMBL206	Nuclear receptor	0.0439186	0 / 44
	127	4-Hydroxyphenylacetic acid	Interleukin-8	CXCL8	P10145	CHEMBL2157	Secreted protein	0.0439186	0 / 4
	127	4-Hydroxyphenylacetic acid	Solute carrier family 22 member 6 (by homology)	SLC22A6	Q4U2R8	CHEMBL1641347	Electrochemical transporter	0.0439186	0 / 1
	127	4-Hydroxyphenylacetic acid	Intermediate conductance calcium-activated potassium channel protein 4	KCNN4	O15554	CHEMBL4305	Voltage-gated ion channel	0.0439186	0 / 1
	127	4-Hydroxyphenylacetic acid	Voltage-gated calcium channel alpha2/delta subunit 1 (by homology)	CACNA2D1	P54289	CHEMBL1919	Calcium channel auxiliary subunit alpha2delta family	0.0439186	0 / 10
	127	4-Hydroxyphenylacetic acid	Lysine-specific demethylase 4A	KDM4A	O75164	CHEMBL5896	Eraser	0.0439186	3 / 0
	127	4-Hydroxyphenylacetic acid	G protein-coupled receptor 44	PTGDR2	Q9Y5Y4	CHEMBL5071	Family A G protein-coupled receptor	0.0439186	1 / 0
	127	4-Hydroxyphenylacetic acid	Thiopurine S-methyltransferase	TPMT	P51580	CHEMBL2500	Enzyme	0	4 / 0
	127	4-Hydroxyphenylacetic acid	Carbonic anhydrase IV	CA4	P22748	CHEMBL3729	Lyase	0	2 / 3
	127	4-Hydroxyphenylacetic acid	Carboxylesterase 2	CES2	O00748	CHEMBL3180	Enzyme	0	0 / 17
	127	4-Hydroxyphenylacetic acid	Lysine-specific demethylase 3A	KDM3A	Q9Y4C1	CHEMBL1938209	Eraser	0	1 / 0
	127	4-Hydroxyphenylacetic acid	Lysine-specific demethylase 6B	KDM6B	O15054	CHEMBL1938211	Eraser	0	1 / 0
	127	4-Hydroxyphenylacetic acid	Alpha-ketoglutarate-dependent dioxygenase FTO	FTO	Q9C0B1	CHEMBL2331065	Oxidoreductase	0	1 / 0
	127	4-Hydroxyphenylacetic acid	Lysine-specific demethylase 4C	KDM4C	Q9H3R0	CHEMBL6175	Eraser	0	2 / 0
	127	4-Hydroxyphenylacetic acid	Steroid 5-alpha-reductase 2	SRD5A2	P31213	CHEMBL1856	Oxidoreductase	0	0 / 9
	127	4-Hydroxyphenylacetic acid	Fructose-1,6-bisphosphatase	FBP1	P09467	CHEMBL3975	Enzyme	0	7 / 0
	127	4-Hydroxyphenylacetic acid	Androgen Receptor	AR	P10275	CHEMBL1871	Nuclear receptor	0	0 / 5
	127	4-Hydroxyphenylacetic acid	Serotonin 6 (5-HT6) receptor	HTR6	P50406	CHEMBL3371	Family A G protein-coupled receptor	0	0 / 1
	127	4-Hydroxyphenylacetic acid	Estrogen-related receptor gamma	ESRRG	P62508	CHEMBL4245	Nuclear receptor	0	0 / 1
	127	4-Hydroxyphenylacetic acid	Matrix metalloproteinase 1	MMP1	P03956	CHEMBL332	Protease	0	2 / 0
	127	4-Hydroxyphenylacetic acid	Matrix metalloproteinase 2	MMP2	P08253	CHEMBL333	Protease	0	2 / 0
	127	4-Hydroxyphenylacetic acid	Kynurenine 3-monooxygenase (by homology)	KMO	O15229	CHEMBL2145	Oxidoreductase	0	12 / 0
	127	4-Hydroxyphenylacetic acid	GABA-A receptor; alpha-1/beta-2/gamma-2	GABRA1 GABRB2 GABRG2	P14867 P47870 P18507	CHEMBL2095172	Ligand-gated ion channel	0	0 / 3
	127	4-Hydroxyphenylacetic acid	Leukocyte common antigen	PTPRC	P08575	CHEMBL3243	Enzyme	0	0 / 4
	127	4-Hydroxyphenylacetic acid	T-cell protein-tyrosine phosphatase	PTPN2	P17706	CHEMBL3807	Phosphatase	0	0 / 1
	127	4-Hydroxyphenylacetic acid	Muscarinic acetylcholine receptor M4	CHRM4	P08173	CHEMBL1821	Family A G protein-coupled receptor	0	0 / 4
	127	4-Hydroxyphenylacetic acid	Muscarinic acetylcholine receptor M2	CHRM2	P08172	CHEMBL211	Family A G protein-coupled receptor	0	0 / 9
	127	4-Hydroxyphenylacetic acid	Muscarinic acetylcholine receptor M1	CHRM1	P11229	CHEMBL216	Family A G protein-coupled receptor	0	0 / 7
	127	4-Hydroxyphenylacetic acid	Muscarinic acetylcholine receptor M3	CHRM3	P20309	CHEMBL245	Family A G protein-coupled receptor	0	0 / 7
	127	4-Hydroxyphenylacetic acid	Carbonic anhydrase VII	CA7	P43166	CHEMBL2326	Lyase	0	6 / 2
	127	4-Hydroxyphenylacetic acid	Carbonic anhydrase I	CA1	P00915	CHEMBL261	Lyase	0	16 / 5
	127	4-Hydroxyphenylacetic acid	Carbonic anhydrase III	CA3	P07451	CHEMBL2885	Lyase	0	4 / 1
	127	4-Hydroxyphenylacetic acid	Carbonic anhydrase VI	CA6	P23280	CHEMBL3025	Lyase	0	7 / 2
	127	4-Hydroxyphenylacetic acid	Carbonic anhydrase XII	CA12	O43570	CHEMBL3242	Lyase	0	10 / 2
	127	4-Hydroxyphenylacetic acid	Carbonic anhydrase XIV	CA14	Q9ULX7	CHEMBL3510	Lyase	0	7 / 2
	127	4-Hydroxyphenylacetic acid	Carbonic anhydrase IX	CA9	Q16790	CHEMBL3594	Lyase	0	10 / 2
	127	4-Hydroxyphenylacetic acid	Carbonic anhydrase VB	CA5B	Q9Y2D0	CHEMBL3969	Lyase	0	5 / 2
	127	4-Hydroxyphenylacetic acid	Carbonic anhydrase VA	CA5A	P35218	CHEMBL4789	Lyase	0	6 / 2
	127	4-Hydroxyphenylacetic acid	Serotonin 2b (5-HT2b) receptor	HTR2B	P41595	CHEMBL1833	Family A G protein-coupled receptor	0	0 / 2
	127	4-Hydroxyphenylacetic acid	GABA-A receptor; alpha-1/beta-3/gamma-2	GABRB3 GABRG2 GABRA1	P28472 P18507 P14867	CHEMBL2094121	Ligand-gated ion channel	0	0 / 1
	127	4-Hydroxyphenylacetic acid	Norepinephrine transporter	SLC6A2	P23975	CHEMBL222	Electrochemical transporter	0	0 / 4
	127	4-Hydroxyphenylacetic acid	Serotonin 2c (5-HT2c) receptor	HTR2C	P28335	CHEMBL225	Family A G protein-coupled receptor	0	0 / 2
	127	4-Hydroxyphenylacetic acid	Cannabinoid receptor 1	CNR1	P21554	CHEMBL218	Family A G protein-coupled receptor	0	0 / 7
	127	4-Hydroxyphenylacetic acid	Cannabinoid receptor 2	CNR2	P34972	CHEMBL253	Family A G protein-coupled receptor	0	0 / 7
	127	4-Hydroxyphenylacetic acid	Glutamate carboxypeptidase II	FOLH1	Q04609	CHEMBL1892	Protease	0	5 / 0
	127	4-Hydroxyphenylacetic acid	Uracil nucleotide/cysteinyl leukotriene receptor	GPR17	Q13304	CHEMBL1075162	Family A G protein-coupled receptor	0	2 / 0
	127	4-Hydroxyphenylacetic acid	Testis-specific androgen-binding protein	SHBG	P04278	CHEMBL3305	Secreted protein	0	0 / 5
	127	4-Hydroxyphenylacetic acid	Low affinity neurotrophin receptor p75NTR	NGFR	P08138	CHEMBL4762	Membrane receptor	0	1 / 0
	127	4-Hydroxyphenylacetic acid	Acyl coenzyme A:cholesterol acyltransferase	CES1	P23141	CHEMBL2265	Enzyme	0	0 / 18
	127	4-Hydroxyphenylacetic acid	Leukocyte elastase	ELANE	P08246	CHEMBL248	Protease	0	0 / 12
	127	4-Hydroxyphenylacetic acid	Neprilysin	MME	P08473	CHEMBL1944	Protease	0	4 / 0
	127	4-Hydroxyphenylacetic acid	Leucine aminopeptidase	LAP3	P28838	CHEMBL3965	Protease	0	1 / 0
	127	4-Hydroxyphenylacetic acid	Thyroid hormone receptor alpha	THRA	P10827	CHEMBL1860	Nuclear receptor	0	0 / 16
	127	4-Hydroxyphenylacetic acid	Thyroid hormone receptor beta-1	THRB	P10828	CHEMBL1947	Nuclear receptor	0	0 / 20
	127	4-Hydroxyphenylacetic acid	Carboxypeptidase A1	CPA1	P15085	CHEMBL2088	Protease	0	8 / 0
	127	4-Hydroxyphenylacetic acid	Solute carrier family 13 member 5	SLC13A5	Q86YT5	CHEMBL3769293	Electrochemical transporter	0	8 / 0
	127	4-Hydroxyphenylacetic acid	D-amino-acid oxidase	DAO	P14920	CHEMBL5485	Enzyme	0	1 / 0
	127	4-Hydroxyphenylacetic acid	Lysine-specific demethylase 2A	KDM2A	Q9Y2K7	CHEMBL1938210	Eraser	0	1 / 0
	127	4-Hydroxyphenylacetic acid	Peptidyl-glycine alpha-amidating monooxygenase	PAM	P19021	CHEMBL2544	Enzyme	0	0 / 1
	127	4-Hydroxyphenylacetic acid	Protein-tyrosine phosphatase 1B	PTPN1	P18031	CHEMBL335	Phosphatase	0	4 / 2
	127	4-Hydroxyphenylacetic acid	Alpha-L-fucosidase I	FUCA1	P04066	CHEMBL4176	Enzyme	0	6 / 0
	127	4-Hydroxyphenylacetic acid	Phospholipase A2 group 1VB	PLA2G4B	P0C869	CHEMBL4136	Enzyme	0	0 / 2
	127	4-Hydroxyphenylacetic acid	Succinate semialdehyde dehydrogenase	ALDH5A1	P51649	CHEMBL1911	Oxidoreductase	0	0 / 1
	127	4-Hydroxyphenylacetic acid	Gamma-amino-N-butyrate transaminase	ABAT	P80404	CHEMBL2044	Transferase	0	0 / 2
	127	4-Hydroxyphenylacetic acid	Angiotensin-converting enzyme	ACE	P12821	CHEMBL1808	Protease	0	3 / 0
	127	4-Hydroxyphenylacetic acid	Catechol O-methyltransferase (by homology)	COMT	P21964	CHEMBL2023	Transferase	0	0 / 1
	127	4-Hydroxyphenylacetic acid	Transient receptor potential cation channel subfamily A member 1	TRPA1	O75762	CHEMBL6007	Voltage-gated ion channel	0	0 / 1
	127	4-Hydroxyphenylacetic acid	Alpha-2a adrenergic receptor	ADRA2A	P08913	CHEMBL1867	Family A G protein-coupled receptor	0	0 / 3
	127	4-Hydroxyphenylacetic acid	Adrenergic receptor alpha-2	ADRA2C	P18825	CHEMBL1916	Family A G protein-coupled receptor	0	0 / 2
	127	4-Hydroxyphenylacetic acid	Alpha-2b adrenergic receptor	ADRA2B	P18089	CHEMBL1942	Family A G protein-coupled receptor	0	0 / 2
	127	4-Hydroxyphenylacetic acid	Serotonin transporter	SLC6A4	P31645	CHEMBL228	Electrochemical transporter	0	0 / 4
	127	4-Hydroxyphenylacetic acid	Neurokinin 2 receptor	TACR2	P21452	CHEMBL2327	Family A G protein-coupled receptor	0	0 / 2
	127	4-Hydroxyphenylacetic acid	Dopamine transporter	SLC6A3	Q01959	CHEMBL238	Electrochemical transporter	0	0 / 4
	127	4-Hydroxyphenylacetic acid	Beta-3 adrenergic receptor	ADRB3	P13945	CHEMBL246	Family A G protein-coupled receptor	0	0 / 1
	127	4-Hydroxyphenylacetic acid	Adenosine A3 receptor	ADORA3	P0DMS8	CHEMBL256	Family A G protein-coupled receptor	0	0 / 3
	127	4-Hydroxyphenylacetic acid	Trace amine-associated receptor 1 (by homology)	TAAR1	Q96RJ0	CHEMBL5857	Family A G protein-coupled receptor	0	0 / 4
	127	4-Hydroxyphenylacetic acid	Peroxisome proliferator-activated receptor gamma	PPARG	P37231	CHEMBL235	Nuclear receptor	0	0 / 17
	127	4-Hydroxyphenylacetic acid	AICAR transformylase	ATIC	P31939	CHEMBL2518	Enzyme	0	0 / 1
	127	4-Hydroxyphenylacetic acid	Arachidonate 12-lipoxygenase	ALOX12	P18054	CHEMBL3687	Enzyme	0	0 / 4
	127	4-Hydroxyphenylacetic acid	Serotonin 3a (5-HT3a) receptor	HTR3A	P46098	CHEMBL1899	Ligand-gated ion channel	0	0 / 1
	127	4-Hydroxyphenylacetic acid	Lysine-specific demethylase 4D-like	KDM4E	B2RXH2	CHEMBL1293226	Eraser	0	3 / 3
	127	4-Hydroxyphenylacetic acid	Nuclear receptor ROR-gamma	RORC	P51449	CHEMBL1741186	Nuclear receptor	0	0 / 1
	127	4-Hydroxyphenylacetic acid	Cystine/glutamate transporter	SLC7A11	Q9UPY5	CHEMBL1075149	Electrochemical transporter	0	0 / 1
	127	4-Hydroxyphenylacetic acid	Aminopeptidase N	ANPEP	P15144	CHEMBL1907	Protease	0	0 / 1
	127	4-Hydroxyphenylacetic acid	Aminopeptidase A	ENPEP	Q07075	CHEMBL3439	Protease	0	0 / 1
	127	4-Hydroxyphenylacetic acid	GABA receptor rho-1 subunit	GABRR1	P24046	CHEMBL3561	Ligand-gated ion channel	0	1 / 0
	127	4-Hydroxyphenylacetic acid	Melatonin receptor 1A	MTNR1A	P48039	CHEMBL1945	Family A G protein-coupled receptor	0	0 / 12
	127	4-Hydroxyphenylacetic acid	Melatonin receptor 1B	MTNR1B	P49286	CHEMBL1946	Family A G protein-coupled receptor	0	0 / 5
	127	4-Hydroxyphenylacetic acid	Dopamine D5 receptor	DRD5	P21918	CHEMBL1850	Family A G protein-coupled receptor	0	0 / 2
	127	4-Hydroxyphenylacetic acid	Histone deacetylase 2	HDAC2	Q92769	CHEMBL1937	Eraser	0	0 / 3
	127	4-Hydroxyphenylacetic acid	Dopamine D1 receptor	DRD1	P21728	CHEMBL2056	Family A G protein-coupled receptor	0	0 / 1
	127	4-Hydroxyphenylacetic acid	Dopamine D2 receptor	DRD2	P14416	CHEMBL217	Family A G protein-coupled receptor	0	0 / 5
	135	4-Hydroxybenzoic acid	Carbonic anhydrase II	CA2	P00918	CHEMBL205	Lyase	1	18 / 61
	135	4-Hydroxybenzoic acid	Carbonic anhydrase VII	CA7	P43166	CHEMBL2326	Lyase	1	6 / 27
	135	4-Hydroxybenzoic acid	Carbonic anhydrase I	CA1	P00915	CHEMBL261	Lyase	1	17 / 54
	135	4-Hydroxybenzoic acid	Carbonic anhydrase III	CA3	P07451	CHEMBL2885	Lyase	1	3 / 5
	135	4-Hydroxybenzoic acid	Carbonic anhydrase VI	CA6	P23280	CHEMBL3025	Lyase	1	5 / 6
	135	4-Hydroxybenzoic acid	Carbonic anhydrase XII	CA12	O43570	CHEMBL3242	Lyase	1	12 / 32
	135	4-Hydroxybenzoic acid	Carbonic anhydrase XIV	CA14	Q9ULX7	CHEMBL3510	Lyase	1	7 / 27
	135	4-Hydroxybenzoic acid	Carbonic anhydrase IX	CA9	Q16790	CHEMBL3594	Lyase	1	11 / 29
	135	4-Hydroxybenzoic acid	Carbonic anhydrase IV	CA4	P22748	CHEMBL3729	Lyase	1	3 / 5
	135	4-Hydroxybenzoic acid	Carbonic anhydrase VB	CA5B	Q9Y2D0	CHEMBL3969	Lyase	1	4 / 3
	135	4-Hydroxybenzoic acid	Carbonic anhydrase VA	CA5A	P35218	CHEMBL4789	Lyase	1	3 / 4
	135	4-Hydroxybenzoic acid	Carbonic anhydrase XIII (by homology)	CA13	Q8N1Q1	CHEMBL3912	Lyase	1	2 / 2
	135	4-Hydroxybenzoic acid	Alpha-(1,3)-fucosyltransferase 7	FUT7	Q11130	CHEMBL3596077	Transferase	0.0849737	0 / 2
	135	4-Hydroxybenzoic acid	Steroid 5-alpha-reductase 2	SRD5A2	P31213	CHEMBL1856	Oxidoreductase	0.0339707	0 / 18
	135	4-Hydroxybenzoic acid	D-amino-acid oxidase	DAO	P14920	CHEMBL5485	Enzyme	0.0238327	5 / 1
	135	4-Hydroxybenzoic acid	Aldo-keto reductase family 1 member C2	AKR1C2	P52895	CHEMBL5847	Enzyme	0.0238327	2 / 16
	135	4-Hydroxybenzoic acid	Aldo-keto reductase family 1 member C1	AKR1C1	Q04828	CHEMBL5905	Enzyme	0.0238327	2 / 8
	135	4-Hydroxybenzoic acid	Squalene monooxygenase (by homology)	SQLE	Q14534	CHEMBL3592	Enzyme	0.0238327	0 / 4
	135	4-Hydroxybenzoic acid	Histone deacetylase 6	HDAC6	Q9UBN7	CHEMBL1865	Eraser	0.0238327	1 / 0
	135	4-Hydroxybenzoic acid	Histone deacetylase 8	HDAC8	Q9BY41	CHEMBL3192	Eraser	0.0238327	1 / 0
	135	4-Hydroxybenzoic acid	Serine/threonine-protein kinase/endoribonuclease IRE1	ERN1	O75460	CHEMBL1163101	Enzyme	0.0238327	0 / 36
	135	4-Hydroxybenzoic acid	Estrogen receptor beta	ESR2	Q92731	CHEMBL242	Nuclear receptor	0.0238327	1 / 13
	135	4-Hydroxybenzoic acid	L-lactate dehydrogenase A chain	LDHA	P00338	CHEMBL4835	Enzyme	0.0238327	0 / 11
	135	4-Hydroxybenzoic acid	L-lactate dehydrogenase B chain	LDHB	P07195	CHEMBL4940	Enzyme	0.0238327	0 / 9
	135	4-Hydroxybenzoic acid	Estrogen receptor alpha	ESR1	P03372	CHEMBL206	Nuclear receptor	0	0 / 8
	135	4-Hydroxybenzoic acid	Transthyretin	TTR	P02766	CHEMBL3194	Secreted protein	0	0 / 6
	135	4-Hydroxybenzoic acid	Catechol O-methyltransferase (by homology)	COMT	P21964	CHEMBL2023	Transferase	0	0 / 5
	135	4-Hydroxybenzoic acid	Leukocyte elastase	ELANE	P08246	CHEMBL248	Protease	0	0 / 8
	135	4-Hydroxybenzoic acid	Aldo-keto-reductase family 1 member C3	AKR1C3	P42330	CHEMBL4681	Enzyme	0	0 / 17
	135	4-Hydroxybenzoic acid	Retinoic acid receptor gamma	RARG	P13631	CHEMBL2003	Nuclear receptor	0	0 / 7
	135	4-Hydroxybenzoic acid	Retinoic acid receptor beta	RARB	P10826	CHEMBL2008	Nuclear receptor	0	0 / 8
	135	4-Hydroxybenzoic acid	Monoamine oxidase B	MAOB	P27338	CHEMBL2039	Oxidoreductase	0	0 / 30
	135	4-Hydroxybenzoic acid	Induced myeloid leukemia cell differentiation protein Mcl-1	MCL1	Q07820	CHEMBL4361	Other cytosolic protein	0	0 / 4
	135	4-Hydroxybenzoic acid	Insulin-like growth factor I receptor	IGF1R	P08069	CHEMBL1957	Kinase	0	0 / 2
	135	4-Hydroxybenzoic acid	ALK tyrosine kinase receptor	ALK	Q9UM73	CHEMBL4247	Kinase	0	0 / 2
	135	4-Hydroxybenzoic acid	Plasminogen activator inhibitor-1	SERPINE1	P05121	CHEMBL3475	Secreted protein	0	0 / 8
	135	4-Hydroxybenzoic acid	Apoptosis regulator Bcl-X	BCL2L1	Q07817	CHEMBL4625	Other ion channel	0	0 / 2
	135	4-Hydroxybenzoic acid	Acetylcholinesterase	ACHE	P22303	CHEMBL220	Hydrolase	0	0 / 3
	135	4-Hydroxybenzoic acid	G-protein coupled receptor 35	GPR35	Q9HC97	CHEMBL1293267	Family A G protein-coupled receptor	0	0 / 2
	135	4-Hydroxybenzoic acid	Thymidylate synthase	TYMS	P04818	CHEMBL1952	Transferase	0	0 / 7
	135	4-Hydroxybenzoic acid	Serum albumin	ALB	P02768	CHEMBL3253	Secreted protein	0	0 / 3
	135	4-Hydroxybenzoic acid	Succinate semialdehyde dehydrogenase	ALDH5A1	P51649	CHEMBL1911	Oxidoreductase	0	0 / 1
	135	4-Hydroxybenzoic acid	Tyrosinase (by homology)	TYR	P14679	CHEMBL1973	Oxidoreductase	0	0 / 3
	135	4-Hydroxybenzoic acid	Gamma-amino-N-butyrate transaminase	ABAT	P80404	CHEMBL2044	Transferase	0	0 / 2
	135	4-Hydroxybenzoic acid	Phospholipase A2 group 1VB	PLA2G4B	P0C869	CHEMBL4136	Enzyme	0	0 / 7
	135	4-Hydroxybenzoic acid	Dipeptidyl peptidase IV	DPP4	P27487	CHEMBL284	Protease	0	1 / 1
	135	4-Hydroxybenzoic acid	DNA polymerase beta	POLB	P06746	CHEMBL2392	Enzyme	0	0 / 2
	135	4-Hydroxybenzoic acid	Poly [ADP-ribose] polymerase-1	PARP1	P09874	CHEMBL3105	Enzyme	0	0 / 4
	135	4-Hydroxybenzoic acid	Serotonin 3a (5-HT3a) receptor	HTR3A	P46098	CHEMBL1899	Ligand-gated ion channel	0	0 / 1
	135	4-Hydroxybenzoic acid	Estradiol 17-beta-dehydrogenase 1	HSD17B1	P14061	CHEMBL3181	Enzyme	0	0 / 5
	135	4-Hydroxybenzoic acid	Matrix metalloproteinase 9	MMP9	P14780	CHEMBL321	Protease	0	2 / 0
	135	4-Hydroxybenzoic acid	Matrix metalloproteinase 1	MMP1	P03956	CHEMBL332	Protease	0	2 / 0
	135	4-Hydroxybenzoic acid	Matrix metalloproteinase 2	MMP2	P08253	CHEMBL333	Protease	0	2 / 0
	135	4-Hydroxybenzoic acid	Matrix metalloproteinase 8	MMP8	P22894	CHEMBL4588	Protease	0	1 / 0
	135	4-Hydroxybenzoic acid	Toll-like receptor 4 (by homology)	TLR4	O00206	CHEMBL5255	Toll-like and Il-1 receptors	0	1 / 0
	135	4-Hydroxybenzoic acid	Cyclooxygenase-1	PTGS1	P23219	CHEMBL221	Oxidoreductase	0	0 / 4
	135	4-Hydroxybenzoic acid	Cyclooxygenase-2	PTGS2	P35354	CHEMBL230	Oxidoreductase	0	0 / 5
	135	4-Hydroxybenzoic acid	Tyrosine-protein kinase FYN	FYN	P06241	CHEMBL1841	Kinase	0	0 / 1
	135	4-Hydroxybenzoic acid	Tyrosine-protein kinase LCK	LCK	P06239	CHEMBL258	Kinase	0	0 / 2
	135	4-Hydroxybenzoic acid	Retinoic acid receptor alpha	RARA	P10276	CHEMBL2055	Nuclear receptor	0	0 / 4
	135	4-Hydroxybenzoic acid	Receptor-type tyrosine-protein phosphatase beta	PTPRB	P23467	CHEMBL2706	Phosphatase	0	2 / 0
	135	4-Hydroxybenzoic acid	Leucine aminopeptidase	LAP3	P28838	CHEMBL3965	Protease	0	1 / 0
	135	4-Hydroxybenzoic acid	Fatty acid binding protein adipocyte	FABP4	P15090	CHEMBL2083	Fatty acid binding protein family	0	0 / 1
	135	4-Hydroxybenzoic acid	Fatty acid binding protein muscle	FABP3	P05413	CHEMBL3344	Fatty acid binding protein family	0	0 / 1
	135	4-Hydroxybenzoic acid	Carboxylesterase 2	CES2	O00748	CHEMBL3180	Enzyme	0	0 / 5
	135	4-Hydroxybenzoic acid	Peptidyl-prolyl cis-trans isomerase NIMA-interacting 1	PIN1	Q13526	CHEMBL2288	Enzyme	0	2 / 0
	135	4-Hydroxybenzoic acid	AICAR transformylase	ATIC	P31939	CHEMBL2518	Enzyme	0	0 / 1
	135	4-Hydroxybenzoic acid	Arachidonate 12-lipoxygenase	ALOX12	P18054	CHEMBL3687	Enzyme	0	0 / 1
	135	4-Hydroxybenzoic acid	Hydroxycarboxylic acid receptor 2	HCAR2	Q8TDS4	CHEMBL3785	Family A G protein-coupled receptor	0	2 / 0
	135	4-Hydroxybenzoic acid	Fructose-1,6-bisphosphatase	FBP1	P09467	CHEMBL3975	Enzyme	0	4 / 0
	135	4-Hydroxybenzoic acid	Leukocyte common antigen	PTPRC	P08575	CHEMBL3243	Enzyme	0	0 / 4
	135	4-Hydroxybenzoic acid	Cytosolic phospholipase A2	PLA2G4A	P47712	CHEMBL3816	Enzyme	0	0 / 1
	135	4-Hydroxybenzoic acid	Epidermal growth factor receptor erbB1	EGFR	P00533	CHEMBL203	Kinase	0	0 / 1
	135	4-Hydroxybenzoic acid	Serine/threonine-protein kinase Aurora-B	AURKB	Q96GD4	CHEMBL2185	Kinase	0	0 / 1
	135	4-Hydroxybenzoic acid	Dual-specificity tyrosine-phosphorylation regulated kinase 1A	DYRK1A	Q13627	CHEMBL2292	Kinase	0	0 / 1
	135	4-Hydroxybenzoic acid	Peroxisome proliferator-activated receptor gamma	PPARG	P37231	CHEMBL235	Nuclear receptor	0	0 / 1
	135	4-Hydroxybenzoic acid	Tyrosine-protein kinase SRC	SRC	P12931	CHEMBL267	Kinase	0	0 / 1
	135	4-Hydroxybenzoic acid	Focal adhesion kinase 1	PTK2	Q05397	CHEMBL2695	Kinase	0	0 / 1
	135	4-Hydroxybenzoic acid	Vascular endothelial growth factor receptor 2	KDR	P35968	CHEMBL279	Kinase	0	0 / 1
	135	4-Hydroxybenzoic acid	Hepatocyte growth factor receptor	MET	P08581	CHEMBL3717	Kinase	0	0 / 1
	135	4-Hydroxybenzoic acid	Serine/threonine-protein kinase NEK2	NEK2	P51955	CHEMBL3835	Kinase	0	0 / 1
	135	4-Hydroxybenzoic acid	Dual specificty protein kinase CLK1	CLK1	P49759	CHEMBL4224	Kinase	0	0 / 1
	135	4-Hydroxybenzoic acid	Tyrosine-protein kinase receptor UFO	AXL	P30530	CHEMBL4895	Kinase	0	0 / 1
	135	4-Hydroxybenzoic acid	Dual specificity tyrosine-phosphorylation-regulated kinase 1B	DYRK1B	Q9Y463	CHEMBL5543	Kinase	0	0 / 1
	135	4-Hydroxybenzoic acid	C-terminal-binding protein 2	CTBP2	P56545	CHEMBL3797016	Unclassified protein	0	2 / 0
	135	4-Hydroxybenzoic acid	Monoamine oxidase A	MAOA	P21397	CHEMBL1951	Oxidoreductase	0	0 / 4
	135	4-Hydroxybenzoic acid	Cannabinoid receptor 2	CNR2	P34972	CHEMBL253	Family A G protein-coupled receptor	0	0 / 3
	135	4-Hydroxybenzoic acid	Cannabinoid receptor 1	CNR1	P21554	CHEMBL218	Family A G protein-coupled receptor	0	0 / 2
	135	4-Hydroxybenzoic acid	Glycogen synthase kinase-3 beta	GSK3B	P49841	CHEMBL262	Kinase	0	0 / 1
	135	4-Hydroxybenzoic acid	Estradiol 17-beta-dehydrogenase 3	HSD17B3	P37058	CHEMBL4234	Enzyme	0	0 / 5
	135	4-Hydroxybenzoic acid	Neuromedin-U receptor 2	NMUR2	Q9GZQ4	CHEMBL1075144	Family A G protein-coupled receptor	0	0 / 1
	135	4-Hydroxybenzoic acid	Group IID secretory phospholipase A2	PLA2G2D	Q9UNK4	CHEMBL4281	Enzyme	0	0 / 1
	135	4-Hydroxybenzoic acid	Norepinephrine transporter	SLC6A2	P23975	CHEMBL222	Electrochemical transporter	0	0 / 2
	135	4-Hydroxybenzoic acid	Kynurenine 3-monooxygenase (by homology)	KMO	O15229	CHEMBL2145	Oxidoreductase	0	2 / 0
	135	4-Hydroxybenzoic acid	Metabotropic glutamate receptor 2 (by homology)	GRM2	Q14416	CHEMBL5137	Family C G protein-coupled receptor	0	0 / 3
	135	4-Hydroxybenzoic acid	Aminopeptidase A	ENPEP	Q07075	CHEMBL3439	Protease	0	1 / 0
	135	4-Hydroxybenzoic acid	Lysine-specific demethylase 4D-like	KDM4E	B2RXH2	CHEMBL1293226	Eraser	0	2 / 3
	135	4-Hydroxybenzoic acid	Lysine-specific demethylase 4A	KDM4A	O75164	CHEMBL5896	Eraser	0	2 / 2
	135	4-Hydroxybenzoic acid	Melatonin receptor 1A	MTNR1A	P48039	CHEMBL1945	Family A G protein-coupled receptor	0	0 / 1
	135	4-Hydroxybenzoic acid	Fatty acid synthase	FASN	P49327	CHEMBL4158	Transferase	0	0 / 1
	179	Acetoin	Histone deacetylase 3	HDAC3	O15379	CHEMBL1829	Eraser	0.0339707	0 / 1
	179	Acetoin	Aldose reductase	AKR1B1	P15121	CHEMBL1900	Enzyme	0	1 / 1
	179	Acetoin	Ribonuclease H1	RNASEH1	O60930	CHEMBL5893	Enzyme	0	1 / 0
	179	Acetoin	Egl nine homolog 1	EGLN1	Q9GZT9	CHEMBL5697	Oxidoreductase	0	0 / 2
	179	Acetoin	Alpha-L-fucosidase I	FUCA1	P04066	CHEMBL4176	Enzyme	0	1 / 0
	179	Acetoin	Gamma-butyrobetaine dioxygenase	BBOX1	O75936	CHEMBL2163175	Enzyme	0	1 / 0
	179	Acetoin	Caspase-3	CASP3	P42574	CHEMBL2334	Protease	0	2 / 0
	179	Acetoin	Epoxide hydrolase 1 (by homology)	EPHX1	P07099	CHEMBL1968	Protease	0	1 / 0
	179	Acetoin	Urokinase plasminogen activator surface receptor	PLAUR	Q03405	CHEMBL4883	Membrane receptor	0	1 / 0
	179	Acetoin	Flap endonuclease 1	FEN1	P39748	CHEMBL5027	Enzyme	0	4 / 0
	179	Acetoin	N(G),N(G)-dimethylarginine dimethylaminohydrolase 1	DDAH1	O94760	CHEMBL6036	Enzyme	0	1 / 0
	179	Acetoin	Carbonic anhydrase XII	CA12	O43570	CHEMBL3242	Lyase	0	1 / 0
	179	Acetoin	Carbonic anhydrase IX	CA9	Q16790	CHEMBL3594	Lyase	0	1 / 0
	179	Acetoin	PI3-kinase p110-alpha/p85-alpha	PIK3CA PIK3R1	P42336 P27986	CHEMBL2111367	Enzyme	0	1 / 0
	179	Acetoin	Cyclooxygenase-1	PTGS1	P23219	CHEMBL221	Oxidoreductase	0	1 / 0
	179	Acetoin	Cyclooxygenase-2	PTGS2	P35354	CHEMBL230	Oxidoreductase	0	1 / 0
	179	Acetoin	DNA excision repair protein ERCC-5	ERCC5	P28715	CHEMBL4736	Other nuclear protein	0	2 / 0
	179	Acetoin	Glutamate carboxypeptidase II	FOLH1	Q04609	CHEMBL1892	Protease	0	1 / 0
	179	Acetoin	Lysine-specific demethylase 4C	KDM4C	Q9H3R0	CHEMBL6175	Eraser	0	1 / 0
	179	Acetoin	Thymidine phosphorylase	TYMP	P19971	CHEMBL3106	Enzyme	0	1 / 0
	179	Acetoin	Cytochrome P450 19A1	CYP19A1	P11511	CHEMBL1978	Cytochrome P450	0	0 / 2
	179	Acetoin	Glucose-6-phosphate 1-dehydrogenase	G6PD	P11413	CHEMBL5347	Enzyme	0	0 / 3
	179	Acetoin	GABA transporter 1	SLC6A1	P30531	CHEMBL1903	Electrochemical transporter	0	0 / 1
	179	Acetoin	GABA-A receptor; alpha-1/beta-2/gamma-2	GABRA1 GABRB2 GABRG2	P14867 P47870 P18507	CHEMBL2095172	Ligand-gated ion channel	0	0 / 1
	179	Acetoin	GABA A receptor alpha-3/beta-2/gamma-2	GABRA3 GABRB2 GABRG2	P34903 P47870 P18507	CHEMBL2111339	Ligand-gated ion channel	0	0 / 1
	179	Acetoin	GABA A receptor alpha-2/beta-2/gamma-2	GABRA2 GABRB2 GABRG2	P47869 P47870 P18507	CHEMBL2111413	Ligand-gated ion channel	0	0 / 1
	179	Acetoin	GABA-B receptor	GABBR2 GABBR1	O75899 Q9UBS5	CHEMBL2111463	Family C G protein-coupled receptor	0	0 / 1
	179	Acetoin	GABA receptor rho-1 subunit	GABRR1	P24046	CHEMBL3561	Ligand-gated ion channel	0	0 / 1
	179	Acetoin	GABA transporter 3	SLC6A11	P48066	CHEMBL5208	Electrochemical transporter	0	0 / 1
	179	Acetoin	Solute carrier family 22 member 6 (by homology)	SLC22A6	Q4U2R8	CHEMBL1641347	Electrochemical transporter	0	0 / 2
	179	Acetoin	GABA transporter 2 (by homology)	SLC6A13	Q9NSD5	CHEMBL4535	Electrochemical transporter	0	0 / 1
	179	Acetoin	Tyrosine-protein kinase FYN	FYN	P06241	CHEMBL1841	Kinase	0	0 / 1
	179	Acetoin	Tyrosine-protein kinase LCK	LCK	P06239	CHEMBL258	Kinase	0	0 / 1
	262	2,3-Butanediol	Alpha-L-fucosidase I	FUCA1	P04066	CHEMBL4176	Enzyme	0.0238327	1 / 0
	262	2,3-Butanediol	Glutamate carboxypeptidase II	FOLH1	Q04609	CHEMBL1892	Protease	0	3 / 0
	262	2,3-Butanediol	Ribonuclease H1	RNASEH1	O60930	CHEMBL5893	Enzyme	0	1 / 0
	262	2,3-Butanediol	D-amino-acid oxidase	DAO	P14920	CHEMBL5485	Enzyme	0	4 / 0
	262	2,3-Butanediol	Carbonic anhydrase II	CA2	P00918	CHEMBL205	Lyase	0	6 / 0
	262	2,3-Butanediol	Carbonic anhydrase I	CA1	P00915	CHEMBL261	Lyase	0	6 / 0
	262	2,3-Butanediol	Steroid 5-alpha-reductase 2	SRD5A2	P31213	CHEMBL1856	Oxidoreductase	0	1 / 0
	262	2,3-Butanediol	Hydroxycarboxylic acid receptor 2	HCAR2	Q8TDS4	CHEMBL3785	Family A G protein-coupled receptor	0	2 / 0
	262	2,3-Butanediol	G-protein coupled receptor 35	GPR35	Q9HC97	CHEMBL1293267	Family A G protein-coupled receptor	0	1 / 0
	262	2,3-Butanediol	Glutamate [NMDA] receptor PROTEIN	GRIN1	Q05586	CHEMBL2015	Ligand-gated ion channel	0	1 / 0
	262	2,3-Butanediol	Heat shock protein HSP 90-alpha	HSP90AA1	P07900	CHEMBL3880	Other cytosolic protein	0	1 / 0
	262	2,3-Butanediol	Aldose reductase	AKR1B1	P15121	CHEMBL1900	Enzyme	0	0 / 1
	262	2,3-Butanediol	Dipeptidyl peptidase IV	DPP4	P27487	CHEMBL284	Protease	0	0 / 1
	262	2,3-Butanediol	Lysine-specific demethylase 4D-like	KDM4E	B2RXH2	CHEMBL1293226	Eraser	0	2 / 0
	262	2,3-Butanediol	Lysine-specific demethylase 4A	KDM4A	O75164	CHEMBL5896	Eraser	0	2 / 0
	262	2,3-Butanediol	Lysine-specific demethylase 4D	KDM4D	Q6B0I6	CHEMBL6138	Eraser	0	2 / 0
	262	2,3-Butanediol	Lysine-specific demethylase 4C	KDM4C	Q9H3R0	CHEMBL6175	Eraser	0	2 / 0
	262	2,3-Butanediol	Toll-like receptor 4 (by homology)	TLR4	O00206	CHEMBL5255	Toll-like and Il-1 receptors	0	1 / 0
	262	2,3-Butanediol	Cyclooxygenase-1	PTGS1	P23219	CHEMBL221	Oxidoreductase	0	1 / 0
	262	2,3-Butanediol	Cyclooxygenase-2	PTGS2	P35354	CHEMBL230	Oxidoreductase	0	1 / 0
	262	2,3-Butanediol	Beta-glucocerebrosidase	GBA	P04062	CHEMBL2179	Enzyme	0	1 / 0
	262	2,3-Butanediol	Gamma-butyrobetaine dioxygenase	BBOX1	O75936	CHEMBL2163175	Enzyme	0	1 / 0
	262	2,3-Butanediol	Aminopeptidase B	RNPEP	Q9H4A4	CHEMBL2432	Protease	0	1 / 0
	262	2,3-Butanediol	Flap endonuclease 1	FEN1	P39748	CHEMBL5027	Enzyme	0	3 / 0
	262	2,3-Butanediol	Lysine-specific demethylase 5C	KDM5C	P41229	CHEMBL2163176	Eraser	0	1 / 0
	262	2,3-Butanediol	DNA excision repair protein ERCC-5	ERCC5	P28715	CHEMBL4736	Other nuclear protein	0	1 / 0
	262	2,3-Butanediol	Epoxide hydrolase 1 (by homology)	EPHX1	P07099	CHEMBL1968	Protease	0	1 / 0
	262	2,3-Butanediol	Histone deacetylase 3	HDAC3	O15379	CHEMBL1829	Eraser	0	0 / 1
	311	Citric acid	ATP-citrate synthase	ACLY	P53396	CHEMBL3720	Enzyme	0.291516	0 / 1
	311	Citric acid	Squalene synthetase (by homology)	FDFT1	P37268	CHEMBL3338	Enzyme	0.115731	0 / 1
	311	Citric acid	Neuronal acetylcholine receptor protein alpha-7 subunit (by homology)	CHRNA7	P36544	CHEMBL2492	Ligand-gated ion channel	0.0981627	0 / 2
	311	Citric acid	Egl nine homolog 1	EGLN1	Q9GZT9	CHEMBL5697	Oxidoreductase	0.0981627	0 / 2
	311	Citric acid	HMG-CoA reductase	HMGCR	P04035	CHEMBL402	Oxidoreductase	0.0893705	0 / 1
	311	Citric acid	Solute carrier family 22 member 6 (by homology)	SLC22A6	Q4U2R8	CHEMBL1641347	Electrochemical transporter	0.08057	0 / 2
	311	Citric acid	Protein farnesyltransferase	FNTA FNTB	P49354 P49356	CHEMBL2094108	Enzyme	0	0 / 5
	311	Citric acid	Excitatory amino acid transporter 3	SLC1A1	P43005	CHEMBL2721	Electrochemical transporter	0	0 / 3
	311	Citric acid	Prostanoid EP2 receptor	PTGER2	P43116	CHEMBL1881	Family A G protein-coupled receptor	0	0 / 1
	311	Citric acid	Prostanoid FP receptor	PTGFR	P43088	CHEMBL1987	Family A G protein-coupled receptor	0	0 / 1
	311	Citric acid	Niemann-Pick C1-like protein 1	NPC1L1	Q9UHC9	CHEMBL2027	Other membrane protein	0	0 / 2
	311	Citric acid	Hydroxyacid oxidase 1	HAO1	Q9UJM8	CHEMBL4229	Enzyme	0	0 / 1
	311	Citric acid	Lysine-specific demethylase 2A	KDM2A	Q9Y2K7	CHEMBL1938210	Eraser	0	0 / 1
	311	Citric acid	Histone lysine demethylase PHF8	PHF8	Q9UPP1	CHEMBL1938212	Eraser	0	0 / 1
	311	Citric acid	Lysine-specific demethylase 5C	KDM5C	P41229	CHEMBL2163176	Eraser	0	0 / 1
	311	Citric acid	Metabotropic glutamate receptor 3	GRM3	Q14832	CHEMBL2888	Family C G protein-coupled receptor	0	0 / 5
	311	Citric acid	Metabotropic glutamate receptor 2	GRM2	Q14416	CHEMBL5137	Family C G protein-coupled receptor	0	0 / 9
	311	Citric acid	Glutamate receptor ionotropic kainate 1	GRIK1	P39086	CHEMBL1918	Ligand-gated ion channel	0	0 / 5
	311	Citric acid	Glutamate receptor ionotropic, AMPA 1	GRIA1	P42261	CHEMBL2009	Ligand-gated ion channel	0	0 / 1
	311	Citric acid	Adenosine A3 receptor	ADORA3	P0DMS8	CHEMBL256	Family A G protein-coupled receptor	0	0 / 1
	311	Citric acid	Glutamate receptor ionotropic kainate 5	GRIK5	Q16478	CHEMBL2675	Ligand-gated ion channel	0	0 / 1
	311	Citric acid	Metabotropic glutamate receptor 4	GRM4	Q14833	CHEMBL2736	Family C G protein-coupled receptor	0	0 / 3
	311	Citric acid	Glutamate receptor ionotropic, AMPA 4	GRIA4	P48058	CHEMBL3190	Ligand-gated ion channel	0	0 / 1
	311	Citric acid	Metabotropic glutamate receptor 5	GRM5	P41594	CHEMBL3227	Family C G protein-coupled receptor	0	0 / 2
	311	Citric acid	Metabotropic glutamate receptor 8	GRM8	O00222	CHEMBL3228	Family C G protein-coupled receptor	0	0 / 3
	311	Citric acid	Glutamate receptor ionotropic kainate 2	GRIK2	Q13002	CHEMBL3683	Ligand-gated ion channel	0	0 / 4
	311	Citric acid	Glutamate receptor ionotropic kainate 3	GRIK3	Q13003	CHEMBL3684	Ligand-gated ion channel	0	0 / 1
	311	Citric acid	Metabotropic glutamate receptor 1	GRM1	Q13255	CHEMBL3772	Family C G protein-coupled receptor	0	0 / 2
	311	Citric acid	Metabotropic glutamate receptor 7	GRM7	Q14831	CHEMBL3777	Family C G protein-coupled receptor	0	0 / 1
	311	Citric acid	Glutamate receptor ionotropic, AMPA 2	GRIA2	P42262	CHEMBL4016	Ligand-gated ion channel	0	0 / 1
	311	Citric acid	Metabotropic glutamate receptor 6	GRM6	O15303	CHEMBL4573	Family C G protein-coupled receptor	0	0 / 3
	311	Citric acid	UDP-glucuronosyltransferase 2B7	UGT2B7	P16662	CHEMBL4370	Enzyme	0	0 / 4
	311	Citric acid	Glutamate carboxypeptidase II	FOLH1	Q04609	CHEMBL1892	Protease	0	0 / 7
	311	Citric acid	6-phosphogluconate dehydrogenase	PGD	P52209	CHEMBL3404	Enzyme	0	0 / 2
	311	Citric acid	Fatty acid binding protein adipocyte	FABP4	P15090	CHEMBL2083	Fatty acid binding protein family	0	0 / 1
	311	Citric acid	Peroxisome proliferator-activated receptor alpha	PPARA	Q07869	CHEMBL239	Nuclear receptor	0	0 / 3
	311	Citric acid	Fatty acid binding protein muscle	FABP3	P05413	CHEMBL3344	Fatty acid binding protein family	0	0 / 1
	311	Citric acid	Fatty acid binding protein epidermal	FABP5	Q01469	CHEMBL3674	Fatty acid binding protein family	0	0 / 1
	311	Citric acid	Peroxisome proliferator-activated receptor delta	PPARD	Q03181	CHEMBL3979	Nuclear receptor	0	0 / 2
	311	Citric acid	Free fatty acid receptor 1	FFAR1	O14842	CHEMBL4422	Family A G protein-coupled receptor	0	0 / 1
	311	Citric acid	Fatty acid binding protein intestinal	FABP2	P12104	CHEMBL4879	Fatty acid binding protein family	0	0 / 1
	311	Citric acid	Bile acid receptor FXR	NR1H4	Q96RI1	CHEMBL2047	Nuclear receptor	0	0 / 7
	311	Citric acid	Glucose-6-phosphate 1-dehydrogenase	G6PD	P11413	CHEMBL5347	Enzyme	0	0 / 5
	311	Citric acid	G-protein coupled bile acid receptor 1	GPBAR1	Q8TDU6	CHEMBL5409	Family A G protein-coupled receptor	0	0 / 13
	311	Citric acid	Carnitine O-palmitoyltransferase 1, liver isoform (by homology)	CPT1A	P50416	CHEMBL1293194	Enzyme	0	0 / 4
	311	Citric acid	11-beta-hydroxysteroid dehydrogenase 1	HSD11B1	P28845	CHEMBL4235	Enzyme	0	0 / 4
	311	Citric acid	11-beta-hydroxysteroid dehydrogenase 2	HSD11B2	P80365	CHEMBL3746	Enzyme	0	0 / 1
	311	Citric acid	Androgen Receptor	AR	P10275	CHEMBL1871	Nuclear receptor	0	0 / 4
	311	Citric acid	Vitamin D receptor	VDR	P11473	CHEMBL1977	Nuclear receptor	0	0 / 1
	311	Citric acid	Cytochrome P450 19A1	CYP19A1	P11511	CHEMBL1978	Cytochrome P450	0	0 / 3
	311	Citric acid	GABA A receptor alpha-2/beta-2/gamma-2	GABRA2 GABRB2 GABRG2	P47869 P47870 P18507	CHEMBL2111413	Ligand-gated ion channel	0	0 / 1
	311	Citric acid	Dual specificity phosphatase Cdc25A	CDC25A	P30304	CHEMBL3775	Phosphatase	0	0 / 2
	311	Citric acid	Aldo-keto reductase family 1 member B10	AKR1B10	O60218	CHEMBL5983	Enzyme	0	0 / 1
	311	Citric acid	DNA polymerase beta (by homology)	POLB	P06746	CHEMBL2392	Enzyme	0	0 / 1
	311	Citric acid	Histone deacetylase 3	HDAC3	O15379	CHEMBL1829	Eraser	0	0 / 1
	311	Citric acid	Excitatory amino acid transporter 2	SLC1A2	P43004	CHEMBL4973	Electrochemical transporter	0	0 / 2
	311	Citric acid	Carbonic anhydrase I	CA1	P00915	CHEMBL261	Lyase	0	0 / 1
	311	Citric acid	Carbonic anhydrase IX	CA9	Q16790	CHEMBL3594	Lyase	0	0 / 1
	311	Citric acid	Aminopeptidase B	RNPEP	Q9H4A4	CHEMBL2432	Protease	0	0 / 1
	311	Citric acid	Prostaglandin E synthase	PTGES	O14684	CHEMBL5658	Enzyme	0	0 / 1
	311	Citric acid	Corticosteroid binding globulin	SERPINA6	P08185	CHEMBL2421	Secreted protein	0	0 / 3
	311	Citric acid	Testis-specific androgen-binding protein	SHBG	P04278	CHEMBL3305	Secreted protein	0	0 / 9
	311	Citric acid	Estradiol 17-beta-dehydrogenase 3	HSD17B3	P37058	CHEMBL4234	Enzyme	0	0 / 10
	311	Citric acid	GABA-B receptor (by homology)	GABBR1	Q9UBS5	CHEMBL2064	Family C G protein-coupled receptor	0	0 / 1
	359	Phloroglucinol	Carbonic anhydrase II	CA2	P00918	CHEMBL205	Lyase	0.217345	3 / 10
	359	Phloroglucinol	Quinone reductase 2	NQO2	P16083	CHEMBL3959	Enzyme	0.166712	0 / 1
	359	Phloroglucinol	Tyrosine-protein kinase FYN	FYN	P06241	CHEMBL1841	Kinase	0.146857	1 / 1
	359	Phloroglucinol	Epidermal growth factor receptor erbB1	EGFR	P00533	CHEMBL203	Kinase	0.146857	5 / 1
	359	Phloroglucinol	Carbonic anhydrase I	CA1	P00915	CHEMBL261	Lyase	0.146857	1 / 4
	359	Phloroglucinol	Carbonic anhydrase VI	CA6	P23280	CHEMBL3025	Lyase	0.146857	1 / 1
	359	Phloroglucinol	Carbonic anhydrase XII	CA12	O43570	CHEMBL3242	Lyase	0.125818	2 / 8
	359	Phloroglucinol	Carbonic anhydrase VB	CA5B	Q9Y2D0	CHEMBL3969	Lyase	0.105844	1 / 2
	359	Phloroglucinol	Carbonic anhydrase VA	CA5A	P35218	CHEMBL4789	Lyase	0.105844	1 / 1
	359	Phloroglucinol	Carbonic anhydrase IX	CA9	Q16790	CHEMBL3594	Lyase	0.105844	0 / 6
	359	Phloroglucinol	Carbonic anhydrase IV	CA4	P22748	CHEMBL3729	Lyase	0.105844	0 / 1
	359	Phloroglucinol	Hematopoietic cell protein-tyrosine phosphatase 70Z-PEP	PTPN22	Q9Y2R2	CHEMBL2889	Phosphatase	0.0443083	0 / 1
	359	Phloroglucinol	Indoleamine 2,3-dioxygenase	IDO1	P14902	CHEMBL4685	Enzyme	0.0443083	0 / 2
	359	Phloroglucinol	Carbonic anhydrase III	CA3	P07451	CHEMBL2885	Lyase	0.0443083	1 / 3
	359	Phloroglucinol	Monoamine oxidase B	MAOB	P27338	CHEMBL2039	Oxidoreductase	0	0 / 1
	359	Phloroglucinol	Tyrosine-protein kinase LCK	LCK	P06239	CHEMBL258	Kinase	0	1 / 0
	359	Phloroglucinol	Xanthine dehydrogenase	XDH	P47989	CHEMBL1929	Oxidoreductase	0	1 / 0
	359	Phloroglucinol	Acetylcholinesterase	ACHE	P22303	CHEMBL220	Hydrolase	0	0 / 2
	359	Phloroglucinol	Carbonic anhydrase VII	CA7	P43166	CHEMBL2326	Lyase	0	0 / 4
	359	Phloroglucinol	Carbonic anhydrase XIV	CA14	Q9ULX7	CHEMBL3510	Lyase	0	0 / 4
	359	Phloroglucinol	Tyrosinase (by homology)	TYR	P14679	CHEMBL1973	Oxidoreductase	0	1 / 0
	359	Phloroglucinol	Catechol O-methyltransferase (by homology)	COMT	P21964	CHEMBL2023	Transferase	0	1 / 0
	359	Phloroglucinol	Myoglobin	MB	P02144	CHEMBL2406892	Unclassified protein	0	1 / 0
	359	Phloroglucinol	Troponin, cardiac muscle	TNNC1 TNNT2 TNNI3	P63316 P45379 P19429	CHEMBL2095202	Unclassified protein	0	0 / 1
	359	Phloroglucinol	Apoptosis regulator Bcl-X	BCL2L1	Q07817	CHEMBL4625	Other ion channel	0	0 / 1
	359	Phloroglucinol	Leukocyte common antigen	PTPRC	P08575	CHEMBL3243	Enzyme	0	1 / 0
	359	Phloroglucinol	Mannose-6-phosphate isomerase	MPI	P34949	CHEMBL2758	Isomerase	0	1 / 0
	359	Phloroglucinol	Transthyretin	TTR	P02766	CHEMBL3194	Secreted protein	0	0 / 1
	359	Phloroglucinol	Quinone reductase 1	NQO1	P15559	CHEMBL3623	Enzyme	0	0 / 1
	359	Phloroglucinol	Squalene monooxygenase (by homology)	SQLE	Q14534	CHEMBL3592	Enzyme	0	1 / 0
	359	Phloroglucinol	Dopamine beta-hydroxylase	DBH	P09172	CHEMBL3102	Enzyme	0	2 / 3
	525	Malic acid	Egl nine homolog 1	EGLN1	Q9GZT9	CHEMBL5697	Oxidoreductase	0.0649511	0 / 2
	525	Malic acid	ATP-citrate synthase	ACLY	P53396	CHEMBL3720	Enzyme	0.0544879	0 / 1
	525	Malic acid	Neuronal acetylcholine receptor protein alpha-7 subunit (by homology)	CHRNA7	P36544	CHEMBL2492	Ligand-gated ion channel	0.0238327	0 / 2
	525	Malic acid	Squalene synthetase (by homology)	FDFT1	P37268	CHEMBL3338	Enzyme	0.0238327	0 / 1
	525	Malic acid	Histone deacetylase 3	HDAC3	O15379	CHEMBL1829	Eraser	0	0 / 1
	525	Malic acid	Aldose reductase	AKR1B1	P15121	CHEMBL1900	Enzyme	0	0 / 1
	525	Malic acid	HMG-CoA reductase	HMGCR	P04035	CHEMBL402	Oxidoreductase	0	0 / 1
	525	Malic acid	Excitatory amino acid transporter 3	SLC1A1	P43005	CHEMBL2721	Electrochemical transporter	0	0 / 1
	525	Malic acid	Excitatory amino acid transporter 2	SLC1A2	P43004	CHEMBL4973	Electrochemical transporter	0	0 / 1
	525	Malic acid	Hydroxyacid oxidase 1	HAO1	Q9UJM8	CHEMBL4229	Enzyme	0	0 / 1
	525	Malic acid	Lysine-specific demethylase 2A	KDM2A	Q9Y2K7	CHEMBL1938210	Eraser	0	0 / 1
	525	Malic acid	Histone lysine demethylase PHF8	PHF8	Q9UPP1	CHEMBL1938212	Eraser	0	0 / 1
	525	Malic acid	Lysine-specific demethylase 5C	KDM5C	P41229	CHEMBL2163176	Eraser	0	0 / 1
	525	Malic acid	Prostanoid EP2 receptor	PTGER2	P43116	CHEMBL1881	Family A G protein-coupled receptor	0	0 / 1
	525	Malic acid	Prostanoid FP receptor	PTGFR	P43088	CHEMBL1987	Family A G protein-coupled receptor	0	0 / 1
	525	Malic acid	Protein farnesyltransferase	FNTA FNTB	P49354 P49356	CHEMBL2094108	Enzyme	0	0 / 3
	525	Malic acid	Niemann-Pick C1-like protein 1	NPC1L1	Q9UHC9	CHEMBL2027	Other membrane protein	0	0 / 1
	525	Malic acid	UDP-glucuronosyltransferase 2B7	UGT2B7	P16662	CHEMBL4370	Enzyme	0	0 / 2
	525	Malic acid	GABA transporter 1	SLC6A1	P30531	CHEMBL1903	Electrochemical transporter	0	0 / 1
	525	Malic acid	GABA-A receptor; alpha-1/beta-2/gamma-2	GABRA1 GABRB2 GABRG2	P14867 P47870 P18507	CHEMBL2095172	Ligand-gated ion channel	0	0 / 1
	525	Malic acid	GABA A receptor alpha-3/beta-2/gamma-2	GABRA3 GABRB2 GABRG2	P34903 P47870 P18507	CHEMBL2111339	Ligand-gated ion channel	0	0 / 1
	525	Malic acid	GABA A receptor alpha-2/beta-2/gamma-2	GABRA2 GABRB2 GABRG2	P47869 P47870 P18507	CHEMBL2111413	Ligand-gated ion channel	0	0 / 1
	525	Malic acid	GABA-B receptor	GABBR2 GABBR1	O75899 Q9UBS5	CHEMBL2111463	Family C G protein-coupled receptor	0	0 / 1
	525	Malic acid	GABA receptor rho-1 subunit	GABRR1	P24046	CHEMBL3561	Ligand-gated ion channel	0	0 / 1
	525	Malic acid	GABA transporter 3	SLC6A11	P48066	CHEMBL5208	Electrochemical transporter	0	0 / 1
	525	Malic acid	Solute carrier family 22 member 6 (by homology)	SLC22A6	Q4U2R8	CHEMBL1641347	Electrochemical transporter	0	0 / 2
	525	Malic acid	GABA transporter 2 (by homology)	SLC6A13	Q9NSD5	CHEMBL4535	Electrochemical transporter	0	0 / 1
	525	Malic acid	Carnitine O-palmitoyltransferase 1, liver isoform (by homology)	CPT1A	P50416	CHEMBL1293194	Enzyme	0	0 / 2
	525	Malic acid	Glucose-6-phosphate 1-dehydrogenase	G6PD	P11413	CHEMBL5347	Enzyme	0	0 / 1
	525	Malic acid	Fatty acid binding protein adipocyte	FABP4	P15090	CHEMBL2083	Fatty acid binding protein family	0	0 / 1
	525	Malic acid	Peroxisome proliferator-activated receptor alpha	PPARA	Q07869	CHEMBL239	Nuclear receptor	0	0 / 3
	525	Malic acid	Fatty acid binding protein muscle	FABP3	P05413	CHEMBL3344	Fatty acid binding protein family	0	0 / 1
	525	Malic acid	Fatty acid binding protein epidermal	FABP5	Q01469	CHEMBL3674	Fatty acid binding protein family	0	0 / 1
	525	Malic acid	Peroxisome proliferator-activated receptor delta	PPARD	Q03181	CHEMBL3979	Nuclear receptor	0	0 / 2
	525	Malic acid	Free fatty acid receptor 1	FFAR1	O14842	CHEMBL4422	Family A G protein-coupled receptor	0	0 / 1
	525	Malic acid	Fatty acid binding protein intestinal	FABP2	P12104	CHEMBL4879	Fatty acid binding protein family	0	0 / 1
	547	3,4-Dihydroxyphenylacetic acid	14-3-3 protein gamma	YWHAG	P61981	CHEMBL1293296	Unclassified protein	0.158398	0 / 1
	547	3,4-Dihydroxyphenylacetic acid	Aldose reductase	AKR1B1	P15121	CHEMBL1900	Enzyme	0.141787	11 / 10
	547	3,4-Dihydroxyphenylacetic acid	Carbonic anhydrase II	CA2	P00918	CHEMBL205	Lyase	0.141787	26 / 11
	547	3,4-Dihydroxyphenylacetic acid	Matrix metalloproteinase 9	MMP9	P14780	CHEMBL321	Protease	0.133391	2 / 0
	547	3,4-Dihydroxyphenylacetic acid	Matrix metalloproteinase 1	MMP1	P03956	CHEMBL332	Protease	0.133391	2 / 0
	547	3,4-Dihydroxyphenylacetic acid	Matrix metalloproteinase 2	MMP2	P08253	CHEMBL333	Protease	0.133391	2 / 0
	547	3,4-Dihydroxyphenylacetic acid	G protein-coupled receptor 44	PTGDR2	Q9Y5Y4	CHEMBL5071	Family A G protein-coupled receptor	0.116739	1 / 0
	547	3,4-Dihydroxyphenylacetic acid	Thiopurine S-methyltransferase	TPMT	P51580	CHEMBL2500	Enzyme	0.116739	4 / 0
	547	3,4-Dihydroxyphenylacetic acid	Cannabinoid receptor 1	CNR1	P21554	CHEMBL218	Family A G protein-coupled receptor	0.116739	0 / 5
	547	3,4-Dihydroxyphenylacetic acid	Cannabinoid receptor 2	CNR2	P34972	CHEMBL253	Family A G protein-coupled receptor	0.116739	0 / 5
	547	3,4-Dihydroxyphenylacetic acid	Arachidonate 5-lipoxygenase	ALOX5	P09917	CHEMBL215	Oxidoreductase	0	1 / 8
	547	3,4-Dihydroxyphenylacetic acid	Cyclooxygenase-1	PTGS1	P23219	CHEMBL221	Oxidoreductase	0	1 / 25
	547	3,4-Dihydroxyphenylacetic acid	Cyclooxygenase-2	PTGS2	P35354	CHEMBL230	Oxidoreductase	0	6 / 50
	547	3,4-Dihydroxyphenylacetic acid	Protein-tyrosine phosphatase 1B	PTPN1	P18031	CHEMBL335	Phosphatase	0	9 / 2
	547	3,4-Dihydroxyphenylacetic acid	Leucine aminopeptidase	LAP3	P28838	CHEMBL3965	Protease	0	2 / 0
	547	3,4-Dihydroxyphenylacetic acid	Estrogen receptor alpha	ESR1	P03372	CHEMBL206	Nuclear receptor	0	0 / 31
	547	3,4-Dihydroxyphenylacetic acid	Fructose-1,6-bisphosphatase	FBP1	P09467	CHEMBL3975	Enzyme	0	8 / 0
	547	3,4-Dihydroxyphenylacetic acid	Lysine-specific demethylase 4A	KDM4A	O75164	CHEMBL5896	Eraser	0	3 / 0
	547	3,4-Dihydroxyphenylacetic acid	Solute carrier family 13 member 5	SLC13A5	Q86YT5	CHEMBL3769293	Electrochemical transporter	0	8 / 0
	547	3,4-Dihydroxyphenylacetic acid	Kynurenine 3-monooxygenase (by homology)	KMO	O15229	CHEMBL2145	Oxidoreductase	0	12 / 0
	547	3,4-Dihydroxyphenylacetic acid	Interleukin-8	CXCL8	P10145	CHEMBL2157	Secreted protein	0	0 / 4
	547	3,4-Dihydroxyphenylacetic acid	Solute carrier family 22 member 6 (by homology)	SLC22A6	Q4U2R8	CHEMBL1641347	Electrochemical transporter	0	0 / 1
	547	3,4-Dihydroxyphenylacetic acid	Endothelin-converting enzyme 1	ECE1	P42892	CHEMBL4791	Protease	0	2 / 0
	547	3,4-Dihydroxyphenylacetic acid	Neprilysin	MME	P08473	CHEMBL1944	Protease	0	4 / 0
	547	3,4-Dihydroxyphenylacetic acid	Estrogen receptor beta	ESR2	Q92731	CHEMBL242	Nuclear receptor	0	1 / 31
	547	3,4-Dihydroxyphenylacetic acid	Catechol O-methyltransferase (by homology)	COMT	P21964	CHEMBL2023	Transferase	0	0 / 3
	547	3,4-Dihydroxyphenylacetic acid	Low affinity neurotrophin receptor p75NTR	NGFR	P08138	CHEMBL4762	Membrane receptor	0	1 / 0
	547	3,4-Dihydroxyphenylacetic acid	Intermediate conductance calcium-activated potassium channel protein 4	KCNN4	O15554	CHEMBL4305	Voltage-gated ion channel	0	0 / 1
	547	3,4-Dihydroxyphenylacetic acid	Voltage-gated calcium channel alpha2/delta subunit 1 (by homology)	CACNA2D1	P54289	CHEMBL1919	Calcium channel auxiliary subunit alpha2delta family	0	0 / 8
	547	3,4-Dihydroxyphenylacetic acid	Carbonic anhydrase VII	CA7	P43166	CHEMBL2326	Lyase	0	9 / 3
	547	3,4-Dihydroxyphenylacetic acid	Carbonic anhydrase I	CA1	P00915	CHEMBL261	Lyase	0	23 / 4
	547	3,4-Dihydroxyphenylacetic acid	Carbonic anhydrase VI	CA6	P23280	CHEMBL3025	Lyase	0	7 / 4
	547	3,4-Dihydroxyphenylacetic acid	Carbonic anhydrase XIV	CA14	Q9ULX7	CHEMBL3510	Lyase	0	9 / 3
	547	3,4-Dihydroxyphenylacetic acid	Carbonic anhydrase IX	CA9	Q16790	CHEMBL3594	Lyase	0	13 / 4
	547	3,4-Dihydroxyphenylacetic acid	Carbonic anhydrase VB	CA5B	Q9Y2D0	CHEMBL3969	Lyase	0	4 / 2
	547	3,4-Dihydroxyphenylacetic acid	Carbonic anhydrase VA	CA5A	P35218	CHEMBL4789	Lyase	0	5 / 2
	547	3,4-Dihydroxyphenylacetic acid	Angiotensin-converting enzyme	ACE	P12821	CHEMBL1808	Protease	0	5 / 0
	547	3,4-Dihydroxyphenylacetic acid	Lysine-specific demethylase 3A	KDM3A	Q9Y4C1	CHEMBL1938209	Eraser	0	1 / 0
	547	3,4-Dihydroxyphenylacetic acid	Lysine-specific demethylase 6B	KDM6B	O15054	CHEMBL1938211	Eraser	0	1 / 0
	547	3,4-Dihydroxyphenylacetic acid	Alpha-ketoglutarate-dependent dioxygenase FTO	FTO	Q9C0B1	CHEMBL2331065	Oxidoreductase	0	2 / 0
	547	3,4-Dihydroxyphenylacetic acid	Lysine-specific demethylase 4C	KDM4C	Q9H3R0	CHEMBL6175	Eraser	0	3 / 0
	547	3,4-Dihydroxyphenylacetic acid	Lysine-specific demethylase 2A	KDM2A	Q9Y2K7	CHEMBL1938210	Eraser	0	2 / 0
	547	3,4-Dihydroxyphenylacetic acid	Dopamine D5 receptor	DRD5	P21918	CHEMBL1850	Family A G protein-coupled receptor	0	0 / 2
	547	3,4-Dihydroxyphenylacetic acid	Melatonin receptor 1A	MTNR1A	P48039	CHEMBL1945	Family A G protein-coupled receptor	0	0 / 6
	547	3,4-Dihydroxyphenylacetic acid	Melatonin receptor 1B	MTNR1B	P49286	CHEMBL1946	Family A G protein-coupled receptor	0	0 / 5
	547	3,4-Dihydroxyphenylacetic acid	Dopamine D1 receptor	DRD1	P21728	CHEMBL2056	Family A G protein-coupled receptor	0	0 / 1
	547	3,4-Dihydroxyphenylacetic acid	Dopamine D2 receptor	DRD2	P14416	CHEMBL217	Family A G protein-coupled receptor	0	0 / 9
	547	3,4-Dihydroxyphenylacetic acid	Dopamine D4 receptor	DRD4	P21917	CHEMBL219	Family A G protein-coupled receptor	0	0 / 3
	547	3,4-Dihydroxyphenylacetic acid	Norepinephrine transporter	SLC6A2	P23975	CHEMBL222	Electrochemical transporter	0	0 / 4
	547	3,4-Dihydroxyphenylacetic acid	Dopamine D3 receptor	DRD3	P35462	CHEMBL234	Family A G protein-coupled receptor	0	0 / 6
	547	3,4-Dihydroxyphenylacetic acid	Dopamine transporter	SLC6A3	Q01959	CHEMBL238	Electrochemical transporter	0	0 / 6
	547	3,4-Dihydroxyphenylacetic acid	Carbonic anhydrase XII	CA12	O43570	CHEMBL3242	Lyase	0	15 / 3
	547	3,4-Dihydroxyphenylacetic acid	Carbonic anhydrase IV	CA4	P22748	CHEMBL3729	Lyase	0	3 / 3
	547	3,4-Dihydroxyphenylacetic acid	Steroid 5-alpha-reductase 2	SRD5A2	P31213	CHEMBL1856	Oxidoreductase	0	0 / 5
	547	3,4-Dihydroxyphenylacetic acid	Glutamate carboxypeptidase II	FOLH1	Q04609	CHEMBL1892	Protease	0	8 / 0
	547	3,4-Dihydroxyphenylacetic acid	Glutamate receptor ionotropic kainate 1	GRIK1	P39086	CHEMBL1918	Ligand-gated ion channel	0	15 / 0
	547	3,4-Dihydroxyphenylacetic acid	Carboxylesterase 2	CES2	O00748	CHEMBL3180	Enzyme	0	0 / 6
	547	3,4-Dihydroxyphenylacetic acid	Alpha-L-fucosidase I	FUCA1	P04066	CHEMBL4176	Enzyme	0	5 / 0
	547	3,4-Dihydroxyphenylacetic acid	Matrix metalloproteinase 8	MMP8	P22894	CHEMBL4588	Protease	0	1 / 0
	547	3,4-Dihydroxyphenylacetic acid	GABA-A receptor; alpha-1/beta-2/gamma-2	GABRA1 GABRB2 GABRG2	P14867 P47870 P18507	CHEMBL2095172	Ligand-gated ion channel	0	0 / 3
	547	3,4-Dihydroxyphenylacetic acid	G-protein coupled receptor 35	GPR35	Q9HC97	CHEMBL1293267	Family A G protein-coupled receptor	0	1 / 0
	547	3,4-Dihydroxyphenylacetic acid	AMP deaminase 3	AMPD3	Q01432	CHEMBL2912	Enzyme	0	3 / 0
	547	3,4-Dihydroxyphenylacetic acid	Lysine-specific demethylase 4D-like	KDM4E	B2RXH2	CHEMBL1293226	Eraser	0	5 / 3
	547	3,4-Dihydroxyphenylacetic acid	Insulin-like growth factor I receptor	IGF1R	P08069	CHEMBL1957	Kinase	0	0 / 9
	547	3,4-Dihydroxyphenylacetic acid	Cytochrome P450 19A1	CYP19A1	P11511	CHEMBL1978	Cytochrome P450	0	0 / 19
	547	3,4-Dihydroxyphenylacetic acid	Arachidonate 15-lipoxygenase	ALOX15	P16050	CHEMBL2903	Enzyme	0	0 / 11
	547	3,4-Dihydroxyphenylacetic acid	Transthyretin	TTR	P02766	CHEMBL3194	Secreted protein	0	0 / 3
	547	3,4-Dihydroxyphenylacetic acid	Arachidonate 12-lipoxygenase	ALOX12	P18054	CHEMBL3687	Enzyme	0	0 / 6
	547	3,4-Dihydroxyphenylacetic acid	Leukotriene B4 receptor 1	LTB4R	Q15722	CHEMBL3911	Family A G protein-coupled receptor	0	0 / 1
	547	3,4-Dihydroxyphenylacetic acid	Serum albumin	ALB	P02768	CHEMBL3253	Secreted protein	0	0 / 3
	547	3,4-Dihydroxyphenylacetic acid	Leukocyte common antigen	PTPRC	P08575	CHEMBL3243	Enzyme	0	0 / 4
	547	3,4-Dihydroxyphenylacetic acid	Serotonin 2b (5-HT2b) receptor	HTR2B	P41595	CHEMBL1833	Family A G protein-coupled receptor	0	0 / 2
	547	3,4-Dihydroxyphenylacetic acid	GABA-A receptor; alpha-1/beta-3/gamma-2	GABRB3 GABRG2 GABRA1	P28472 P18507 P14867	CHEMBL2094121	Ligand-gated ion channel	0	0 / 1
	547	3,4-Dihydroxyphenylacetic acid	Serotonin 2c (5-HT2c) receptor	HTR2C	P28335	CHEMBL225	Family A G protein-coupled receptor	0	0 / 2
	547	3,4-Dihydroxyphenylacetic acid	Carboxypeptidase A1	CPA1	P15085	CHEMBL2088	Protease	0	8 / 0
	547	3,4-Dihydroxyphenylacetic acid	Aldo-keto-reductase family 1 member C3	AKR1C3	P42330	CHEMBL4681	Enzyme	0	1 / 3
	547	3,4-Dihydroxyphenylacetic acid	Tyrosinase	TYR	P14679	CHEMBL1973	Oxidoreductase	0	0 / 8
	547	3,4-Dihydroxyphenylacetic acid	Tyrosine-protein kinase FYN	FYN	P06241	CHEMBL1841	Kinase	0	4 / 5
	547	3,4-Dihydroxyphenylacetic acid	Tyrosine-protein kinase LCK	LCK	P06239	CHEMBL258	Kinase	0	3 / 3
	547	3,4-Dihydroxyphenylacetic acid	Prostaglandin E synthase	PTGES	O14684	CHEMBL5658	Enzyme	0	0 / 2
	547	3,4-Dihydroxyphenylacetic acid	Microtubule-associated protein tau	MAPT	P10636	CHEMBL1293224	Unclassified protein	0	0 / 1
	547	3,4-Dihydroxyphenylacetic acid	Apoptosis regulator Bcl-X	BCL2L1	Q07817	CHEMBL4625	Other ion channel	0	0 / 2
	547	3,4-Dihydroxyphenylacetic acid	Apoptosis regulator Bcl-2	BCL2	P10415	CHEMBL4860	Other ion channel	0	0 / 3
	547	3,4-Dihydroxyphenylacetic acid	Muscarinic acetylcholine receptor M4	CHRM4	P08173	CHEMBL1821	Family A G protein-coupled receptor	0	0 / 1
	547	3,4-Dihydroxyphenylacetic acid	Muscarinic acetylcholine receptor M2	CHRM2	P08172	CHEMBL211	Family A G protein-coupled receptor	0	0 / 3
	547	3,4-Dihydroxyphenylacetic acid	Muscarinic acetylcholine receptor M1	CHRM1	P11229	CHEMBL216	Family A G protein-coupled receptor	0	0 / 2
	547	3,4-Dihydroxyphenylacetic acid	Muscarinic acetylcholine receptor M3	CHRM3	P20309	CHEMBL245	Family A G protein-coupled receptor	0	0 / 3
	547	3,4-Dihydroxyphenylacetic acid	Phospholipase A2 group 1VB	PLA2G4B	P0C869	CHEMBL4136	Enzyme	0	0 / 3
	547	3,4-Dihydroxyphenylacetic acid	Thymidylate kinase	DTYMK	P23919	CHEMBL4388	Transferase	0	1 / 0
	547	3,4-Dihydroxyphenylacetic acid	Androgen Receptor	AR	P10275	CHEMBL1871	Nuclear receptor	0	0 / 8
	547	3,4-Dihydroxyphenylacetic acid	Serotonin 6 (5-HT6) receptor	HTR6	P50406	CHEMBL3371	Family A G protein-coupled receptor	0	0 / 1
	547	3,4-Dihydroxyphenylacetic acid	Estrogen-related receptor gamma	ESRRG	P62508	CHEMBL4245	Nuclear receptor	0	0 / 1
	547	3,4-Dihydroxyphenylacetic acid	Transient receptor potential cation channel subfamily A member 1	TRPA1	O75762	CHEMBL6007	Voltage-gated ion channel	0	0 / 1
	547	3,4-Dihydroxyphenylacetic acid	Epidermal growth factor receptor erbB1	EGFR	P00533	CHEMBL203	Kinase	0	3 / 4
	547	3,4-Dihydroxyphenylacetic acid	Glutamate receptor ionotropic, AMPA 1	GRIA1	P42261	CHEMBL2009	Ligand-gated ion channel	0	2 / 0
	547	3,4-Dihydroxyphenylacetic acid	Glutamate receptor ionotropic kainate 5	GRIK5	Q16478	CHEMBL2675	Ligand-gated ion channel	0	1 / 0
	547	3,4-Dihydroxyphenylacetic acid	Dipeptidyl peptidase IV	DPP4	P27487	CHEMBL284	Protease	0	1 / 0
	547	3,4-Dihydroxyphenylacetic acid	Glutamate receptor ionotropic, AMPA 4	GRIA4	P48058	CHEMBL3190	Ligand-gated ion channel	0	3 / 0
	547	3,4-Dihydroxyphenylacetic acid	Glutamate receptor ionotropic kainate 3	GRIK3	Q13003	CHEMBL3684	Ligand-gated ion channel	0	2 / 0
	547	3,4-Dihydroxyphenylacetic acid	Glutamate receptor ionotropic, AMPA 2	GRIA2	P42262	CHEMBL4016	Ligand-gated ion channel	0	2 / 0
	586	Creatine	GABA A receptor alpha-2/beta-2/gamma-2	GABRA2 GABRB2 GABRG2	P47869 P47870 P18507	CHEMBL2111413	Ligand-gated ion channel	0.0339707	3 / 0
	586	Creatine	GABA receptor rho-1 subunit	GABRR1	P24046	CHEMBL3561	Ligand-gated ion channel	0.0339707	3 / 0
	586	Creatine	GABA-A receptor; alpha-1/beta-2/gamma-2	GABRA1 GABRB2 GABRG2	P14867 P47870 P18507	CHEMBL2095172	Ligand-gated ion channel	0	1 / 0
	586	Creatine	GABA A receptor alpha-3/beta-2/gamma-2	GABRA3 GABRB2 GABRG2	P34903 P47870 P18507	CHEMBL2111339	Ligand-gated ion channel	0	2 / 0
	586	Creatine	Ornithine decarboxylase	ODC1	P11926	CHEMBL1869	Lyase	0	1 / 0
	586	Creatine	Glutamate receptor ionotropic kainate 1	GRIK1	P39086	CHEMBL1918	Ligand-gated ion channel	0	7 / 0
	586	Creatine	Glutamate receptor ionotropic, AMPA 1	GRIA1	P42261	CHEMBL2009	Ligand-gated ion channel	0	8 / 0
	586	Creatine	Adenosine A3 receptor	ADORA3	P0DMS8	CHEMBL256	Family A G protein-coupled receptor	0	1 / 0
	586	Creatine	Glutamate receptor ionotropic kainate 5	GRIK5	Q16478	CHEMBL2675	Ligand-gated ion channel	0	7 / 0
	586	Creatine	Glutamate receptor ionotropic, AMPA 4	GRIA4	P48058	CHEMBL3190	Ligand-gated ion channel	0	8 / 0
	586	Creatine	Glutamate receptor ionotropic kainate 2	GRIK2	Q13002	CHEMBL3683	Ligand-gated ion channel	0	7 / 0
	586	Creatine	Glutamate receptor ionotropic kainate 3	GRIK3	Q13003	CHEMBL3684	Ligand-gated ion channel	0	1 / 0
	586	Creatine	Metabotropic glutamate receptor 6	GRM6	O15303	CHEMBL4573	Family C G protein-coupled receptor	0	6 / 0
	586	Creatine	Carbonic anhydrase II	CA2	P00918	CHEMBL205	Lyase	0	7 / 0
	586	Creatine	Carbonic anhydrase I	CA1	P00915	CHEMBL261	Lyase	0	4 / 0
	586	Creatine	Carbonic anhydrase XII	CA12	O43570	CHEMBL3242	Lyase	0	5 / 0
	586	Creatine	Carbonic anhydrase IX	CA9	Q16790	CHEMBL3594	Lyase	0	5 / 0
	586	Creatine	Farnesyl diphosphate synthase	FDPS	P14324	CHEMBL1782	Transferase	0	11 / 0
	586	Creatine	Metabotropic glutamate receptor 3	GRM3	Q14832	CHEMBL2888	Family C G protein-coupled receptor	0	12 / 0
	586	Creatine	Metabotropic glutamate receptor 8	GRM8	O00222	CHEMBL3228	Family C G protein-coupled receptor	0	1 / 0
	586	Creatine	Metabotropic glutamate receptor 2	GRM2	Q14416	CHEMBL5137	Family C G protein-coupled receptor	0	16 / 0
	586	Creatine	Aminopeptidase A	ENPEP	Q07075	CHEMBL3439	Protease	0	7 / 0
	586	Creatine	Thymidine phosphorylase (by homology)	TYMP	P19971	CHEMBL3106	Enzyme	0	3 / 0
	586	Creatine	Aminopeptidase N	ANPEP	P15144	CHEMBL1907	Protease	0	1 / 0
	586	Creatine	Purine nucleoside phosphorylase	PNP	P00491	CHEMBL4338	Enzyme	0	1 / 0
	586	Creatine	Glutamate receptor ionotropic, AMPA 2	GRIA2	P42262	CHEMBL4016	Ligand-gated ion channel	0	7 / 0
	586	Creatine	Metabotropic glutamate receptor 1	GRM1	Q13255	CHEMBL3772	Family C G protein-coupled receptor	0	1 / 0
	586	Creatine	Excitatory amino acid transporter 3	SLC1A1	P43005	CHEMBL2721	Electrochemical transporter	0	4 / 0
	586	Creatine	Glucosamine--fructose-6-phosphate aminotransferase [isomerizing] 1	GFPT1	Q06210	CHEMBL1909481	Enzyme	0	1 / 0
	586	Creatine	Xaa-Pro dipeptidase	PEPD	P12955	CHEMBL4185	Protease	0	1 / 0
	586	Creatine	Gamma-amino-N-butyrate transaminase	ABAT	P80404	CHEMBL2044	Transferase	0	1 / 0
	586	Creatine	Metabotropic glutamate receptor 5	GRM5	P41594	CHEMBL3227	Family C G protein-coupled receptor	0	1 / 0
	586	Creatine	Carboxypeptidase B2 isoform A	CPB2	Q96IY4	CHEMBL3419	Protease	0	2 / 0
	586	Creatine	Excitatory amino acid transporter 2	SLC1A2	P43004	CHEMBL4973	Electrochemical transporter	0	3 / 0
	586	Creatine	GABA-B receptor	GABBR2 GABBR1	O75899 Q9UBS5	CHEMBL2111463	Family C G protein-coupled receptor	0	4 / 0
	586	Creatine	GABA-B receptor (by homology)	GABBR1	Q9UBS5	CHEMBL2064	Family C G protein-coupled receptor	0	1 / 0
	586	Creatine	Angiotensin-converting enzyme	ACE	P12821	CHEMBL1808	Protease	0	2 / 0
	586	Creatine	Fructose-1,6-bisphosphatase	FBP1	P09467	CHEMBL3975	Enzyme	0	9 / 0
	586	Creatine	Leucine aminopeptidase	LAP3	P28838	CHEMBL3965	Protease	0	1 / 0
	586	Creatine	Purinergic receptor P2Y1	P2RY1	P47900	CHEMBL4315	Family A G protein-coupled receptor	0	3 / 0
	586	Creatine	Betaine transporter	SLC6A12	P48065	CHEMBL3715	Electrochemical transporter	0	2 / 0
	586	Creatine	Aminopeptidase B	RNPEP	Q9H4A4	CHEMBL2432	Protease	0	1 / 0
	586	Creatine	Carbonic anhydrase XIV	CA14	Q9ULX7	CHEMBL3510	Lyase	0	2 / 0
	586	Creatine	Arginase-1 (by homology)	ARG1	P05089	CHEMBL1075097	Enzyme	0	1 / 0
	586	Creatine	Carboxypeptidase B	CPB1	P15086	CHEMBL2552	Protease	0	1 / 0
	586	Creatine	Matrix metalloproteinase 9	MMP9	P14780	CHEMBL321	Protease	0	1 / 0
	586	Creatine	Matrix metalloproteinase 2	MMP2	P08253	CHEMBL333	Protease	0	1 / 0
	586	Creatine	Excitatory amino acid transporter 1	SLC1A3	P43003	CHEMBL3085	Electrochemical transporter	0	1 / 0
	586	Creatine	Voltage-gated calcium channel alpha2/delta subunit 1 (by homology)	CACNA2D1	P54289	CHEMBL1919	Calcium channel auxiliary subunit alpha2delta family	0	1 / 0
	586	Creatine	GABA transporter 1 (by homology)	SLC6A1	P30531	CHEMBL1903	Electrochemical transporter	0	1 / 0
	586	Creatine	Nitric-oxide synthase, brain	NOS1	P29475	CHEMBL3568	Enzyme	0	0 / 1
	586	Creatine	Nitric oxide synthase, inducible	NOS2	P35228	CHEMBL4481	Enzyme	0	0 / 1
	586	Creatine	Nitric-oxide synthase, endothelial	NOS3	P29474	CHEMBL4803	Enzyme	0	0 / 1
	588	2-Imino-1-methylimidazolidin-4-one	D-amino-acid oxidase	DAO	P14920	CHEMBL5485	Enzyme	0	17 / 0
	588	2-Imino-1-methylimidazolidin-4-one	Indolethylamine N-methyltransferase	INMT	O95050	CHEMBL2131	Enzyme	0	1 / 0
	588	2-Imino-1-methylimidazolidin-4-one	Carbonic anhydrase II	CA2	P00918	CHEMBL205	Lyase	0	18 / 0
	588	2-Imino-1-methylimidazolidin-4-one	Indoleamine 2,3-dioxygenase	IDO1	P14902	CHEMBL4685	Enzyme	0	6 / 0
	588	2-Imino-1-methylimidazolidin-4-one	Uridine phosphorylase 1 (by homology)	UPP1	Q16831	CHEMBL4811	Enzyme	0	8 / 0
	588	2-Imino-1-methylimidazolidin-4-one	Hematopoietic cell protein-tyrosine phosphatase 70Z-PEP	PTPN22	Q9Y2R2	CHEMBL2889	Phosphatase	0	1 / 0
	588	2-Imino-1-methylimidazolidin-4-one	Methionine aminopeptidase 2	METAP2	P50579	CHEMBL3922	Protease	0	3 / 0
	588	2-Imino-1-methylimidazolidin-4-one	Xanthine dehydrogenase	XDH	P47989	CHEMBL1929	Oxidoreductase	0	6 / 0
	588	2-Imino-1-methylimidazolidin-4-one	Thymidine phosphorylase	TYMP	P19971	CHEMBL3106	Enzyme	0	7 / 0
	588	2-Imino-1-methylimidazolidin-4-one	Tyrosine-protein kinase SRC	SRC	P12931	CHEMBL267	Kinase	0	1 / 0
	588	2-Imino-1-methylimidazolidin-4-one	Histone deacetylase 6	HDAC6	Q9UBN7	CHEMBL1865	Eraser	0	1 / 0
	588	2-Imino-1-methylimidazolidin-4-one	Histone deacetylase 8	HDAC8	Q9BY41	CHEMBL3192	Eraser	0	1 / 0
	588	2-Imino-1-methylimidazolidin-4-one	Thrombin	F2	P00734	CHEMBL204	Protease	0	8 / 0
	588	2-Imino-1-methylimidazolidin-4-one	Neuronal acetylcholine receptor; alpha4/beta2	CHRNA4 CHRNB2	P43681 P17787	CHEMBL1907589	Ligand-gated ion channel	0	10 / 0
	588	2-Imino-1-methylimidazolidin-4-one	Neuronal acetylcholine receptor protein alpha-4 subunit (by homology)	CHRNA4	P43681	CHEMBL1882	Ligand-gated ion channel	0	3 / 0
	588	2-Imino-1-methylimidazolidin-4-one	Macrophage migration inhibitory factor	MIF	P14174	CHEMBL2085	Enzyme	0	1 / 0
	588	2-Imino-1-methylimidazolidin-4-one	Epidermal growth factor receptor erbB1	EGFR	P00533	CHEMBL203	Kinase	0	4 / 0
	588	2-Imino-1-methylimidazolidin-4-one	Carbonic anhydrase VII	CA7	P43166	CHEMBL2326	Lyase	0	2 / 0
	588	2-Imino-1-methylimidazolidin-4-one	Carbonic anhydrase I	CA1	P00915	CHEMBL261	Lyase	0	3 / 0
	588	2-Imino-1-methylimidazolidin-4-one	Carbonic anhydrase XII	CA12	O43570	CHEMBL3242	Lyase	0	4 / 0
	588	2-Imino-1-methylimidazolidin-4-one	Carbonic anhydrase XIV	CA14	Q9ULX7	CHEMBL3510	Lyase	0	2 / 0
	588	2-Imino-1-methylimidazolidin-4-one	Carbonic anhydrase IX	CA9	Q16790	CHEMBL3594	Lyase	0	3 / 0
	588	2-Imino-1-methylimidazolidin-4-one	G-protein coupled receptor 84	GPR84	Q9NQS5	CHEMBL3714079	Family A G protein-coupled receptor	0	5 / 0
	588	2-Imino-1-methylimidazolidin-4-one	Poly [ADP-ribose] polymerase-1	PARP1	P09874	CHEMBL3105	Enzyme	0	4 / 0
	588	2-Imino-1-methylimidazolidin-4-one	Toll-like receptor (TLR7/TLR9)	TLR9	Q9NR96	CHEMBL5804	Toll-like and Il-1 receptors	0	2 / 0
	588	2-Imino-1-methylimidazolidin-4-one	Histamine H3 receptor	HRH3	Q9Y5N1	CHEMBL264	Family A G protein-coupled receptor	0	2 / 0
	588	2-Imino-1-methylimidazolidin-4-one	Histamine H4 receptor	HRH4	Q9H3N8	CHEMBL3759	Family A G protein-coupled receptor	0	2 / 0
	588	2-Imino-1-methylimidazolidin-4-one	Dihydropyrimidine dehydrogenase	DPYD	Q12882	CHEMBL3172	Enzyme	0	1 / 0
	588	2-Imino-1-methylimidazolidin-4-one	Induced myeloid leukemia cell differentiation protein Mcl-1	MCL1	Q07820	CHEMBL4361	Other cytosolic protein	0	2 / 0
	588	2-Imino-1-methylimidazolidin-4-one	Quinone reductase 2	NQO2	P16083	CHEMBL3959	Enzyme	0	1 / 0
	588	2-Imino-1-methylimidazolidin-4-one	Cyclin-dependent kinase 2/cyclin E1	CCNE1 CDK2	P24864 P24941	CHEMBL1907605	Kinase	0	1 / 0
	588	2-Imino-1-methylimidazolidin-4-one	Nitric-oxide synthase, brain	NOS1	P29475	CHEMBL3568	Enzyme	0	1 / 0
	588	2-Imino-1-methylimidazolidin-4-one	Protein tyrosine kinase 2 beta	PTK2B	Q14289	CHEMBL5469	Kinase	0	1 / 0
	588	2-Imino-1-methylimidazolidin-4-one	Aldose reductase (by homology)	AKR1B1	P15121	CHEMBL1900	Enzyme	0	1 / 0
	588	2-Imino-1-methylimidazolidin-4-one	Estrogen receptor beta	ESR2	Q92731	CHEMBL242	Nuclear receptor	0	1 / 0
	588	2-Imino-1-methylimidazolidin-4-one	Arachidonate 15-lipoxygenase	ALOX15	P16050	CHEMBL2903	Enzyme	0	1 / 0
	588	2-Imino-1-methylimidazolidin-4-one	Acyl coenzyme A:cholesterol acyltransferase	CES1	P23141	CHEMBL2265	Enzyme	0	1 / 0
	588	2-Imino-1-methylimidazolidin-4-one	Neuronal acetylcholine receptor protein alpha-7 subunit	CHRNA7	P36544	CHEMBL2492	Ligand-gated ion channel	0	2 / 0
	588	2-Imino-1-methylimidazolidin-4-one	Neuronal acetylcholine receptor subunit alpha-3	CHRNA3	P32297	CHEMBL3068	Ligand-gated ion channel	0	1 / 0
	588	2-Imino-1-methylimidazolidin-4-one	Urokinase-type plasminogen activator	PLAU	P00749	CHEMBL3286	Protease	0	3 / 0
	588	2-Imino-1-methylimidazolidin-4-one	Carbonic anhydrase III	CA3	P07451	CHEMBL2885	Lyase	0	1 / 0
	588	2-Imino-1-methylimidazolidin-4-one	Carbonic anhydrase VB	CA5B	Q9Y2D0	CHEMBL3969	Lyase	0	1 / 0
	588	2-Imino-1-methylimidazolidin-4-one	Carbonic anhydrase VA	CA5A	P35218	CHEMBL4789	Lyase	0	1 / 0
	588	2-Imino-1-methylimidazolidin-4-one	Nischarin	NISCH	Q9Y2I1	CHEMBL3923	Other cytosolic protein	0	3 / 0
	588	2-Imino-1-methylimidazolidin-4-one	Nitric oxide synthase, inducible	NOS2	P35228	CHEMBL4481	Enzyme	0	1 / 0
	588	2-Imino-1-methylimidazolidin-4-one	Nitric-oxide synthase, endothelial	NOS3	P29474	CHEMBL4803	Enzyme	0	1 / 0
	588	2-Imino-1-methylimidazolidin-4-one	Acetylcholine receptor protein alpha chain	CHRNA1	P02708	CHEMBL4808	Ligand-gated ion channel	0	1 / 0
	588	2-Imino-1-methylimidazolidin-4-one	Androgen Receptor	AR	P10275	CHEMBL1871	Nuclear receptor	0	1 / 0
	588	2-Imino-1-methylimidazolidin-4-one	Estradiol 17-beta-dehydrogenase 3	HSD17B3	P37058	CHEMBL4234	Enzyme	0	1 / 0
	588	2-Imino-1-methylimidazolidin-4-one	Ribonuclease H1	RNASEH1	O60930	CHEMBL5893	Enzyme	0	1 / 0
	588	2-Imino-1-methylimidazolidin-4-one	Purine nucleoside phosphorylase (by homology)	PNP	P00491	CHEMBL4338	Enzyme	0	2 / 0
	588	2-Imino-1-methylimidazolidin-4-one	Dopamine D2 receptor	DRD2	P14416	CHEMBL217	Family A G protein-coupled receptor	0	1 / 0
	588	2-Imino-1-methylimidazolidin-4-one	Dopamine D4 receptor	DRD4	P21917	CHEMBL219	Family A G protein-coupled receptor	0	1 / 0
	588	2-Imino-1-methylimidazolidin-4-one	Interleukin-8 receptor B	CXCR2	P25025	CHEMBL2434	Family A G protein-coupled receptor	0	2 / 0
	588	2-Imino-1-methylimidazolidin-4-one	Trace amine-associated receptor 1 (by homology)	TAAR1	Q96RJ0	CHEMBL5857	Family A G protein-coupled receptor	0	2 / 0
	588	2-Imino-1-methylimidazolidin-4-one	Serine/threonine-protein kinase Aurora-A	AURKA	O14965	CHEMBL4722	Kinase	0	1 / 0
	588	2-Imino-1-methylimidazolidin-4-one	Adenosine A3 receptor	ADORA3	P0DMS8	CHEMBL256	Family A G protein-coupled receptor	0	1 / 0
	588	2-Imino-1-methylimidazolidin-4-one	Cytochrome P450 1A2	CYP1A2	P05177	CHEMBL3356	Cytochrome P450	0	1 / 0
	588	2-Imino-1-methylimidazolidin-4-one	Dihydrofolate reductase (by homology)	DHFR	P00374	CHEMBL202	Oxidoreductase	0	1 / 0
	595	Cystine	GABA-B receptor	GABBR2 GABBR1	O75899 Q9UBS5	CHEMBL2111463	Family C G protein-coupled receptor	0.0443083	6 / 0
	595	Cystine	Gamma-amino-N-butyrate transaminase (by homology)	ABAT	P80404	CHEMBL2044	Transferase	0.0443083	2 / 0
	595	Cystine	Egl nine homolog 1	EGLN1	Q9GZT9	CHEMBL5697	Oxidoreductase	0	1 / 0
	595	Cystine	GABA transporter 1	SLC6A1	P30531	CHEMBL1903	Electrochemical transporter	0	1 / 0
	595	Cystine	GABA-A receptor; alpha-1/beta-2/gamma-2	GABRA1 GABRB2 GABRG2	P14867 P47870 P18507	CHEMBL2095172	Ligand-gated ion channel	0	1 / 0
	595	Cystine	GABA A receptor alpha-3/beta-2/gamma-2	GABRA3 GABRB2 GABRG2	P34903 P47870 P18507	CHEMBL2111339	Ligand-gated ion channel	0	1 / 0
	595	Cystine	GABA A receptor alpha-2/beta-2/gamma-2	GABRA2 GABRB2 GABRG2	P47869 P47870 P18507	CHEMBL2111413	Ligand-gated ion channel	0	1 / 0
	595	Cystine	GABA receptor rho-1 subunit	GABRR1	P24046	CHEMBL3561	Ligand-gated ion channel	0	1 / 0
	595	Cystine	GABA transporter 3	SLC6A11	P48066	CHEMBL5208	Electrochemical transporter	0	1 / 0
	595	Cystine	GABA transporter 2 (by homology)	SLC6A13	Q9NSD5	CHEMBL4535	Electrochemical transporter	0	1 / 0
	595	Cystine	Voltage-gated calcium channel alpha2/delta subunit 1 (by homology)	CACNA2D1	P54289	CHEMBL1919	Calcium channel auxiliary subunit alpha2delta family	0	1 / 0
	595	Cystine	GABA-B receptor (by homology)	GABBR1	Q9UBS5	CHEMBL2064	Family C G protein-coupled receptor	0	1 / 0
	595	Cystine	Betaine transporter	SLC6A12	P48065	CHEMBL3715	Electrochemical transporter	0	2 / 0
	595	Cystine	Metabotropic glutamate receptor 3	GRM3	Q14832	CHEMBL2888	Family C G protein-coupled receptor	0	7 / 0
	595	Cystine	Metabotropic glutamate receptor 6	GRM6	O15303	CHEMBL4573	Family C G protein-coupled receptor	0	2 / 0
	595	Cystine	Metabotropic glutamate receptor 2	GRM2	Q14416	CHEMBL5137	Family C G protein-coupled receptor	0	9 / 0
	595	Cystine	Lysosomal alpha-glucosidase	GAA	P10253	CHEMBL2608	Hydrolase	0	1 / 0
	595	Cystine	Metabotropic glutamate receptor 8	GRM8	O00222	CHEMBL3228	Family C G protein-coupled receptor	0	2 / 0
	595	Cystine	Glutamate receptor ionotropic kainate 1	GRIK1	P39086	CHEMBL1918	Ligand-gated ion channel	0	2 / 0
	595	Cystine	Glutamate receptor ionotropic kainate 2	GRIK2	Q13002	CHEMBL3683	Ligand-gated ion channel	0	2 / 0
	595	Cystine	Carboxypeptidase B2 isoform A	CPB2	Q96IY4	CHEMBL3419	Protease	0	0 / 2
	595	Cystine	Glucosamine--fructose-6-phosphate aminotransferase [isomerizing] 1	GFPT1	Q06210	CHEMBL1909481	Enzyme	0	1 / 0
	595	Cystine	Aminopeptidase N	ANPEP	P15144	CHEMBL1907	Protease	0	0 / 2
	595	Cystine	Beta-glucocerebrosidase	GBA	P04062	CHEMBL2179	Enzyme	0	1 / 0
	595	Cystine	Ornithine decarboxylase	ODC1	P11926	CHEMBL1869	Lyase	0	1 / 0
	595	Cystine	Glutamate carboxypeptidase II	FOLH1	Q04609	CHEMBL1892	Protease	0	0 / 1
	595	Cystine	Aminopeptidase A	ENPEP	Q07075	CHEMBL3439	Protease	0	2 / 4
	602	DL-Alanine	Gamma-amino-N-butyrate transaminase (by homology)	ABAT	P80404	CHEMBL2044	Transferase	0.0339707	2 / 0
	602	DL-Alanine	Histone deacetylase 3	HDAC3	O15379	CHEMBL1829	Eraser	0	0 / 1
	602	DL-Alanine	Betaine transporter	SLC6A12	P48065	CHEMBL3715	Electrochemical transporter	0	2 / 0
	602	DL-Alanine	GABA-B receptor	GABBR2 GABBR1	O75899 Q9UBS5	CHEMBL2111463	Family C G protein-coupled receptor	0	5 / 1
	602	DL-Alanine	GABA-B receptor (by homology)	GABBR1	Q9UBS5	CHEMBL2064	Family C G protein-coupled receptor	0	1 / 0
	602	DL-Alanine	GABA transporter 1	SLC6A1	P30531	CHEMBL1903	Electrochemical transporter	0	1 / 1
	602	DL-Alanine	GABA-A receptor; alpha-1/beta-2/gamma-2	GABRA1 GABRB2 GABRG2	P14867 P47870 P18507	CHEMBL2095172	Ligand-gated ion channel	0	1 / 1
	602	DL-Alanine	GABA A receptor alpha-3/beta-2/gamma-2	GABRA3 GABRB2 GABRG2	P34903 P47870 P18507	CHEMBL2111339	Ligand-gated ion channel	0	1 / 1
	602	DL-Alanine	GABA A receptor alpha-2/beta-2/gamma-2	GABRA2 GABRB2 GABRG2	P47869 P47870 P18507	CHEMBL2111413	Ligand-gated ion channel	0	1 / 1
	602	DL-Alanine	GABA receptor rho-1 subunit	GABRR1	P24046	CHEMBL3561	Ligand-gated ion channel	0	1 / 1
	602	DL-Alanine	GABA transporter 3	SLC6A11	P48066	CHEMBL5208	Electrochemical transporter	0	1 / 1
	602	DL-Alanine	GABA transporter 2 (by homology)	SLC6A13	Q9NSD5	CHEMBL4535	Electrochemical transporter	0	1 / 1
	602	DL-Alanine	Aldose reductase	AKR1B1	P15121	CHEMBL1900	Enzyme	0	0 / 1
	602	DL-Alanine	Glutamate receptor ionotropic kainate 1	GRIK1	P39086	CHEMBL1918	Ligand-gated ion channel	0	0 / 2
	602	DL-Alanine	Glutamate receptor ionotropic, AMPA 1	GRIA1	P42261	CHEMBL2009	Ligand-gated ion channel	0	0 / 1
	602	DL-Alanine	Adenosine A3 receptor	ADORA3	P0DMS8	CHEMBL256	Family A G protein-coupled receptor	0	0 / 1
	602	DL-Alanine	Glutamate receptor ionotropic kainate 5	GRIK5	Q16478	CHEMBL2675	Ligand-gated ion channel	0	0 / 1
	602	DL-Alanine	Excitatory amino acid transporter 3	SLC1A1	P43005	CHEMBL2721	Electrochemical transporter	0	0 / 2
	602	DL-Alanine	Metabotropic glutamate receptor 4	GRM4	Q14833	CHEMBL2736	Family C G protein-coupled receptor	0	0 / 1
	602	DL-Alanine	Metabotropic glutamate receptor 3	GRM3	Q14832	CHEMBL2888	Family C G protein-coupled receptor	0	0 / 1
	602	DL-Alanine	Glutamate receptor ionotropic, AMPA 4	GRIA4	P48058	CHEMBL3190	Ligand-gated ion channel	0	0 / 1
	602	DL-Alanine	Metabotropic glutamate receptor 5	GRM5	P41594	CHEMBL3227	Family C G protein-coupled receptor	0	0 / 2
	602	DL-Alanine	Metabotropic glutamate receptor 8	GRM8	O00222	CHEMBL3228	Family C G protein-coupled receptor	0	0 / 1
	602	DL-Alanine	Glutamate receptor ionotropic kainate 2	GRIK2	Q13002	CHEMBL3683	Ligand-gated ion channel	0	0 / 2
	602	DL-Alanine	Glutamate receptor ionotropic kainate 3	GRIK3	Q13003	CHEMBL3684	Ligand-gated ion channel	0	0 / 1
	602	DL-Alanine	Metabotropic glutamate receptor 1	GRM1	Q13255	CHEMBL3772	Family C G protein-coupled receptor	0	0 / 1
	602	DL-Alanine	Metabotropic glutamate receptor 7	GRM7	Q14831	CHEMBL3777	Family C G protein-coupled receptor	0	0 / 1
	602	DL-Alanine	Glutamate receptor ionotropic, AMPA 2	GRIA2	P42262	CHEMBL4016	Ligand-gated ion channel	0	0 / 1
	602	DL-Alanine	Metabotropic glutamate receptor 6	GRM6	O15303	CHEMBL4573	Family C G protein-coupled receptor	0	0 / 1
	602	DL-Alanine	Metabotropic glutamate receptor 2	GRM2	Q14416	CHEMBL5137	Family C G protein-coupled receptor	0	0 / 2
	602	DL-Alanine	Aminopeptidase A	ENPEP	Q07075	CHEMBL3439	Protease	0	2 / 0
	602	DL-Alanine	Ornithine decarboxylase (by homology)	ODC1	P11926	CHEMBL1869	Lyase	0	0 / 2
	602	DL-Alanine	Tyrosine-protein kinase FYN	FYN	P06241	CHEMBL1841	Kinase	0	0 / 1
	602	DL-Alanine	Tyrosine-protein kinase LCK	LCK	P06239	CHEMBL258	Kinase	0	0 / 1
	602	DL-Alanine	Egl nine homolog 1	EGLN1	Q9GZT9	CHEMBL5697	Oxidoreductase	0	1 / 1
	602	DL-Alanine	Voltage-gated calcium channel alpha2/delta subunit 1 (by homology)	CACNA2D1	P54289	CHEMBL1919	Calcium channel auxiliary subunit alpha2delta family	0	1 / 3
	650	2,3-Butanedione	Nitric-oxide synthase, brain	NOS1	P29475	CHEMBL3568	Enzyme	0	3 / 0
	650	2,3-Butanedione	Nitric oxide synthase, inducible	NOS2	P35228	CHEMBL4481	Enzyme	0	2 / 0
	650	2,3-Butanedione	Nitric-oxide synthase, endothelial	NOS3	P29474	CHEMBL4803	Enzyme	0	1 / 0
	650	2,3-Butanedione	Vascular cell adhesion protein 1	VCAM1	P19320	CHEMBL3735	Adhesion	0	1 / 0
	650	2,3-Butanedione	Carboxylesterase 2	CES2	O00748	CHEMBL3180	Enzyme	0	0 / 7
	650	2,3-Butanedione	Amine oxidase, copper containing	AOC3	Q16853	CHEMBL3437	Enzyme	0	1 / 0
	650	2,3-Butanedione	Signal transducer and activator of transcription 3	STAT3	P40763	CHEMBL4026	Transcription factor	0	1 / 0
	650	2,3-Butanedione	Xanthine dehydrogenase	XDH	P47989	CHEMBL1929	Oxidoreductase	0	1 / 0
	650	2,3-Butanedione	Indoleamine 2,3-dioxygenase	IDO1	P14902	CHEMBL4685	Enzyme	0	1 / 0
	650	2,3-Butanedione	Dual specificity phosphatase Cdc25B	CDC25B	P30305	CHEMBL4804	Phosphatase	0	3 / 0
	650	2,3-Butanedione	Monoamine oxidase B	MAOB	P27338	CHEMBL2039	Oxidoreductase	0	1 / 0
	650	2,3-Butanedione	Thymidylate synthase (by homology)	TYMS	P04818	CHEMBL1952	Transferase	0	1 / 0
	650	2,3-Butanedione	Induced myeloid leukemia cell differentiation protein Mcl-1	MCL1	Q07820	CHEMBL4361	Other cytosolic protein	0	1 / 0
	650	2,3-Butanedione	Glycogen synthase kinase-3 beta	GSK3B	P49841	CHEMBL262	Kinase	0	1 / 0
	650	2,3-Butanedione	Caspase-3	CASP3	P42574	CHEMBL2334	Protease	0	1 / 0
	650	2,3-Butanedione	Transient receptor potential cation channel subfamily A member 1	TRPA1	O75762	CHEMBL6007	Voltage-gated ion channel	0	1 / 0
	650	2,3-Butanedione	Carbonic anhydrase XII	CA12	O43570	CHEMBL3242	Lyase	0	1 / 0
	650	2,3-Butanedione	Carbonic anhydrase IX	CA9	Q16790	CHEMBL3594	Lyase	0	1 / 0
	650	2,3-Butanedione	Adenosine A2a receptor	ADORA2A	P29274	CHEMBL251	Family A G protein-coupled receptor	0	1 / 0
	650	2,3-Butanedione	Histone acetyltransferase PCAF	KAT2B	Q92831	CHEMBL5500	Writer	0	1 / 0
	650	2,3-Butanedione	Histone deacetylase 3	HDAC3	O15379	CHEMBL1829	Eraser	0	0 / 1
	650	2,3-Butanedione	Acyl coenzyme A:cholesterol acyltransferase	CES1	P23141	CHEMBL2265	Enzyme	0	1 / 7
	681	Dopamine	Lysine-specific demethylase 4D-like	KDM4E	B2RXH2	CHEMBL1293226	Eraser	1	1 / 4
	681	Dopamine	Dopamine D5 receptor	DRD5	P21918	CHEMBL1850	Family A G protein-coupled receptor	1	3 / 34
	681	Dopamine	Melatonin receptor 1A	MTNR1A	P48039	CHEMBL1945	Family A G protein-coupled receptor	1	1 / 62
	681	Dopamine	Melatonin receptor 1B	MTNR1B	P49286	CHEMBL1946	Family A G protein-coupled receptor	1	1 / 26
	681	Dopamine	Dopamine D1 receptor	DRD1	P21728	CHEMBL2056	Family A G protein-coupled receptor	1	9 / 88
	681	Dopamine	Dopamine D2 receptor	DRD2	P14416	CHEMBL217	Family A G protein-coupled receptor	1	33 / 221
	681	Dopamine	Dopamine D4 receptor	DRD4	P21917	CHEMBL219	Family A G protein-coupled receptor	1	7 / 44
	681	Dopamine	Norepinephrine transporter	SLC6A2	P23975	CHEMBL222	Electrochemical transporter	1	4 / 31
	681	Dopamine	Dopamine D3 receptor	DRD3	P35462	CHEMBL234	Family A G protein-coupled receptor	1	10 / 100
	681	Dopamine	Dopamine transporter	SLC6A3	Q01959	CHEMBL238	Electrochemical transporter	1	19 / 72
	681	Dopamine	Alpha-2a adrenergic receptor	ADRA2A	P08913	CHEMBL1867	Family A G protein-coupled receptor	0.0918392	2 / 11
	681	Dopamine	Adrenergic receptor alpha-2	ADRA2C	P18825	CHEMBL1916	Family A G protein-coupled receptor	0.0918392	2 / 7
	681	Dopamine	Serotonin 2a (5-HT2a) receptor	HTR2A	P28223	CHEMBL224	Family A G protein-coupled receptor	0.0918392	65 / 116
	681	Dopamine	Glyceraldehyde-3-phosphate dehydrogenase liver	GAPDH	P04406	CHEMBL2284	Oxidoreductase	0.0822881	1 / 1
	681	Dopamine	Alpha-1a adrenergic receptor	ADRA1A	P35348	CHEMBL229	Family A G protein-coupled receptor	0.0727164	0 / 17
	681	Dopamine	Trace amine-associated receptor 1	TAAR1	Q96RJ0	CHEMBL5857	Family A G protein-coupled receptor	0.0630257	5 / 12
	681	Dopamine	Macrophage migration inhibitory factor	MIF	P14174	CHEMBL2085	Enzyme	0.0535179	0 / 5
	681	Dopamine	Alpha-1d adrenergic receptor	ADRA1D	P25100	CHEMBL223	Family A G protein-coupled receptor	0.0535179	0 / 5
	681	Dopamine	Serotonin 2b (5-HT2b) receptor	HTR2B	P41595	CHEMBL1833	Family A G protein-coupled receptor	0.0535179	29 / 25
	681	Dopamine	Serotonin 2c (5-HT2c) receptor	HTR2C	P28335	CHEMBL225	Family A G protein-coupled receptor	0.0535179	41 / 31
	681	Dopamine	Serotonin transporter (by homology)	SLC6A4	P31645	CHEMBL228	Electrochemical transporter	0.0535179	22 / 72
	681	Dopamine	Beta-3 adrenergic receptor	ADRB3	P13945	CHEMBL246	Family A G protein-coupled receptor	0.0439186	0 / 3
	681	Dopamine	Mu opioid receptor	OPRM1	P35372	CHEMBL233	Family A G protein-coupled receptor	0.0439186	6 / 263
	681	Dopamine	Adrenergic receptor beta	ADRB2	P07550	CHEMBL210	Family A G protein-coupled receptor	0.0439186	1 / 54
	681	Dopamine	Alpha-1b adrenergic receptor	ADRA1B	P35368	CHEMBL232	Family A G protein-coupled receptor	0.0439186	0 / 3
	681	Dopamine	Kynurenine/alpha-aminoadipate aminotransferase, mitochondrial	AADAT	Q8N5Z0	CHEMBL2046259	Enzyme	0.0439186	17 / 0
	681	Dopamine	Kynurenine--oxoglutarate transaminase 3	KYAT3	Q6YP21	CHEMBL2046260	Enzyme	0.0439186	2 / 0
	681	Dopamine	Alpha-2b adrenergic receptor	ADRA2B	P18089	CHEMBL1942	Family A G protein-coupled receptor	0.0439186	1 / 10
	681	Dopamine	Beta-1 adrenergic receptor	ADRB1	P08588	CHEMBL213	Family A G protein-coupled receptor	0.0439186	2 / 26
	681	Dopamine	Serotonin 3a (5-HT3a) receptor	HTR3A	P46098	CHEMBL1899	Ligand-gated ion channel	0.0439186	1 / 1
	681	Dopamine	Tyrosine-protein kinase FYN	FYN	P06241	CHEMBL1841	Kinase	0.0439186	0 / 5
	681	Dopamine	Epidermal growth factor receptor erbB1	EGFR	P00533	CHEMBL203	Kinase	0.0439186	0 / 4
	681	Dopamine	Cyclooxygenase-1	PTGS1	P23219	CHEMBL221	Oxidoreductase	0.0439186	0 / 5
	681	Dopamine	Tyrosine-protein kinase LCK	LCK	P06239	CHEMBL258	Kinase	0.0439186	0 / 3
	681	Dopamine	Serotonin 6 (5-HT6) receptor	HTR6	P50406	CHEMBL3371	Family A G protein-coupled receptor	0.0439186	4 / 4
	681	Dopamine	Carbonic anhydrase III	CA3	P07451	CHEMBL2885	Lyase	0.0439186	0 / 1
	681	Dopamine	Carbonic anhydrase VB	CA5B	Q9Y2D0	CHEMBL3969	Lyase	0.0439186	0 / 1
	681	Dopamine	Carbonic anhydrase VA	CA5A	P35218	CHEMBL4789	Lyase	0.0439186	0 / 3
	681	Dopamine	Delta opioid receptor	OPRD1	P41143	CHEMBL236	Family A G protein-coupled receptor	0.0439186	1 / 123
	681	Dopamine	Neuromedin-U receptor 2	NMUR2	Q9GZQ4	CHEMBL1075144	Family A G protein-coupled receptor	0	0 / 1
	681	Dopamine	Serotonin 5a (5-HT5a) receptor	HTR5A	P47898	CHEMBL3426	Family A G protein-coupled receptor	0	3 / 7
	681	Dopamine	Neurokinin 1 receptor (by homology)	TACR1	P25103	CHEMBL249	Family A G protein-coupled receptor	0	1 / 0
	681	Dopamine	Adenylate cyclase type V	ADCY5	O95622	CHEMBL3189	Enzyme	0	0 / 2
	681	Dopamine	Insulin-like growth factor I receptor	IGF1R	P08069	CHEMBL1957	Kinase	0	0 / 11
	681	Dopamine	Cytochrome P450 19A1	CYP19A1	P11511	CHEMBL1978	Cytochrome P450	0	0 / 12
	681	Dopamine	Arachidonate 5-lipoxygenase	ALOX5	P09917	CHEMBL215	Oxidoreductase	0	0 / 7
	681	Dopamine	Arachidonate 15-lipoxygenase	ALOX15	P16050	CHEMBL2903	Enzyme	0	0 / 14
	681	Dopamine	Transthyretin	TTR	P02766	CHEMBL3194	Secreted protein	0	0 / 2
	681	Dopamine	Arachidonate 12-lipoxygenase	ALOX12	P18054	CHEMBL3687	Enzyme	0	0 / 7
	681	Dopamine	Leukotriene B4 receptor 1	LTB4R	Q15722	CHEMBL3911	Family A G protein-coupled receptor	0	0 / 2
	681	Dopamine	Kappa Opioid receptor	OPRK1	P41145	CHEMBL237	Family A G protein-coupled receptor	0	1 / 128
	681	Dopamine	Androgen Receptor	AR	P10275	CHEMBL1871	Nuclear receptor	0	0 / 7
	681	Dopamine	Estrogen receptor alpha	ESR1	P03372	CHEMBL206	Nuclear receptor	0	0 / 48
	681	Dopamine	Estrogen receptor beta	ESR2	Q92731	CHEMBL242	Nuclear receptor	0	0 / 50
	681	Dopamine	Estrogen-related receptor gamma	ESRRG	P62508	CHEMBL4245	Nuclear receptor	0	0 / 1
	681	Dopamine	Neuronal acetylcholine receptor protein alpha-7 subunit	CHRNA7	P36544	CHEMBL2492	Ligand-gated ion channel	0	5 / 0
	681	Dopamine	Microtubule-associated protein tau	MAPT	P10636	CHEMBL1293224	Unclassified protein	0	0 / 1
	681	Dopamine	Apoptosis regulator Bcl-X	BCL2L1	Q07817	CHEMBL4625	Other ion channel	0	0 / 2
	681	Dopamine	Apoptosis regulator Bcl-2	BCL2	P10415	CHEMBL4860	Other ion channel	0	0 / 4
	681	Dopamine	Dipeptidyl peptidase II	DPP7	Q9UHL4	CHEMBL3976	Protease	0	10 / 0
	681	Dopamine	Serotonin 1d (5-HT1d) receptor	HTR1D	P28221	CHEMBL1983	Family A G protein-coupled receptor	0	9 / 6
	681	Dopamine	Serine/threonine-protein kinase Chk1	CHEK1	O14757	CHEMBL4630	Kinase	0	1 / 0
	681	Dopamine	Carbonic anhydrase II	CA2	P00918	CHEMBL205	Lyase	0	5 / 17
	681	Dopamine	Amine oxidase, copper containing	AOC3	Q16853	CHEMBL3437	Enzyme	0	5 / 27
	681	Dopamine	Histamine H4 receptor	HRH4	Q9H3N8	CHEMBL3759	Family A G protein-coupled receptor	0	8 / 0
	681	Dopamine	Dipeptidyl peptidase IV	DPP4	P27487	CHEMBL284	Protease	0	4 / 0
	681	Dopamine	GABA receptor rho-1 subunit	GABRR1	P24046	CHEMBL3561	Ligand-gated ion channel	0	1 / 0
	681	Dopamine	Serotonin 1b (5-HT1b) receptor (by homology)	HTR1B	P28222	CHEMBL1898	Family A G protein-coupled receptor	0	27 / 7
	681	Dopamine	Histone acetyltransferase PCAF	KAT2B	Q92831	CHEMBL5500	Writer	0	5 / 0
	681	Dopamine	Serotonin 1a (5-HT1a) receptor	HTR1A	P08908	CHEMBL214	Family A G protein-coupled receptor	0	11 / 14
	681	Dopamine	Testis-specific androgen-binding protein	SHBG	P04278	CHEMBL3305	Secreted protein	0	0 / 7
	681	Dopamine	Catechol O-methyltransferase (by homology)	COMT	P21964	CHEMBL2023	Transferase	0	0 / 1
	681	Dopamine	Neuronal acetylcholine receptor protein alpha-4 subunit	CHRNA4	P43681	CHEMBL1882	Ligand-gated ion channel	0	8 / 0
	681	Dopamine	LSD1/CoREST complex	RCOR1 KDM1A	Q9UKL0 O60341	CHEMBL3137262	Eraser	0	0 / 3
	681	Dopamine	Anti-estrogen binding site (AEBS)	EBP	Q15125	CHEMBL4931	Enzyme	0	0 / 5
	681	Dopamine	Diamine oxidase	AOC1	P19801	CHEMBL2118	Enzyme	0	4 / 0
	681	Dopamine	Dipeptidyl peptidase I	CTSC	P53634	CHEMBL2252	Protease	0	2 / 0
	681	Dopamine	Adenosine A3 receptor	ADORA3	P0DMS8	CHEMBL256	Family A G protein-coupled receptor	0	1 / 7
	681	Dopamine	GABA-A receptor; alpha-1/beta-2/gamma-2	GABRA1 GABRB2 GABRG2	P14867 P47870 P18507	CHEMBL2095172	Ligand-gated ion channel	0	0 / 3
	681	Dopamine	Tyrosinase	TYR	P14679	CHEMBL1973	Oxidoreductase	0	0 / 9
	681	Dopamine	Bile acid receptor FXR	NR1H4	Q96RI1	CHEMBL2047	Nuclear receptor	0	0 / 1
	681	Dopamine	DNA-(apurinic or apyrimidinic site) lyase	APEX1	P27695	CHEMBL5619	Enzyme	0	0 / 1
	681	Dopamine	Alpha-synuclein	SNCA	P37840	CHEMBL6152	Unclassified protein	0	0 / 4
	681	Dopamine	Sigma opioid receptor	SIGMAR1	Q99720	CHEMBL287	Membrane receptor	0	2 / 159
	681	Dopamine	Neuronal acetylcholine receptor; alpha3/beta4	CHRNA3 CHRNB4	P32297 P30926	CHEMBL1907594	Ligand-gated ion channel	0	6 / 1
	681	Dopamine	Thrombin	F2	P00734	CHEMBL204	Protease	0	1 / 0
	681	Dopamine	Quinone reductase 2	NQO2	P16083	CHEMBL3959	Enzyme	0	0 / 12
	681	Dopamine	GABA-A receptor; alpha-1/beta-3/gamma-2	GABRB3 GABRG2 GABRA1	P28472 P18507 P14867	CHEMBL2094121	Ligand-gated ion channel	0	0 / 1
	681	Dopamine	Histamine H3 receptor	HRH3	Q9Y5N1	CHEMBL264	Family A G protein-coupled receptor	0	11 / 35
	681	Dopamine	Acetylcholinesterase	ACHE	P22303	CHEMBL220	Hydrolase	0	0 / 24
	681	Dopamine	Ribonuclease H1	RNASEH1	O60930	CHEMBL5893	Enzyme	0	0 / 1
	681	Dopamine	Dihydropteridine reductase	QDPR	P09417	CHEMBL3730	Enzyme	0	6 / 1
	681	Dopamine	Acetylcholine receptor; alpha1/beta1/delta/gamma	CHRNB1 CHRNA1 CHRNG CHRND	P11230 P02708 P07510 Q07001	CHEMBL1907588	Ligand-gated ion channel	0	1 / 0
	681	Dopamine	Rho-associated protein kinase 1	ROCK1	Q13464	CHEMBL3231	Kinase	0	1 / 0
	681	Dopamine	Butyrylcholinesterase (by homology)	BCHE	P06276	CHEMBL1914	Hydrolase	0	0 / 11
	681	Dopamine	Monoamine oxidase B	MAOB	P27338	CHEMBL2039	Oxidoreductase	0	10 / 21
	681	Dopamine	Cytochrome P450 2D6	CYP2D6	P10635	CHEMBL289	Cytochrome P450	0	0 / 1
	681	Dopamine	Cytochrome P450 2C9	CYP2C9	P11712	CHEMBL3397	Cytochrome P450	0	0 / 1
	681	Dopamine	Cytochrome P450 3A4	CYP3A4	P08684	CHEMBL340	Cytochrome P450	0	0 / 1
	681	Dopamine	Cytochrome P450 2C19	CYP2C19	P33261	CHEMBL3622	Cytochrome P450	0	0 / 1
	750	Glycine	Tyrosine-protein kinase FYN	FYN	P06241	CHEMBL1841	Kinase	0	0 / 1
	750	Glycine	Tyrosine-protein kinase LCK	LCK	P06239	CHEMBL258	Kinase	0	0 / 1
	750	Glycine	High-affinity choline transporter (by homology)	SLC5A7	Q9GZV3	CHEMBL4507	Electrochemical transporter	0	0 / 1
	753	Glycerol	Beta-glucocerebrosidase (by homology)	GBA	P04062	CHEMBL2179	Enzyme	0.0339707	3 / 0
	753	Glycerol	Glutamate carboxypeptidase II	FOLH1	Q04609	CHEMBL1892	Protease	0	2 / 0
	753	Glycerol	Aldose reductase	AKR1B1	P15121	CHEMBL1900	Enzyme	0	1 / 1
	753	Glycerol	Lysine-specific demethylase 4D-like	KDM4E	B2RXH2	CHEMBL1293226	Eraser	0	1 / 0
	753	Glycerol	Lysine-specific demethylase 2A	KDM2A	Q9Y2K7	CHEMBL1938210	Eraser	0	1 / 0
	753	Glycerol	Histone lysine demethylase PHF8	PHF8	Q9UPP1	CHEMBL1938212	Eraser	0	1 / 0
	753	Glycerol	Lysine-specific demethylase 5C	KDM5C	P41229	CHEMBL2163176	Eraser	0	1 / 0
	753	Glycerol	D-amino-acid oxidase	DAO	P14920	CHEMBL5485	Enzyme	0	3 / 0
	753	Glycerol	Carbonic anhydrase I	CA1	P00915	CHEMBL261	Lyase	0	1 / 0
	753	Glycerol	Carbonic anhydrase IX	CA9	Q16790	CHEMBL3594	Lyase	0	1 / 0
	753	Glycerol	Toll-like receptor 4 (by homology)	TLR4	O00206	CHEMBL5255	Toll-like and Il-1 receptors	0	3 / 0
	753	Glycerol	Hydroxycarboxylic acid receptor 2	HCAR2	Q8TDS4	CHEMBL3785	Family A G protein-coupled receptor	0	1 / 0
	753	Glycerol	Dipeptidyl peptidase IV	DPP4	P27487	CHEMBL284	Protease	0	0 / 1
	753	Glycerol	Caspase-3	CASP3	P42574	CHEMBL2334	Protease	0	1 / 0
	753	Glycerol	Alpha-L-fucosidase I	FUCA1	P04066	CHEMBL4176	Enzyme	0	1 / 0
	753	Glycerol	Hypoxia-inducible factor prolyl 4-hydroxylase	P4HTM	Q9NXG6	CHEMBL3047	Enzyme	0	1 / 0
	753	Glycerol	D-aspartate oxidase	DDO	Q99489	CHEMBL5887	Oxidoreductase	0	1 / 0
	785	Hydroquinone	Carbonic anhydrase II	CA2	P00918	CHEMBL205	Lyase	1	5 / 10
	785	Hydroquinone	Carbonic anhydrase III	CA3	P07451	CHEMBL2885	Lyase	1	1 / 3
	785	Hydroquinone	Carbonic anhydrase XII	CA12	O43570	CHEMBL3242	Lyase	1	4 / 8
	785	Hydroquinone	Carbonic anhydrase VB	CA5B	Q9Y2D0	CHEMBL3969	Lyase	0.279819	2 / 2
	785	Hydroquinone	Carbonic anhydrase VA	CA5A	P35218	CHEMBL4789	Lyase	0.20789	1 / 1
	785	Hydroquinone	Carbonic anhydrase IV	CA4	P22748	CHEMBL3729	Lyase	0.156518	0 / 1
	785	Hydroquinone	Indoleamine 2,3-dioxygenase	IDO1	P14902	CHEMBL4685	Enzyme	0.0849737	2 / 2
	785	Hydroquinone	Carbonic anhydrase IX	CA9	Q16790	CHEMBL3594	Lyase	0.0849737	1 / 6
	785	Hydroquinone	Hematopoietic cell protein-tyrosine phosphatase 70Z-PEP	PTPN22	Q9Y2R2	CHEMBL2889	Phosphatase	0.0743165	0 / 1
	785	Hydroquinone	Quinone reductase 2	NQO2	P16083	CHEMBL3959	Enzyme	0.0443083	0 / 1
	785	Hydroquinone	Carbonic anhydrase VII	CA7	P43166	CHEMBL2326	Lyase	0.0238327	0 / 4
	785	Hydroquinone	Carbonic anhydrase XIV	CA14	Q9ULX7	CHEMBL3510	Lyase	0.0238327	0 / 4
	785	Hydroquinone	Epidermal growth factor receptor erbB1	EGFR	P00533	CHEMBL203	Kinase	0.0238327	7 / 1
	785	Hydroquinone	Xanthine dehydrogenase	XDH	P47989	CHEMBL1929	Oxidoreductase	0	1 / 0
	785	Hydroquinone	Tyrosine-protein kinase FYN	FYN	P06241	CHEMBL1841	Kinase	0	1 / 1
	785	Hydroquinone	Carbonic anhydrase I	CA1	P00915	CHEMBL261	Lyase	0	1 / 4
	785	Hydroquinone	Carbonic anhydrase VI	CA6	P23280	CHEMBL3025	Lyase	0	1 / 1
	785	Hydroquinone	Acetylcholinesterase	ACHE	P22303	CHEMBL220	Hydrolase	0	0 / 3
	785	Hydroquinone	Quinone reductase 1	NQO1	P15559	CHEMBL3623	Enzyme	0	0 / 1
	785	Hydroquinone	Leukocyte common antigen	PTPRC	P08575	CHEMBL3243	Enzyme	0	1 / 0
	785	Hydroquinone	Tyrosine-protein kinase LCK	LCK	P06239	CHEMBL258	Kinase	0	1 / 0
	785	Hydroquinone	Histone deacetylase 3	HDAC3	O15379	CHEMBL1829	Eraser	0	2 / 0
	785	Hydroquinone	Histone deacetylase 6	HDAC6	Q9UBN7	CHEMBL1865	Eraser	0	2 / 0
	785	Hydroquinone	Histone deacetylase 2	HDAC2	Q92769	CHEMBL1937	Eraser	0	2 / 0
	785	Hydroquinone	Histone deacetylase 8	HDAC8	Q9BY41	CHEMBL3192	Eraser	0	2 / 0
	785	Hydroquinone	Histone deacetylase 1	HDAC1	Q13547	CHEMBL325	Eraser	0	2 / 0
	785	Hydroquinone	GABA-A receptor; alpha-1/beta-3/gamma-2	GABRB3 GABRG2 GABRA1	P28472 P18507 P14867	CHEMBL2094121	Ligand-gated ion channel	0	1 / 0
	785	Hydroquinone	GABA-A receptor; alpha-5/beta-3/gamma-2	GABRB3 GABRG2 GABRA5	P28472 P18507 P31644	CHEMBL2094122	Ligand-gated ion channel	0	1 / 0
	785	Hydroquinone	GABA-A receptor; alpha-2/beta-3/gamma-2	GABRA2 GABRB3 GABRG2	P47869 P28472 P18507	CHEMBL2094130	Ligand-gated ion channel	0	1 / 0
	785	Hydroquinone	Poly [ADP-ribose] polymerase-1	PARP1	P09874	CHEMBL3105	Enzyme	0	2 / 0
	785	Hydroquinone	Myoglobin	MB	P02144	CHEMBL2406892	Unclassified protein	0	1 / 0
	785	Hydroquinone	Mannose-6-phosphate isomerase	MPI	P34949	CHEMBL2758	Isomerase	0	1 / 0
	785	Hydroquinone	Tyrosinase (by homology)	TYR	P14679	CHEMBL1973	Oxidoreductase	0	1 / 0
	785	Hydroquinone	Transthyretin	TTR	P02766	CHEMBL3194	Secreted protein	0	0 / 1
	785	Hydroquinone	Serine/threonine-protein kinase/endoribonuclease IRE1	ERN1	O75460	CHEMBL1163101	Enzyme	0	2 / 0
	785	Hydroquinone	Nitric-oxide synthase, brain	NOS1	P29475	CHEMBL3568	Enzyme	0	1 / 0
	785	Hydroquinone	Receptor protein-tyrosine kinase erbB-2	ERBB2	P04626	CHEMBL1824	Kinase	0	1 / 0
	785	Hydroquinone	Cytochrome P450 1A2	CYP1A2	P05177	CHEMBL3356	Cytochrome P450	0	1 / 0
	785	Hydroquinone	Ribonuclease H1	RNASEH1	O60930	CHEMBL5893	Enzyme	0	1 / 0
	785	Hydroquinone	Macrophage migration inhibitory factor	MIF	P14174	CHEMBL2085	Enzyme	0	1 / 0
	785	Hydroquinone	Alpha-synuclein	SNCA	P37840	CHEMBL6152	Unclassified protein	0	1 / 0
	785	Hydroquinone	Glutamate receptor ionotropic, AMPA 2	GRIA2	P42262	CHEMBL4016	Ligand-gated ion channel	0	1 / 0
	785	Hydroquinone	Troponin, cardiac muscle	TNNC1 TNNT2 TNNI3	P63316 P45379 P19429	CHEMBL2095202	Unclassified protein	0	0 / 1
	785	Hydroquinone	Apoptosis regulator Bcl-X	BCL2L1	Q07817	CHEMBL4625	Other ion channel	0	0 / 1
	785	Hydroquinone	Alpha-2b adrenergic receptor	ADRA2B	P18089	CHEMBL1942	Family A G protein-coupled receptor	0	0 / 1
	785	Hydroquinone	Estrogen receptor alpha	ESR1	P03372	CHEMBL206	Nuclear receptor	0	0 / 1
	785	Hydroquinone	Cyclooxygenase-1	PTGS1	P23219	CHEMBL221	Oxidoreductase	0	0 / 1
	785	Hydroquinone	Estrogen receptor beta	ESR2	Q92731	CHEMBL242	Nuclear receptor	0	0 / 1
	785	Hydroquinone	Dopamine beta-hydroxylase	DBH	P09172	CHEMBL3102	Enzyme	0	1 / 3
	798	Indole	Monoamine oxidase B	MAOB	P27338	CHEMBL2039	Oxidoreductase	0	1 / 1
	798	Indole	Carbonic anhydrase VI	CA6	P23280	CHEMBL3025	Lyase	0.913474	1 / 2
	798	Indole	Carbonic anhydrase IV	CA4	P22748	CHEMBL3729	Lyase	0.913474	1 / 2
	798	Indole	Kinesin-like protein 1	KIF11	P52732	CHEMBL4581	Other cytosolic protein	0.248387	0 / 20
	798	Indole	Serotonin 3a (5-HT3a) receptor	HTR3A	P46098	CHEMBL1899	Ligand-gated ion channel	0.0544879	0 / 1
	798	Indole	C-C chemokine receptor type 1	CCR1	P32246	CHEMBL2413	Family A G protein-coupled receptor	0.0443083	0 / 9
	798	Indole	C-C chemokine receptor type 5	CCR5	P51681	CHEMBL274	Family A G protein-coupled receptor	0.0443083	0 / 6
	798	Indole	C-C chemokine receptor type 8	CCR8	P51685	CHEMBL4596	Family A G protein-coupled receptor	0.0443083	0 / 8
	798	Indole	Nitric-oxide synthase, brain	NOS1	P29475	CHEMBL3568	Enzyme	0.0339707	0 / 2
	798	Indole	Nitric oxide synthase, inducible	NOS2	P35228	CHEMBL4481	Enzyme	0.0339707	0 / 3
	798	Indole	Nitric-oxide synthase, endothelial	NOS3	P29474	CHEMBL4803	Enzyme	0.0339707	0 / 2
	798	Indole	Monoamine oxidase B	MAOB	P27338	CHEMBL2039	Oxidoreductase	0.0339707	0 / 10
	798	Indole	Quinone reductase 2	NQO2	P16083	CHEMBL3959	Enzyme	0.0339707	0 / 3
	798	Indole	Indoleamine 2,3-dioxygenase	IDO1	P14902	CHEMBL4685	Enzyme	0.0339707	0 / 2
	798	Indole	Cytochrome P450 2A6	CYP2A6	P11509	CHEMBL5282	Cytochrome P450	0.0339707	0 / 6
	798	Indole	Bcl-2-related protein A1 (by homology)	BCL2A1	Q16548	CHEMBL6044	Unclassified protein	0.0238327	0 / 1
	798	Indole	Serotonin 2a (5-HT2a) receptor	HTR2A	P28223	CHEMBL224	Family A G protein-coupled receptor	0.0238327	0 / 17
	798	Indole	Serotonin 2c (5-HT2c) receptor	HTR2C	P28335	CHEMBL225	Family A G protein-coupled receptor	0.0238327	0 / 19
	798	Indole	Troponin, cardiac muscle	TNNC1 TNNT2 TNNI3	P63316 P45379 P19429	CHEMBL2095202	Unclassified protein	0	0 / 1
	798	Indole	Methionine aminopeptidase 2	METAP2	P50579	CHEMBL3922	Protease	0	0 / 2
	798	Indole	Tyrosine-protein kinase SRC	SRC	P12931	CHEMBL267	Kinase	0	0 / 4
	798	Indole	Butyrylcholinesterase	BCHE	P06276	CHEMBL1914	Hydrolase	0	0 / 35
	798	Indole	Inosine-5'-monophosphate dehydrogenase 2	IMPDH2	P12268	CHEMBL2002	Oxidoreductase	0	0 / 4
	798	Indole	Acetylcholinesterase	ACHE	P22303	CHEMBL220	Hydrolase	0	0 / 35
	798	Indole	Carbonic anhydrase VII	CA7	P43166	CHEMBL2326	Lyase	0	0 / 1
	798	Indole	Beta amyloid A4 protein	APP	P05067	CHEMBL2487	Membrane receptor	0	0 / 1
	798	Indole	Carbonic anhydrase I	CA1	P00915	CHEMBL261	Lyase	0	0 / 1
	798	Indole	Carbonic anhydrase III	CA3	P07451	CHEMBL2885	Lyase	0	0 / 1
	798	Indole	Poly [ADP-ribose] polymerase-1	PARP1	P09874	CHEMBL3105	Enzyme	0	0 / 19
	798	Indole	Carbonic anhydrase XII	CA12	O43570	CHEMBL3242	Lyase	0	0 / 1
	798	Indole	Cytochrome P450 1A2	CYP1A2	P05177	CHEMBL3356	Cytochrome P450	0	0 / 1
	798	Indole	Carbonic anhydrase XIV	CA14	Q9ULX7	CHEMBL3510	Lyase	0	0 / 1
	798	Indole	Carbonic anhydrase IX	CA9	Q16790	CHEMBL3594	Lyase	0	0 / 1
	798	Indole	Carbonic anhydrase XIII	CA13	Q8N1Q1	CHEMBL3912	Lyase	0	0 / 1
	798	Indole	Carbonic anhydrase VB	CA5B	Q9Y2D0	CHEMBL3969	Lyase	0	0 / 1
	798	Indole	Carbonic anhydrase VA	CA5A	P35218	CHEMBL4789	Lyase	0	0 / 1
	798	Indole	Tankyrase-2	TNKS2	Q9H2K2	CHEMBL6154	Enzyme	0	0 / 1
	798	Indole	Tankyrase-1	TNKS	O95271	CHEMBL6164	Enzyme	0	0 / 1
	798	Indole	GABA-A receptor; alpha-3/beta-3/gamma-2	GABRB3 GABRA3 GABRG2	P28472 P34903 P18507	CHEMBL2094120	Ligand-gated ion channel	0	0 / 8
	798	Indole	GABA-A receptor; alpha-1/beta-3/gamma-2	GABRB3 GABRG2 GABRA1	P28472 P18507 P14867	CHEMBL2094121	Ligand-gated ion channel	0	0 / 8
	798	Indole	GABA-A receptor; alpha-5/beta-3/gamma-2	GABRB3 GABRG2 GABRA5	P28472 P18507 P31644	CHEMBL2094122	Ligand-gated ion channel	0	0 / 8
	798	Indole	GABA-A receptor; alpha-2/beta-3/gamma-2	GABRA2 GABRB3 GABRG2	P47869 P28472 P18507	CHEMBL2094130	Ligand-gated ion channel	0	0 / 8
	798	Indole	Serotonin 2b (5-HT2b) receptor	HTR2B	P41595	CHEMBL1833	Family A G protein-coupled receptor	0	0 / 4
	798	Indole	Telomerase reverse transcriptase	TERT	O14746	CHEMBL2916	Enzyme	0	0 / 4
	798	Indole	Serine/threonine-protein kinase PIM3	PIM3	Q86V86	CHEMBL5407	Kinase	0	0 / 1
	798	Indole	Cytochrome P450 19A1	CYP19A1	P11511	CHEMBL1978	Cytochrome P450	0	0 / 1
	798	Indole	Beta-secretase 1	BACE1	P56817	CHEMBL4822	Protease	0	0 / 2
	798	Indole	Cyclin-dependent kinase 4/cyclin D1	CCND1 CDK4	P24385 P11802	CHEMBL1907601	Kinase	0	0 / 12
	798	Indole	Proteasome Macropain subunit MB1	PSMB5	P28074	CHEMBL4662	Protease	0	0 / 1
	798	Indole	Tryptophan 2,3-dioxygenase (by homology)	TDO2	P48775	CHEMBL2140	Enzyme	0	0 / 1
	798	Indole	Poly [ADP-ribose] polymerase 2 (by homology)	PARP2	Q9UGN5	CHEMBL5366	Enzyme	0	0 / 1
	798	Indole	DNA topoisomerase II alpha	TOP2A	P11388	CHEMBL1806	Isomerase	0	0 / 2
	798	Indole	Cyclin-dependent kinase 5/CDK5 activator 1	CDK5R1 CDK5	Q15078 Q00535	CHEMBL1907600	Kinase	0	0 / 2
	798	Indole	Cyclin-dependent kinase 2/cyclin E	CCNE2 CDK2 CCNE1	O96020 P24941 P24864	CHEMBL2094126	Other cytosolic protein	0	0 / 4
	798	Indole	Cyclin-dependent kinase 1/cyclin B	CCNB3 CDK1 CCNB1 CCNB2	Q8WWL7 P06493 P14635 O95067	CHEMBL2094127	Other cytosolic protein	0	0 / 2
	798	Indole	Glycogen synthase kinase-3 beta	GSK3B	P49841	CHEMBL262	Kinase	0	0 / 1
	798	Indole	Mitogen-activated protein kinase kinase kinase 11	MAP3K11	Q16584	CHEMBL2708	Kinase	0	0 / 1
	798	Indole	Mitogen-activated protein kinase kinase kinase 9	MAP3K9	P80192	CHEMBL2872	Kinase	0	0 / 1
	798	Indole	Protein kinase C beta	PRKCB	P05771	CHEMBL3045	Kinase	0	0 / 1
	798	Indole	Rho-associated protein kinase 1	ROCK1	Q13464	CHEMBL3231	Kinase	0	0 / 1
	798	Indole	Androgen Receptor	AR	P10275	CHEMBL1871	Nuclear receptor	0	0 / 4
	798	Indole	Serotonin 6 (5-HT6) receptor	HTR6	P50406	CHEMBL3371	Family A G protein-coupled receptor	0	0 / 1
	798	Indole	Inhibitor of NF-kappa-B kinase (IKK)	CHUK	O15111	CHEMBL3476	Kinase	0	0 / 8
	798	Indole	Aldose reductase (by homology)	AKR1B1	P15121	CHEMBL1900	Enzyme	0	0 / 1
	798	Indole	Epidermal growth factor receptor erbB1	EGFR	P00533	CHEMBL203	Kinase	0	0 / 4
	798	Indole	Monoamine oxidase A	MAOA	P21397	CHEMBL1951	Oxidoreductase	0	0 / 9
	798	Indole	Fatty acid binding protein adipocyte	FABP4	P15090	CHEMBL2083	Fatty acid binding protein family	0	0 / 3
	798	Indole	Fatty acid binding protein muscle	FABP3	P05413	CHEMBL3344	Fatty acid binding protein family	0	0 / 1
	798	Indole	Baculoviral IAP repeat-containing protein 5	BIRC5	O15392	CHEMBL5989	Unclassified protein	0	0 / 1
	798	Indole	Bromodomain-containing protein 9	BRD9	Q9H8M2	CHEMBL3108640	Reader	0	0 / 1
	798	Indole	Dual specificty protein kinase CLK1	CLK1	P49759	CHEMBL4224	Kinase	0	0 / 1
	798	Indole	Ras-related C3 botulinum toxin substrate 1	RAC1	P63000	CHEMBL6094	Unclassified protein	0	0 / 1
	798	Indole	Dual-specificity tyrosine-phosphorylation regulated kinase 1A (by homology)	DYRK1A	Q13627	CHEMBL2292	Kinase	0	0 / 1
	798	Indole	Fatty acid binding protein epidermal	FABP5	Q01469	CHEMBL3674	Fatty acid binding protein family	0	0 / 2
	798	Indole	Serine/threonine-protein kinase Chk1	CHEK1	O14757	CHEMBL4630	Kinase	0	0 / 4
	798	Indole	Hypoxanthine-guanine phosphoribosyltransferase	HPRT1	P00492	CHEMBL2360	Enzyme	0	0 / 1
	798	Indole	Histone deacetylase 6	HDAC6	Q9UBN7	CHEMBL1865	Eraser	0	0 / 4
	798	Indole	Flap endonuclease 1	FEN1	P39748	CHEMBL5027	Enzyme	0	0 / 1
	798	Indole	Glutamate NMDA receptor; GRIN1/GRIN2B	GRIN1 GRIN2B	Q05586 Q13224	CHEMBL1907603	Ligand-gated ion channel	0	0 / 6
	798	Indole	Glutamate NMDA receptor; GRIN1/GRIN2A	GRIN2A GRIN1	Q12879 Q05586	CHEMBL1907604	Ligand-gated ion channel	0	0 / 8
	798	Indole	Norepinephrine transporter	SLC6A2	P23975	CHEMBL222	Electrochemical transporter	0	0 / 1
	798	Indole	Serotonin transporter	SLC6A4	P31645	CHEMBL228	Electrochemical transporter	0	0 / 4
	798	Indole	Dopamine transporter	SLC6A3	Q01959	CHEMBL238	Electrochemical transporter	0	0 / 4
	798	Indole	Histone deacetylase 1	HDAC1	Q13547	CHEMBL325	Eraser	0	0 / 2
	798	Indole	Serotonin 1a (5-HT1a) receptor	HTR1A	P08908	CHEMBL214	Family A G protein-coupled receptor	0	0 / 1
	798	Indole	Alpha-1d adrenergic receptor	ADRA1D	P25100	CHEMBL223	Family A G protein-coupled receptor	0	0 / 1
	798	Indole	Alpha-1a adrenergic receptor	ADRA1A	P35348	CHEMBL229	Family A G protein-coupled receptor	0	0 / 1
	798	Indole	Alpha-1b adrenergic receptor	ADRA1B	P35368	CHEMBL232	Family A G protein-coupled receptor	0	0 / 1
	798	Indole	Mannose-6-phosphate isomerase	MPI	P34949	CHEMBL2758	Isomerase	0	0 / 2
	798	Indole	NAD-dependent deacetylase sirtuin 1	SIRT1	Q96EB6	CHEMBL4506	Eraser	0	0 / 1
	798	Indole	Dopamine D2 receptor	DRD2	P14416	CHEMBL217	Family A G protein-coupled receptor	0	0 / 1
	798	Indole	Scavenger receptor class B member 1	SCARB1	Q8WTV0	CHEMBL1914272	Unclassified protein	0	0 / 1
	798	Indole	Sigma opioid receptor	SIGMAR1	Q99720	CHEMBL287	Membrane receptor	0	0 / 3
	798	Indole	Serine/threonine-protein kinase/endoribonuclease IRE1	ERN1	O75460	CHEMBL1163101	Enzyme	0	0 / 1
	798	Indole	Receptor protein-tyrosine kinase erbB-2	ERBB2	P04626	CHEMBL1824	Kinase	0	0 / 1
	798	Indole	Tyrosine-protein kinase FYN	FYN	P06241	CHEMBL1841	Kinase	0	0 / 1
	798	Indole	Adenosine A3 receptor	ADORA3	P0DMS8	CHEMBL256	Family A G protein-coupled receptor	0	0 / 1
	798	Indole	Tyrosine-protein kinase LCK	LCK	P06239	CHEMBL258	Kinase	0	0 / 1
	798	Indole	MAP kinase p38 alpha	MAPK14	Q16539	CHEMBL260	Kinase	0	0 / 3
	798	Indole	MAP kinase ERK1	MAPK3	P27361	CHEMBL3385	Kinase	0	0 / 1
	798	Indole	MAP kinase ERK2	MAPK1	P28482	CHEMBL4040	Kinase	0	0 / 1
	849	Pipecolic acid	Bile acid receptor FXR	NR1H4	Q96RI1	CHEMBL2047	Nuclear receptor	0.0649511	0 / 1
	849	Pipecolic acid	Estradiol 17-beta-dehydrogenase 3	HSD17B3	P37058	CHEMBL4234	Enzyme	0.0544879	0 / 4
	849	Pipecolic acid	Excitatory amino acid transporter 2	SLC1A2	P43004	CHEMBL4973	Electrochemical transporter	0.0443083	1 / 4
	849	Pipecolic acid	Integrin alpha-IIb/beta-3	ITGA2B ITGB3	P08514 P05106	CHEMBL2093869	Membrane receptor	0.0443083	0 / 28
	849	Pipecolic acid	Phospholipase A2 group IIA	PLA2G2A	P14555	CHEMBL3474	Enzyme	0.0339707	0 / 6
	849	Pipecolic acid	Phospholipase A2 group V	PLA2G5	P39877	CHEMBL4323	Enzyme	0.0339707	0 / 3
	849	Pipecolic acid	Ornithine aminotransferase, mitochondrial	OAT	P04181	CHEMBL5954	Enzyme	0.0339707	1 / 0
	849	Pipecolic acid	Neprilysin	MME	P08473	CHEMBL1944	Protease	0.0339707	0 / 33
	849	Pipecolic acid	Angiotensin-converting enzyme	ACE	P12821	CHEMBL1808	Protease	0.0339707	0 / 61
	849	Pipecolic acid	Leucine aminopeptidase	LAP3	P28838	CHEMBL3965	Protease	0.0238327	0 / 5
	849	Pipecolic acid	Vesicular acetylcholine transporter	SLC18A3	Q16572	CHEMBL4767	Electrochemical transporter	0.0238327	0 / 8
	849	Pipecolic acid	Nitric-oxide synthase, brain	NOS1	P29475	CHEMBL3568	Enzyme	0.0238327	0 / 6
	849	Pipecolic acid	Nitric oxide synthase, inducible	NOS2	P35228	CHEMBL4481	Enzyme	0.0238327	0 / 11
	849	Pipecolic acid	Nitric-oxide synthase, endothelial	NOS3	P29474	CHEMBL4803	Enzyme	0.0238327	0 / 4
	849	Pipecolic acid	GABA-B receptor	GABBR2 GABBR1	O75899 Q9UBS5	CHEMBL2111463	Family C G protein-coupled receptor	0.0238327	15 / 0
	849	Pipecolic acid	Protein kinase C alpha	PRKCA	P17252	CHEMBL299	Kinase	0.0238327	0 / 5
	849	Pipecolic acid	Steroid 5-alpha-reductase 2	SRD5A2	P31213	CHEMBL1856	Oxidoreductase	0.0238327	0 / 24
	849	Pipecolic acid	Cannabinoid receptor 1 (by homology)	CNR1	P21554	CHEMBL218	Family A G protein-coupled receptor	0.0238327	0 / 27
	849	Pipecolic acid	Epoxide hydratase	EPHX2	P34913	CHEMBL2409	Protease	0.0238327	0 / 20
	849	Pipecolic acid	Renin	REN	P00797	CHEMBL286	Protease	0	0 / 12
	849	Pipecolic acid	Adenosine A3 receptor	ADORA3	P0DMS8	CHEMBL256	Family A G protein-coupled receptor	0	3 / 4
	849	Pipecolic acid	Lanosterol synthase	LSS	P48449	CHEMBL3593	Enzyme	0	0 / 2
	849	Pipecolic acid	Phospholipase A2 group 1B	PLA2G1B	P04054	CHEMBL4426	Enzyme	0	0 / 1
	849	Pipecolic acid	Androgen Receptor	AR	P10275	CHEMBL1871	Nuclear receptor	0	0 / 22
	849	Pipecolic acid	Metastin receptor	KISS1R	Q969F8	CHEMBL5413	Family A G protein-coupled receptor	0	0 / 5
	849	Pipecolic acid	Aspartyl aminopeptidase	DNPEP	Q9ULA0	CHEMBL2761	Protease	0	0 / 2
	849	Pipecolic acid	Calpain 1	CAPN1	P07384	CHEMBL3891	Protease	0	0 / 2
	849	Pipecolic acid	Cathepsin (B and K)	CTSB	P07858	CHEMBL4072	Protease	0	0 / 6
	849	Pipecolic acid	Butyrylcholinesterase	BCHE	P06276	CHEMBL1914	Hydrolase	0	0 / 2
	849	Pipecolic acid	Voltage-gated calcium channel alpha2/delta subunit 1 (by homology)	CACNA2D1	P54289	CHEMBL1919	Calcium channel auxiliary subunit alpha2delta family	0	17 / 4
	849	Pipecolic acid	Polyadenylate-binding protein 1	PABPC1	P11940	CHEMBL1293286	Unclassified protein	0	0 / 2
	849	Pipecolic acid	HLA class I histocompatibility antigen A-3	HLA-A	P04439	CHEMBL2632	Surface antigen	0	0 / 22
	849	Pipecolic acid	Cytosolic phospholipase A2	PLA2G4A	P47712	CHEMBL3816	Enzyme	0	0 / 1
	849	Pipecolic acid	GABA A receptor alpha-3/beta-2/gamma-2	GABRA3 GABRB2 GABRG2	P34903 P47870 P18507	CHEMBL2111339	Ligand-gated ion channel	0	2 / 0
	849	Pipecolic acid	GABA A receptor alpha-2/beta-2/gamma-2	GABRA2 GABRB2 GABRG2	P47869 P47870 P18507	CHEMBL2111413	Ligand-gated ion channel	0	2 / 0
	849	Pipecolic acid	N-acylsphingosine-amidohydrolase (by homology)	NAAA	Q02083	CHEMBL4349	Enzyme	0	0 / 5
	849	Pipecolic acid	NAD-dependent deacetylase sirtuin 2	SIRT2	Q8IXJ6	CHEMBL4462	Eraser	0	0 / 5
	849	Pipecolic acid	11-beta-hydroxysteroid dehydrogenase 1	HSD11B1	P28845	CHEMBL4235	Enzyme	0	0 / 35
	849	Pipecolic acid	Neuronal acetylcholine receptor; alpha4/beta2	CHRNA4 CHRNB2	P43681 P17787	CHEMBL1907589	Ligand-gated ion channel	0	0 / 11
	849	Pipecolic acid	Aminopeptidase B	RNPEP	Q9H4A4	CHEMBL2432	Protease	0	1 / 4
	849	Pipecolic acid	Leukotriene A4 hydrolase	LTA4H	P09960	CHEMBL4618	Protease	0	0 / 3
	849	Pipecolic acid	Kynurenine 3-monooxygenase	KMO	O15229	CHEMBL2145	Oxidoreductase	0	3 / 0
	849	Pipecolic acid	Metabotropic glutamate receptor 5	GRM5	P41594	CHEMBL3227	Family C G protein-coupled receptor	0	0 / 5
	849	Pipecolic acid	Muscarinic acetylcholine receptor M2	CHRM2	P08172	CHEMBL211	Family A G protein-coupled receptor	0	0 / 30
	849	Pipecolic acid	Muscarinic acetylcholine receptor M1	CHRM1	P11229	CHEMBL216	Family A G protein-coupled receptor	0	0 / 38
	849	Pipecolic acid	Acyl-CoA:dihydroxyacetonephosphateacyltransferase	GNPAT	O15228	CHEMBL4494	Enzyme	0	0 / 2
	849	Pipecolic acid	FK506-binding protein 1A	FKBP1A	P62942	CHEMBL1902	Isomerase	0	0 / 14
	849	Pipecolic acid	Phospholipase A2 group IIC	PLA2G2C	Q5R387	CHEMBL2097	Enzyme	0	0 / 1
	849	Pipecolic acid	Group X secretory phospholipase A2	PLA2G10	O15496	CHEMBL4342	Enzyme	0	0 / 2
	849	Pipecolic acid	Methionine aminopeptidase 1	METAP1	P53582	CHEMBL2474	Protease	0	0 / 1
	849	Pipecolic acid	Cathepsin D	CTSD	P07339	CHEMBL2581	Protease	0	0 / 8
	849	Pipecolic acid	Dipeptidyl peptidase IV	DPP4	P27487	CHEMBL284	Protease	0	0 / 137
	849	Pipecolic acid	Beta-secretase 1	BACE1	P56817	CHEMBL4822	Protease	0	0 / 17
	849	Pipecolic acid	Ceramide glucosyltransferase	UGCG	Q16739	CHEMBL2063	Transferase	0	0 / 30
	849	Pipecolic acid	Beta-glucosidase	GBA2	Q9HCG7	CHEMBL3761	Enzyme	0	0 / 48
	849	Pipecolic acid	Carbonic anhydrase II	CA2	P00918	CHEMBL205	Lyase	0	2 / 4
	849	Pipecolic acid	Carbonic anhydrase I	CA1	P00915	CHEMBL261	Lyase	0	2 / 4
	849	Pipecolic acid	Carbonic anhydrase XII	CA12	O43570	CHEMBL3242	Lyase	0	2 / 4
	849	Pipecolic acid	Carbonic anhydrase IX	CA9	Q16790	CHEMBL3594	Lyase	0	2 / 4
	849	Pipecolic acid	Methionine aminopeptidase 2	METAP2	P50579	CHEMBL3922	Protease	0	0 / 7
	849	Pipecolic acid	Glucocorticoid receptor	NR3C1	P04150	CHEMBL2034	Nuclear receptor	0	0 / 1
	849	Pipecolic acid	Prostanoid EP4 receptor	PTGER4	P35408	CHEMBL1836	Family A G protein-coupled receptor	0	0 / 4
	849	Pipecolic acid	Prostanoid EP2 receptor	PTGER2	P43116	CHEMBL1881	Family A G protein-coupled receptor	0	0 / 6
	849	Pipecolic acid	Neuronal acetylcholine receptor; alpha3/beta4	CHRNA3 CHRNB4	P32297 P30926	CHEMBL1907594	Ligand-gated ion channel	0	0 / 7
	849	Pipecolic acid	Cannabinoid receptor 2	CNR2	P34972	CHEMBL253	Family A G protein-coupled receptor	0	0 / 12
	849	Pipecolic acid	Prostanoid EP3 receptor	PTGER3	P43115	CHEMBL3710	Family A G protein-coupled receptor	0	0 / 3
	849	Pipecolic acid	Lipoxin A4 receptor (by homology)	FPR2	P25090	CHEMBL4227	Family A G protein-coupled receptor	0	0 / 1
	849	Pipecolic acid	Pepsinogen C (by homology)	PGC	P20142	CHEMBL2136	Protease	0	0 / 3
	849	Pipecolic acid	Thrombin	F2	P00734	CHEMBL204	Protease	0	0 / 14
	849	Pipecolic acid	High-affinity choline transporter (by homology)	SLC5A7	Q9GZV3	CHEMBL4507	Electrochemical transporter	0	0 / 2
	849	Pipecolic acid	GABA-B receptor (by homology)	GABBR1	Q9UBS5	CHEMBL2064	Family C G protein-coupled receptor	0	3 / 0
	849	Pipecolic acid	Angiotensin-converting enzyme 2	ACE2	Q9BYF1	CHEMBL3736	Protease	0	0 / 2
	849	Pipecolic acid	Carboxypeptidase B2 isoform A	CPB2	Q96IY4	CHEMBL3419	Protease	0	6 / 29
	849	Pipecolic acid	Inhibitor of apoptosis protein 3	XIAP	P98170	CHEMBL4198	Other cytosolic protein	0	0 / 4
	849	Pipecolic acid	Carboxypeptidase N, catalytic subunit	CPN1	P15169	CHEMBL4713	Protease	0	4 / 6
	849	Pipecolic acid	Dopamine transporter (by homology)	SLC6A3	Q01959	CHEMBL238	Electrochemical transporter	0	1 / 2
	849	Pipecolic acid	Dynamin-1	DNM1	Q05193	CHEMBL4958	Enzyme	0	0 / 3
	849	Pipecolic acid	GABA transporter 1	SLC6A1	P30531	CHEMBL1903	Electrochemical transporter	0	4 / 3
	849	Pipecolic acid	Cyclooxygenase-2	PTGS2	P35354	CHEMBL230	Oxidoreductase	0	0 / 2
	849	Pipecolic acid	11-beta-hydroxysteroid dehydrogenase 2	HSD11B2	P80365	CHEMBL3746	Enzyme	0	0 / 8
	849	Pipecolic acid	Neutral alpha-glucosidase C	GANC	Q8TET4	CHEMBL2520	Enzyme	0	0 / 1
	849	Pipecolic acid	NAD-dependent deacetylase sirtuin 1	SIRT1	Q96EB6	CHEMBL4506	Eraser	0	0 / 13
	849	Pipecolic acid	GABA receptor rho-1 subunit	GABRR1	P24046	CHEMBL3561	Ligand-gated ion channel	0	3 / 0
	849	Pipecolic acid	Peptide deformylase mitochondrial	PDF	Q9HBH1	CHEMBL4647	Enzyme	0	0 / 2
	849	Pipecolic acid	Acetylcholinesterase	ACHE	P22303	CHEMBL220	Hydrolase	0	0 / 1
	849	Pipecolic acid	Sigma opioid receptor	SIGMAR1	Q99720	CHEMBL287	Membrane receptor	0	0 / 6
	849	Pipecolic acid	Anti-estrogen binding site (AEBS)	EBP	Q15125	CHEMBL4931	Enzyme	0	0 / 3
	849	Pipecolic acid	Pepsin A	PGA5	P0DJD9	CHEMBL3295	Protease	0	0 / 6
	849	Pipecolic acid	Aminopeptidase N	ANPEP	P15144	CHEMBL1907	Protease	0	3 / 4
	849	Pipecolic acid	Aminopeptidase A	ENPEP	Q07075	CHEMBL3439	Protease	0	10 / 6
	849	Pipecolic acid	Xaa-Pro aminopeptidase 1	XPNPEP1	Q9NQW7	CHEMBL3782	Protease	0	0 / 2
	849	Pipecolic acid	Xaa-Pro aminopeptidase 2	XPNPEP2	O43895	CHEMBL4610	Protease	0	0 / 2
	849	Pipecolic acid	Beta-glucocerebrosidase	GBA	P04062	CHEMBL2179	Enzyme	0	11 / 54
	849	Pipecolic acid	Cathepsin E	CTSE	P14091	CHEMBL3092	Protease	0	0 / 1
	849	Pipecolic acid	Cathepsin L	CTSL	P07711	CHEMBL3837	Protease	0	0 / 3
	849	Pipecolic acid	ADAM9	ADAM9	Q13443	CHEMBL5982	Protease	0	0 / 1
	849	Pipecolic acid	Protein kinase C delta	PRKCD	Q05655	CHEMBL2996	Kinase	0	0 / 3
	849	Pipecolic acid	Dipeptidyl peptidase II	DPP7	Q9UHL4	CHEMBL3976	Protease	0	0 / 14
	849	Pipecolic acid	Fibroblast activation protein alpha	FAP	Q12884	CHEMBL4683	Protease	0	0 / 5
	849	Pipecolic acid	Disks large homolog 4	DLG4	P78352	CHEMBL5666	Unclassified protein	0	0 / 14
	875	Tartaric acid	Egl nine homolog 1	EGLN1	Q9GZT9	CHEMBL5697	Oxidoreductase	0.0649511	0 / 2
	875	Tartaric acid	ATP-citrate synthase	ACLY	P53396	CHEMBL3720	Enzyme	0.0544879	1 / 1
	875	Tartaric acid	Neuronal acetylcholine receptor protein alpha-7 subunit (by homology)	CHRNA7	P36544	CHEMBL2492	Ligand-gated ion channel	0.0238327	0 / 2
	875	Tartaric acid	Squalene synthetase (by homology)	FDFT1	P37268	CHEMBL3338	Enzyme	0.0238327	0 / 1
	875	Tartaric acid	Histone deacetylase 3	HDAC3	O15379	CHEMBL1829	Eraser	0	0 / 1
	875	Tartaric acid	Aldose reductase	AKR1B1	P15121	CHEMBL1900	Enzyme	0	0 / 1
	875	Tartaric acid	HMG-CoA reductase	HMGCR	P04035	CHEMBL402	Oxidoreductase	0	0 / 1
	875	Tartaric acid	Excitatory amino acid transporter 3	SLC1A1	P43005	CHEMBL2721	Electrochemical transporter	0	0 / 1
	875	Tartaric acid	Excitatory amino acid transporter 2	SLC1A2	P43004	CHEMBL4973	Electrochemical transporter	0	0 / 1
	875	Tartaric acid	Hydroxyacid oxidase 1	HAO1	Q9UJM8	CHEMBL4229	Enzyme	0	0 / 1
	875	Tartaric acid	Lysine-specific demethylase 2A	KDM2A	Q9Y2K7	CHEMBL1938210	Eraser	0	0 / 1
	875	Tartaric acid	Histone lysine demethylase PHF8	PHF8	Q9UPP1	CHEMBL1938212	Eraser	0	0 / 1
	875	Tartaric acid	Lysine-specific demethylase 5C	KDM5C	P41229	CHEMBL2163176	Eraser	0	0 / 1
	875	Tartaric acid	Prostanoid EP2 receptor	PTGER2	P43116	CHEMBL1881	Family A G protein-coupled receptor	0	0 / 1
	875	Tartaric acid	Prostanoid FP receptor	PTGFR	P43088	CHEMBL1987	Family A G protein-coupled receptor	0	0 / 1
	875	Tartaric acid	Protein farnesyltransferase	FNTA FNTB	P49354 P49356	CHEMBL2094108	Enzyme	0	0 / 3
	875	Tartaric acid	Niemann-Pick C1-like protein 1	NPC1L1	Q9UHC9	CHEMBL2027	Other membrane protein	0	0 / 1
	875	Tartaric acid	UDP-glucuronosyltransferase 2B7	UGT2B7	P16662	CHEMBL4370	Enzyme	0	0 / 2
	875	Tartaric acid	GABA transporter 1	SLC6A1	P30531	CHEMBL1903	Electrochemical transporter	0	0 / 1
	875	Tartaric acid	GABA-A receptor; alpha-1/beta-2/gamma-2	GABRA1 GABRB2 GABRG2	P14867 P47870 P18507	CHEMBL2095172	Ligand-gated ion channel	0	0 / 1
	875	Tartaric acid	GABA A receptor alpha-3/beta-2/gamma-2	GABRA3 GABRB2 GABRG2	P34903 P47870 P18507	CHEMBL2111339	Ligand-gated ion channel	0	0 / 1
	875	Tartaric acid	GABA A receptor alpha-2/beta-2/gamma-2	GABRA2 GABRB2 GABRG2	P47869 P47870 P18507	CHEMBL2111413	Ligand-gated ion channel	0	0 / 1
	875	Tartaric acid	GABA-B receptor	GABBR2 GABBR1	O75899 Q9UBS5	CHEMBL2111463	Family C G protein-coupled receptor	0	0 / 1
	875	Tartaric acid	GABA receptor rho-1 subunit	GABRR1	P24046	CHEMBL3561	Ligand-gated ion channel	0	0 / 1
	875	Tartaric acid	GABA transporter 3	SLC6A11	P48066	CHEMBL5208	Electrochemical transporter	0	0 / 1
	875	Tartaric acid	Solute carrier family 22 member 6 (by homology)	SLC22A6	Q4U2R8	CHEMBL1641347	Electrochemical transporter	0	0 / 2
	875	Tartaric acid	GABA transporter 2 (by homology)	SLC6A13	Q9NSD5	CHEMBL4535	Electrochemical transporter	0	0 / 1
	875	Tartaric acid	Carnitine O-palmitoyltransferase 1, liver isoform (by homology)	CPT1A	P50416	CHEMBL1293194	Enzyme	0	0 / 2
	875	Tartaric acid	Glucose-6-phosphate 1-dehydrogenase	G6PD	P11413	CHEMBL5347	Enzyme	0	0 / 1
	875	Tartaric acid	Fatty acid binding protein adipocyte	FABP4	P15090	CHEMBL2083	Fatty acid binding protein family	0	0 / 1
	875	Tartaric acid	Peroxisome proliferator-activated receptor alpha	PPARA	Q07869	CHEMBL239	Nuclear receptor	0	0 / 3
	875	Tartaric acid	Fatty acid binding protein muscle	FABP3	P05413	CHEMBL3344	Fatty acid binding protein family	0	0 / 1
	875	Tartaric acid	Fatty acid binding protein epidermal	FABP5	Q01469	CHEMBL3674	Fatty acid binding protein family	0	0 / 1
	875	Tartaric acid	Peroxisome proliferator-activated receptor delta	PPARD	Q03181	CHEMBL3979	Nuclear receptor	0	0 / 2
	875	Tartaric acid	Free fatty acid receptor 1	FFAR1	O14842	CHEMBL4422	Family A G protein-coupled receptor	0	0 / 1
	875	Tartaric acid	Fatty acid binding protein intestinal	FABP2	P12104	CHEMBL4879	Fatty acid binding protein family	0	0 / 1
	932	5,7-Dihydroxy-2-(4-hydroxyphenyl)chroman-4-one	Cytochrome P450 19A1	CYP19A1	P11511	CHEMBL1978	Cytochrome P450	0.912946	20 / 52
	932	5,7-Dihydroxy-2-(4-hydroxyphenyl)chroman-5-one	Carbonic anhydrase VII	CA7	P43166	CHEMBL2326	Lyase	0.912946	15 / 7
	932	5,7-Dihydroxy-2-(4-hydroxyphenyl)chroman-6-one	Multidrug resistance-associated protein 1	ABCC1	P33527	CHEMBL3004	Primary active transporter	0.912946	2 / 2
	932	5,7-Dihydroxy-2-(4-hydroxyphenyl)chroman-7-one	Estradiol 17-beta-dehydrogenase 1	HSD17B1	P14061	CHEMBL3181	Enzyme	0.912946	109 / 1
	932	5,7-Dihydroxy-2-(4-hydroxyphenyl)chroman-8-one	Carbonic anhydrase XII	CA12	O43570	CHEMBL3242	Lyase	0.912946	36 / 6
	932	5,7-Dihydroxy-2-(4-hydroxyphenyl)chroman-9-one	Testis-specific androgen-binding protein	SHBG	P04278	CHEMBL3305	Secreted protein	0.912946	2 / 2
	932	5,7-Dihydroxy-2-(4-hydroxyphenyl)chroman-10-one	Carbonic anhydrase IV	CA4	P22748	CHEMBL3729	Lyase	0.912946	10 / 7
	932	5,7-Dihydroxy-2-(4-hydroxyphenyl)chroman-11-one	Cytochrome P450 1B1	CYP1B1	Q16678	CHEMBL4878	Cytochrome P450	0.912946	7 / 6
	932	5,7-Dihydroxy-2-(4-hydroxyphenyl)chroman-12-one	Carbonyl reductase [NADPH] 1	CBR1	P16152	CHEMBL5586	Enzyme	0.912946	1 / 1
	932	5,7-Dihydroxy-2-(4-hydroxyphenyl)chroman-13-one	Estrogen receptor alpha	ESR1	P03372	CHEMBL206	Nuclear receptor	0.583886	258 / 86
	932	5,7-Dihydroxy-2-(4-hydroxyphenyl)chroman-14-one	Estrogen receptor beta	ESR2	Q92731	CHEMBL242	Nuclear receptor	0.583886	250 / 78
	932	5,7-Dihydroxy-2-(4-hydroxyphenyl)chroman-15-one	Cyclooxygenase-1	PTGS1	P23219	CHEMBL221	Oxidoreductase	0.428281	10 / 13
	932	5,7-Dihydroxy-2-(4-hydroxyphenyl)chroman-16-one	Monoamine oxidase B	MAOB	P27338	CHEMBL2039	Oxidoreductase	0.362675	13 / 129
	932	5,7-Dihydroxy-2-(4-hydroxyphenyl)chroman-17-one	Adenosine A1 receptor	ADORA1	P30542	CHEMBL226	Family A G protein-coupled receptor	0.166097	8 / 3
	932	5,7-Dihydroxy-2-(4-hydroxyphenyl)chroman-18-one	Adenosine A3 receptor	ADORA3	P0DMS8	CHEMBL256	Family A G protein-coupled receptor	0.141522	3 / 2
	932	5,7-Dihydroxy-2-(4-hydroxyphenyl)chroman-19-one	ATP-binding cassette sub-family G member 2	ABCG2	Q9UNQ0	CHEMBL5393	Primary active transporter	0.125143	2 / 7
	932	5,7-Dihydroxy-2-(4-hydroxyphenyl)chroman-20-one	Taste receptor type 2 member 31	TAS2R31	P59538	CHEMBL2034804	Taste family G protein-coupled receptor	0.125143	1 / 3
	932	5,7-Dihydroxy-2-(4-hydroxyphenyl)chroman-21-one	Aldo-keto-reductase family 1 member C3	AKR1C3	P42330	CHEMBL4681	Enzyme	0.125143	0 / 7
	932	5,7-Dihydroxy-2-(4-hydroxyphenyl)chroman-22-one	Phospholipase A2 group 1B	PLA2G1B	P04054	CHEMBL4426	Enzyme	0.116965	0 / 1
	932	5,7-Dihydroxy-2-(4-hydroxyphenyl)chroman-23-one	Metabotropic glutamate receptor 5	GRM5	P41594	CHEMBL3227	Family C G protein-coupled receptor	0.116965	0 / 10
	932	5,7-Dihydroxy-2-(4-hydroxyphenyl)chroman-24-one	Acyl coenzyme A:cholesterol acyltransferase	CES1	P23141	CHEMBL2265	Enzyme	0.108771	0 / 1
	932	5,7-Dihydroxy-2-(4-hydroxyphenyl)chroman-25-one	Peroxisome proliferator-activated receptor gamma	PPARG	P37231	CHEMBL235	Nuclear receptor	0.108771	0 / 131
	932	5,7-Dihydroxy-2-(4-hydroxyphenyl)chroman-26-one	Carboxylesterase 2	CES2	O00748	CHEMBL3180	Enzyme	0.108771	0 / 1
	932	5,7-Dihydroxy-2-(4-hydroxyphenyl)chroman-27-one	Sodium/glucose cotransporter 2	SLC5A2	P31639	CHEMBL3884	Electrochemical transporter	0.100579	0 / 6
	932	5,7-Dihydroxy-2-(4-hydroxyphenyl)chroman-28-one	Matrix metalloproteinase 12	MMP12	P39900	CHEMBL4393	Protease	0.100579	10 / 3
	932	5,7-Dihydroxy-2-(4-hydroxyphenyl)chroman-29-one	DNA polymerase beta (by homology)	POLB	P06746	CHEMBL2392	Enzyme	0.100579	0 / 2
	932	5,7-Dihydroxy-2-(4-hydroxyphenyl)chroman-30-one	Matrix metalloproteinase 13	MMP13	P45452	CHEMBL280	Protease	0.100579	24 / 2
	932	5,7-Dihydroxy-2-(4-hydroxyphenyl)chroman-31-one	Phospholipase A2 group IIA	PLA2G2A	P14555	CHEMBL3474	Enzyme	0.100579	0 / 8
	932	5,7-Dihydroxy-2-(4-hydroxyphenyl)chroman-32-one	Phospholipase A2 group V	PLA2G5	P39877	CHEMBL4323	Enzyme	0.100579	0 / 3
	932	5,7-Dihydroxy-2-(4-hydroxyphenyl)chroman-33-one	Group X secretory phospholipase A2	PLA2G10	O15496	CHEMBL4342	Enzyme	0.100579	0 / 1
	932	5,7-Dihydroxy-2-(4-hydroxyphenyl)chroman-34-one	Beta-secretase 1	BACE1	P56817	CHEMBL4822	Protease	0.100579	22 / 14
	932	5,7-Dihydroxy-2-(4-hydroxyphenyl)chroman-35-one	Neuronal acetylcholine receptor protein alpha-7 subunit	CHRNA7	P36544	CHEMBL2492	Ligand-gated ion channel	0.100579	8 / 0
	932	5,7-Dihydroxy-2-(4-hydroxyphenyl)chroman-36-one	Kallikrein 1	KLK1	P06870	CHEMBL2319	Protease	0.100579	0 / 1
	932	5,7-Dihydroxy-2-(4-hydroxyphenyl)chroman-37-one	Kallikrein 2	KLK2	P20151	CHEMBL2442	Protease	0.100579	0 / 1
	932	5,7-Dihydroxy-2-(4-hydroxyphenyl)chroman-38-one	Retinoid X receptor alpha	RXRA	P19793	CHEMBL2061	Nuclear receptor	0.100579	0 / 16
	932	5,7-Dihydroxy-2-(4-hydroxyphenyl)chroman-39-one	Plasminogen activator inhibitor-1	SERPINE1	P05121	CHEMBL3475	Secreted protein	0.100579	9 / 3
	932	5,7-Dihydroxy-2-(4-hydroxyphenyl)chroman-40-one	Tyrosine-protein kinase SRC	SRC	P12931	CHEMBL267	Kinase	0.100579	35 / 3
	932	5,7-Dihydroxy-2-(4-hydroxyphenyl)chroman-41-one	Carbonic anhydrase II	CA2	P00918	CHEMBL205	Lyase	0.100579	69 / 4
	932	5,7-Dihydroxy-2-(4-hydroxyphenyl)chroman-42-one	Carbonic anhydrase I	CA1	P00915	CHEMBL261	Lyase	0.100579	60 / 3
	932	5,7-Dihydroxy-2-(4-hydroxyphenyl)chroman-43-one	17-beta-hydroxysteroid dehydrogenase 14	HSD17B14	Q9BPX1	CHEMBL3712868	Enzyme	0.100579	1 / 0
	932	5,7-Dihydroxy-2-(4-hydroxyphenyl)chroman-44-one	Stem cell growth factor receptor	KIT	P10721	CHEMBL1936	Kinase	0.100579	2 / 3
	932	5,7-Dihydroxy-2-(4-hydroxyphenyl)chroman-45-one	Vascular endothelial growth factor receptor 2	KDR	P35968	CHEMBL279	Kinase	0.100579	9 / 9
	932	5,7-Dihydroxy-2-(4-hydroxyphenyl)chroman-46-one	Fibroblast growth factor receptor 1	FGFR1	P11362	CHEMBL3650	Kinase	0.100579	3 / 3
	932	5,7-Dihydroxy-2-(4-hydroxyphenyl)chroman-47-one	Hepatocyte growth factor receptor	MET	P08581	CHEMBL3717	Kinase	0.100579	21 / 4
	932	5,7-Dihydroxy-2-(4-hydroxyphenyl)chroman-48-one	Carbonic anhydrase III	CA3	P07451	CHEMBL2885	Lyase	0.100579	2 / 3
	932	5,7-Dihydroxy-2-(4-hydroxyphenyl)chroman-49-one	Carbonic anhydrase VI	CA6	P23280	CHEMBL3025	Lyase	0.100579	4 / 2
	932	5,7-Dihydroxy-2-(4-hydroxyphenyl)chroman-50-one	Carbonic anhydrase XIII	CA13	Q8N1Q1	CHEMBL3912	Lyase	0.100579	3 / 3
	932	5,7-Dihydroxy-2-(4-hydroxyphenyl)chroman-51-one	Carbonic anhydrase VB	CA5B	Q9Y2D0	CHEMBL3969	Lyase	0.100579	4 / 2
	932	5,7-Dihydroxy-2-(4-hydroxyphenyl)chroman-52-one	Carbonic anhydrase VA	CA5A	P35218	CHEMBL4789	Lyase	0.100579	5 / 3
	932	5,7-Dihydroxy-2-(4-hydroxyphenyl)chroman-53-one	Quinone reductase 2	NQO2	P16083	CHEMBL3959	Enzyme	0.100579	6 / 0
	932	5,7-Dihydroxy-2-(4-hydroxyphenyl)chroman-54-one	Cathepsin (B and K)	CTSB	P07858	CHEMBL4072	Protease	0.100579	0 / 1
	932	5,7-Dihydroxy-2-(4-hydroxyphenyl)chroman-55-one	NADPH oxidase 4	NOX4	Q9NPH5	CHEMBL1250375	Enzyme	0.100579	9 / 0
	932	5,7-Dihydroxy-2-(4-hydroxyphenyl)chroman-56-one	Aldose reductase	AKR1B1	P15121	CHEMBL1900	Enzyme	0.100579	34 / 47
	932	5,7-Dihydroxy-2-(4-hydroxyphenyl)chroman-57-one	Dual specificty protein kinase CLK1	CLK1	P49759	CHEMBL4224	Kinase	0.100579	20 / 0
	932	5,7-Dihydroxy-2-(4-hydroxyphenyl)chroman-58-one	Dual specificity tyrosine-phosphorylation-regulated kinase 1B	DYRK1B	Q9Y463	CHEMBL5543	Kinase	0.100579	18 / 0
	932	5,7-Dihydroxy-2-(4-hydroxyphenyl)chroman-59-one	Butyrylcholinesterase	BCHE	P06276	CHEMBL1914	Hydrolase	0.100579	3 / 3
	932	5,7-Dihydroxy-2-(4-hydroxyphenyl)chroman-60-one	Carbonic anhydrase IX	CA9	Q16790	CHEMBL3594	Lyase	0.100579	43 / 1
	932	5,7-Dihydroxy-2-(4-hydroxyphenyl)chroman-61-one	Estrogen-related receptor alpha	ESRRA	P11474	CHEMBL3429	Nuclear receptor	0.100579	17 / 0
	932	5,7-Dihydroxy-2-(4-hydroxyphenyl)chroman-62-one	Estrogen-related receptor beta	ESRRB	O95718	CHEMBL3751	Nuclear receptor	0.100579	17 / 0
	932	5,7-Dihydroxy-2-(4-hydroxyphenyl)chroman-63-one	Cyclin-dependent kinase 5/CDK5 activator 1	CDK5R1 CDK5	Q15078 Q00535	CHEMBL1907600	Kinase	0.100579	12 / 0
	932	5,7-Dihydroxy-2-(4-hydroxyphenyl)chroman-64-one	Insulin-like growth factor I receptor	IGF1R	P08069	CHEMBL1957	Kinase	0.100579	18 / 0
	932	5,7-Dihydroxy-2-(4-hydroxyphenyl)chroman-65-one	Insulin receptor	INSR	P06213	CHEMBL1981	Kinase	0.100579	5 / 0
	932	5,7-Dihydroxy-2-(4-hydroxyphenyl)chroman-66-one	Dual-specificity tyrosine-phosphorylation regulated kinase 1A	DYRK1A	Q13627	CHEMBL2292	Kinase	0.100579	35 / 1
	932	5,7-Dihydroxy-2-(4-hydroxyphenyl)chroman-67-one	Estradiol 17-beta-dehydrogenase 2	HSD17B2	P37059	CHEMBL2789	Enzyme	0.100579	106 / 0
	932	5,7-Dihydroxy-2-(4-hydroxyphenyl)chroman-68-one	Insulin-like growth factor binding protein 3	IGFBP3	P17936	CHEMBL3997	Secreted protein	0.100579	1 / 0
	932	5,7-Dihydroxy-2-(4-hydroxyphenyl)chroman-69-one	Matrix metalloproteinase 2	MMP2	P08253	CHEMBL333	Protease	0.100579	75 / 7
	932	5,7-Dihydroxy-2-(4-hydroxyphenyl)chroman-70-one	14-3-3 protein gamma	YWHAG	P61981	CHEMBL1293296	Unclassified protein	0.100579	1 / 0
	932	5,7-Dihydroxy-2-(4-hydroxyphenyl)chroman-71-one	NAD-dependent deacetylase sirtuin 2	SIRT2	Q8IXJ6	CHEMBL4462	Eraser	0.100579	0 / 27
	932	5,7-Dihydroxy-2-(4-hydroxyphenyl)chroman-72-one	Coagulation factor VII/tissue factor	F3	P13726	CHEMBL4081	Surface antigen	0.100579	8 / 0
	932	5,7-Dihydroxy-2-(4-hydroxyphenyl)chroman-73-one	Prostanoid EP1 receptor	PTGER1	P34995	CHEMBL1811	Family A G protein-coupled receptor	0.100579	0 / 15
	932	5,7-Dihydroxy-2-(4-hydroxyphenyl)chroman-74-one	Prostanoid EP2 receptor	PTGER2	P43116	CHEMBL1881	Family A G protein-coupled receptor	0.100579	0 / 16
	932	5,7-Dihydroxy-2-(4-hydroxyphenyl)chroman-75-one	Prostanoid EP3 receptor	PTGER3	P43115	CHEMBL3710	Family A G protein-coupled receptor	0.100579	0 / 12
	932	5,7-Dihydroxy-2-(4-hydroxyphenyl)chroman-76-one	Apoptosis regulator Bcl-X	BCL2L1	Q07817	CHEMBL4625	Other ion channel	0.100579	1 / 0
	932	5,7-Dihydroxy-2-(4-hydroxyphenyl)chroman-77-one	PI3-kinase p110-beta subunit	PIK3CB	P42338	CHEMBL3145	Enzyme	0.100579	3 / 0
	932	5,7-Dihydroxy-2-(4-hydroxyphenyl)chroman-78-one	Cytochrome P450 2C9	CYP2C9	P11712	CHEMBL3397	Cytochrome P450	0.100579	2 / 0
	932	5,7-Dihydroxy-2-(4-hydroxyphenyl)chroman-79-one	Cytochrome P450 3A4	CYP3A4	P08684	CHEMBL340	Cytochrome P450	0.100579	2 / 0
	932	5,7-Dihydroxy-2-(4-hydroxyphenyl)chroman-80-one	PI3-kinase p110-alpha subunit	PIK3CA	P42336	CHEMBL4005	Enzyme	0.100579	16 / 0
	932	5,7-Dihydroxy-2-(4-hydroxyphenyl)chroman-81-one	Transitional endoplasmic reticulum ATPase	VCP	P55072	CHEMBL1075145	Primary active transporter	0.100579	4 / 0
	932	5,7-Dihydroxy-2-(4-hydroxyphenyl)chroman-82-one	Placenta growth factor	PGF	P49763	CHEMBL1697671	Unclassified protein	0.100579	0 / 3
	932	5,7-Dihydroxy-2-(4-hydroxyphenyl)chroman-83-one	Vascular endothelial growth factor A	VEGFA	P15692	CHEMBL1783	Secreted protein	0.100579	0 / 3
	932	5,7-Dihydroxy-2-(4-hydroxyphenyl)chroman-84-one	Endothelin receptor ET-A	EDNRA	P25101	CHEMBL252	Family A G protein-coupled receptor	0.100579	3 / 28
	932	5,7-Dihydroxy-2-(4-hydroxyphenyl)chroman-85-one	Serine/threonine-protein kinase/endoribonuclease IRE1	ERN1	O75460	CHEMBL1163101	Enzyme	0.100579	21 / 0
	932	5,7-Dihydroxy-2-(4-hydroxyphenyl)chroman-86-one	Matrix metalloproteinase 3	MMP3	P08254	CHEMBL283	Protease	0.100579	24 / 0
	932	5,7-Dihydroxy-2-(4-hydroxyphenyl)chroman-87-one	Beta amyloid A4 protein	APP	P05067	CHEMBL2487	Membrane receptor	0.100579	13 / 2
	932	5,7-Dihydroxy-2-(4-hydroxyphenyl)chroman-88-one	Glycogen synthase kinase-3 beta	GSK3B	P49841	CHEMBL262	Kinase	0.100579	18 / 0
	932	5,7-Dihydroxy-2-(4-hydroxyphenyl)chroman-89-one	Apoptosis regulator Bcl-2	BCL2	P10415	CHEMBL4860	Other ion channel	0.100579	7 / 8
	932	5,7-Dihydroxy-2-(4-hydroxyphenyl)chroman-90-one	Matrix metalloproteinase 9	MMP9	P14780	CHEMBL321	Protease	0.100579	78 / 2
	932	5,7-Dihydroxy-2-(4-hydroxyphenyl)chroman-91-one	Serine/threonine-protein kinase WEE1	WEE1	P30291	CHEMBL5491	Kinase	0.100579	59 / 0
	932	5,7-Dihydroxy-2-(4-hydroxyphenyl)chroman-92-one	Tyrosine-protein kinase LCK	LCK	P06239	CHEMBL258	Kinase	0.100579	16 / 0
	932	5,7-Dihydroxy-2-(4-hydroxyphenyl)chroman-93-one	Tyrosine-protein kinase SYK	SYK	P43405	CHEMBL2599	Kinase	0.100579	8 / 0
	932	5,7-Dihydroxy-2-(4-hydroxyphenyl)chroman-94-one	Cyclin-dependent kinase 2/cyclin E1	CCNE1 CDK2	P24864 P24941	CHEMBL1907605	Kinase	0.100579	2 / 0
	932	5,7-Dihydroxy-2-(4-hydroxyphenyl)chroman-95-one	CDK3/Cyclin E	CCNE1 CDK3	P24864 Q00526	CHEMBL3038471	Kinase	0.100579	2 / 0
	932	5,7-Dihydroxy-2-(4-hydroxyphenyl)chroman-96-one	Cyclin-dependent kinase 4	CDK4	P11802	CHEMBL331	Kinase	0.100579	6 / 0
	932	5,7-Dihydroxy-2-(4-hydroxyphenyl)chroman-97-one	Serine/threonine-protein kinase Aurora-A	AURKA	O14965	CHEMBL4722	Kinase	0.100579	20 / 0
	932	5,7-Dihydroxy-2-(4-hydroxyphenyl)chroman-98-one	Alpha-synuclein	SNCA	P37840	CHEMBL6152	Unclassified protein	0.100579	11 / 0
	932	5,7-Dihydroxy-2-(4-hydroxyphenyl)chroman-99-one	Arachidonate 12-lipoxygenase	ALOX12	P18054	CHEMBL3687	Enzyme	0.100579	8 / 4
	932	5,7-Dihydroxy-2-(4-hydroxyphenyl)chroman-100-one	Hepatocyte nuclear factor 4-alpha	HNF4A	P41235	CHEMBL5398	Unclassified protein	0.100579	0 / 5
	932	5,7-Dihydroxy-2-(4-hydroxyphenyl)chroman-101-one	Cyclin-dependent kinase 1/cyclin B1	CDK1 CCNB1	P06493 P14635	CHEMBL1907602	Other cytosolic protein	0	1 / 0
	932	5,7-Dihydroxy-2-(4-hydroxyphenyl)chroman-102-one	G-protein coupled receptor kinase 2	GRK2	P25098	CHEMBL4079	Kinase	0	2 / 0
	932	5,7-Dihydroxy-2-(4-hydroxyphenyl)chroman-103-one	Dual specificity protein phosphatase 3	DUSP3	P51452	CHEMBL2635	Phosphatase	0	1 / 0
	938	Nicotinic acid	Hydroxycarboxylic acid receptor 2	HCAR2	Q8TDS4	CHEMBL3785	Family A G protein-coupled receptor	0.999487	6 / 1
	938	Nicotinic acid	D-aspartate oxidase	DDO	Q99489	CHEMBL5887	Oxidoreductase	0.0544879	1 / 1
	938	Nicotinic acid	NAD-dependent deacetylase sirtuin 3	SIRT3	Q9NTG7	CHEMBL4461	Eraser	0.0339707	0 / 1
	938	Nicotinic acid	NAD-dependent deacetylase sirtuin 2	SIRT2	Q8IXJ6	CHEMBL4462	Eraser	0.0339707	0 / 1
	938	Nicotinic acid	Solute carrier family 22 member 6 (by homology)	SLC22A6	Q4U2R8	CHEMBL1641347	Electrochemical transporter	0.0238327	2 / 0
	938	Nicotinic acid	Tyrosine-protein kinase FYN	FYN	P06241	CHEMBL1841	Kinase	0.0238327	1 / 0
	938	Nicotinic acid	Tyrosine-protein kinase LCK	LCK	P06239	CHEMBL258	Kinase	0.0238327	1 / 0
	938	Nicotinic acid	Protein-tyrosine phosphatase 1B	PTPN1	P18031	CHEMBL335	Phosphatase	0	0 / 1
	938	Nicotinic acid	Prolyl 4-hydroxylase subunit alpha-1	P4HA1	P13674	CHEMBL1250350	Enzyme	0	0 / 3
	938	Nicotinic acid	Toll-like receptor 4 (by homology)	TLR4	O00206	CHEMBL5255	Toll-like and Il-1 receptors	0	2 / 0
	938	Nicotinic acid	Egl nine homolog 3	EGLN3	Q9H6Z9	CHEMBL5705	Enzyme	0	2 / 0
	938	Nicotinic acid	Cytochrome P450 19A1	CYP19A1	P11511	CHEMBL1978	Cytochrome P450	0	0 / 4
	938	Nicotinic acid	Cytochrome P450 11B2	CYP11B2	P19099	CHEMBL2722	Cytochrome P450	0	0 / 4
	938	Nicotinic acid	Alpha-L-fucosidase I	FUCA1	P04066	CHEMBL4176	Enzyme	0	1 / 0
	938	Nicotinic acid	Poly [ADP-ribose] polymerase-1	PARP1	P09874	CHEMBL3105	Enzyme	0	0 / 7
	938	Nicotinic acid	3-hydroxyanthranilate 3,4-dioxygenase	HAAO	P46952	CHEMBL3108657	Enzyme	0	0 / 1
	938	Nicotinic acid	Serine/threonine-protein kinase/endoribonuclease IRE1	ERN1	O75460	CHEMBL1163101	Enzyme	0	0 / 3
	938	Nicotinic acid	Serine/threonine-protein kinase PIM3	PIM3	Q86V86	CHEMBL5407	Kinase	0	0 / 10
	938	Nicotinic acid	Hypoxia-inducible factor prolyl 4-hydroxylase	P4HTM	Q9NXG6	CHEMBL3047	Enzyme	0	2 / 2
	938	Nicotinic acid	Nitric oxide synthase, inducible	NOS2	P35228	CHEMBL4481	Enzyme	0	0 / 5
	938	Nicotinic acid	Nitric-oxide synthase, endothelial	NOS3	P29474	CHEMBL4803	Enzyme	0	0 / 6
	938	Nicotinic acid	Cytochrome P450 11B1	CYP11B1	P15538	CHEMBL1908	Cytochrome P450	0	0 / 3
	938	Nicotinic acid	Cytochrome P450 3A4	CYP3A4	P08684	CHEMBL340	Cytochrome P450	0	0 / 1
	938	Nicotinic acid	Nitric-oxide synthase, brain	NOS1	P29475	CHEMBL3568	Enzyme	0	0 / 4
	938	Nicotinic acid	Serine/threonine-protein kinase PIM2	PIM2	Q9P1W9	CHEMBL4523	Kinase	0	0 / 2
	938	Nicotinic acid	Carboxypeptidase A1	CPA1	P15085	CHEMBL2088	Protease	0	2 / 0
	938	Nicotinic acid	Flap endonuclease 1	FEN1	P39748	CHEMBL5027	Enzyme	0	4 / 0
	938	Nicotinic acid	Inhibitor of nuclear factor kappa B kinase beta subunit	IKBKB	O14920	CHEMBL1991	Kinase	0	0 / 5
	938	Nicotinic acid	Cytochrome P450 17A1	CYP17A1	P05093	CHEMBL3522	Cytochrome P450	0	0 / 4
	938	Nicotinic acid	Serine/threonine-protein kinase PIM1	PIM1	P11309	CHEMBL2147	Kinase	0	2 / 8
	938	Nicotinic acid	D-amino-acid oxidase	DAO	P14920	CHEMBL5485	Enzyme	0	10 / 1
	938	Nicotinic acid	DNA topoisomerase II alpha	TOP2A	P11388	CHEMBL1806	Isomerase	0	0 / 1
	938	Nicotinic acid	Serine/threonine-protein kinase RAF	RAF1	P04049	CHEMBL1906	Kinase	0	0 / 1
	938	Nicotinic acid	Inosine-5'-monophosphate dehydrogenase 2	IMPDH2	P12268	CHEMBL2002	Oxidoreductase	0	0 / 1
	938	Nicotinic acid	Cytochrome P450 2A6	CYP2A6	P11509	CHEMBL5282	Cytochrome P450	0	0 / 4
	938	Nicotinic acid	Metabotropic glutamate receptor 5 (by homology)	GRM5	P41594	CHEMBL3227	Family C G protein-coupled receptor	0	0 / 1
	938	Nicotinic acid	Mast cell carboxypeptidase A	CPA3	P15088	CHEMBL2645	Protease	0	1 / 0
	938	Nicotinic acid	Carboxypeptidase B2 isoform A	CPB2	Q96IY4	CHEMBL3419	Protease	0	1 / 0
	938	Nicotinic acid	GABA-A receptor; alpha-1/beta-2/gamma-2	GABRA1 GABRB2 GABRG2	P14867 P47870 P18507	CHEMBL2095172	Ligand-gated ion channel	0	0 / 4
	938	Nicotinic acid	DNA excision repair protein ERCC-5	ERCC5	P28715	CHEMBL4736	Other nuclear protein	0	2 / 0
	938	Nicotinic acid	11-beta-hydroxysteroid dehydrogenase 1	HSD11B1	P28845	CHEMBL4235	Enzyme	0	0 / 1
	938	Nicotinic acid	Kinesin-like protein 1	KIF11	P52732	CHEMBL4581	Other cytosolic protein	0	0 / 1
	938	Nicotinic acid	Steroid 5-alpha-reductase 2	SRD5A2	P31213	CHEMBL1856	Oxidoreductase	0	0 / 1
	938	Nicotinic acid	Neuronal acetylcholine receptor; alpha4/beta2	CHRNA4 CHRNB2	P43681 P17787	CHEMBL1907589	Ligand-gated ion channel	0	0 / 3
	938	Nicotinic acid	GABA A receptor alpha-3/beta-2/gamma-2	GABRA3 GABRB2 GABRG2	P34903 P47870 P18507	CHEMBL2111339	Ligand-gated ion channel	0	0 / 3
	938	Nicotinic acid	Glutamate carboxypeptidase II	FOLH1	Q04609	CHEMBL1892	Protease	0	1 / 0
	938	Nicotinic acid	Carbonic anhydrase XII	CA12	O43570	CHEMBL3242	Lyase	0	1 / 0
	938	Nicotinic acid	Carbonic anhydrase IX	CA9	Q16790	CHEMBL3594	Lyase	0	1 / 0
	938	Nicotinic acid	Tyrosine-protein kinase JAK2	JAK2	O60674	CHEMBL2971	Kinase	0	0 / 1
	938	Nicotinic acid	Carbonic anhydrase II	CA2	P00918	CHEMBL205	Lyase	0	9 / 1
	938	Nicotinic acid	Dihydroorotate dehydrogenase	DHODH	Q02127	CHEMBL1966	Oxidoreductase	0	0 / 1
	938	Nicotinic acid	Aldose reductase	AKR1B1	P15121	CHEMBL1900	Enzyme	0	0 / 1
	938	Nicotinic acid	Gamma-secretase	PSEN2 PSENEN NCSTN APH1A PSEN1 APH1B	P49810 Q9NZ42 Q92542 Q96BI3 P49768 Q8WW43	CHEMBL2094135	Protease	0	0 / 1
	938	Nicotinic acid	Histone deacetylase 3	HDAC3	O15379	CHEMBL1829	Eraser	0	0 / 1
	938	Nicotinic acid	Histone deacetylase 2	HDAC2	Q92769	CHEMBL1937	Eraser	0	0 / 1
	938	Nicotinic acid	Histone deacetylase 1	HDAC1	Q13547	CHEMBL325	Eraser	0	0 / 2
	938	Nicotinic acid	Serine/threonine-protein kinase Sgk1	SGK1	O00141	CHEMBL2343	Kinase	0	0 / 1
	938	Nicotinic acid	Cyclooxygenase-1	PTGS1	P23219	CHEMBL221	Oxidoreductase	0	0 / 2
	938	Nicotinic acid	Cyclooxygenase-2	PTGS2	P35354	CHEMBL230	Oxidoreductase	0	0 / 2
	938	Nicotinic acid	Transthyretin	TTR	P02766	CHEMBL3194	Secreted protein	0	0 / 1
	938	Nicotinic acid	Voltage-gated potassium channel subunit Kv1.5	KCNA5	P22460	CHEMBL4306	Voltage-gated ion channel	0	0 / 1
	938	Nicotinic acid	Malate dehydrogenase, mitochondrial	MDH2	P40926	CHEMBL5917	Enzyme	0	0 / 1
	938	Nicotinic acid	Dual-specificity tyrosine-phosphorylation regulated kinase 1A	DYRK1A	Q13627	CHEMBL2292	Kinase	0	0 / 1
	938	Nicotinic acid	Dihydrofolate reductase (by homology)	DHFR	P00374	CHEMBL202	Oxidoreductase	0	0 / 1
	938	Nicotinic acid	Malonyl-CoA decarboxylase	MLYCD	O95822	CHEMBL4698	Enzyme	0	0 / 1
	938	Nicotinic acid	Cytochrome P450 51	CYP51A1	Q16850	CHEMBL3849	Cytochrome P450	0	0 / 1
	938	Nicotinic acid	Macrophage migration inhibitory factor	MIF	P14174	CHEMBL2085	Enzyme	0	0 / 1
	938	Nicotinic acid	C-C chemokine receptor type 1	CCR1	P32246	CHEMBL2413	Family A G protein-coupled receptor	0	0 / 1
	938	Nicotinic acid	Adenosine A2a receptor	ADORA2A	P29274	CHEMBL251	Family A G protein-coupled receptor	0	0 / 1
	938	Nicotinic acid	Lysine-specific demethylase 4D-like	KDM4E	B2RXH2	CHEMBL1293226	Eraser	0	1 / 1
	938	Nicotinic acid	Lysine-specific demethylase 4A	KDM4A	O75164	CHEMBL5896	Eraser	0	1 / 1
	938	Nicotinic acid	Lysine-specific demethylase 4D	KDM4D	Q6B0I6	CHEMBL6138	Eraser	0	1 / 1
	938	Nicotinic acid	Lysine-specific demethylase 4C	KDM4C	Q9H3R0	CHEMBL6175	Eraser	0	1 / 1
	938	Nicotinic acid	Carbonic anhydrase I	CA1	P00915	CHEMBL261	Lyase	0	8 / 1
	938	Nicotinic acid	Heat shock protein HSP 90-alpha	HSP90AA1	P07900	CHEMBL3880	Other cytosolic protein	0	1 / 1
	938	Nicotinic acid	G-protein coupled receptor 35	GPR35	Q9HC97	CHEMBL1293267	Family A G protein-coupled receptor	0	1 / 1
	970	Oxalacetic acid	Egl nine homolog 1	EGLN1	Q9GZT9	CHEMBL5697	Oxidoreductase	0.0649511	0 / 2
	970	Oxalacetic acid	Hydroxyacid oxidase 1	HAO1	Q9UJM8	CHEMBL4229	Enzyme	0.0238327	0 / 1
	970	Oxalacetic acid	Histone deacetylase 3	HDAC3	O15379	CHEMBL1829	Eraser	0	0 / 1
	970	Oxalacetic acid	ATP-citrate synthase	ACLY	P53396	CHEMBL3720	Enzyme	0	0 / 1
	970	Oxalacetic acid	Lysine-specific demethylase 2A	KDM2A	Q9Y2K7	CHEMBL1938210	Eraser	0	0 / 1
	970	Oxalacetic acid	Histone lysine demethylase PHF8	PHF8	Q9UPP1	CHEMBL1938212	Eraser	0	0 / 1
	970	Oxalacetic acid	Lysine-specific demethylase 5C	KDM5C	P41229	CHEMBL2163176	Eraser	0	0 / 1
	970	Oxalacetic acid	Neuronal acetylcholine receptor protein alpha-7 subunit (by homology)	CHRNA7	P36544	CHEMBL2492	Ligand-gated ion channel	0	0 / 2
	970	Oxalacetic acid	Squalene synthetase (by homology)	FDFT1	P37268	CHEMBL3338	Enzyme	0	0 / 1
	970	Oxalacetic acid	Aldose reductase	AKR1B1	P15121	CHEMBL1900	Enzyme	0	0 / 1
	970	Oxalacetic acid	Protein farnesyltransferase	FNTA FNTB	P49354 P49356	CHEMBL2094108	Enzyme	0	0 / 3
	970	Oxalacetic acid	HMG-CoA reductase	HMGCR	P04035	CHEMBL402	Oxidoreductase	0	0 / 1
	970	Oxalacetic acid	Indolethylamine N-methyltransferase	INMT	O95050	CHEMBL2131	Enzyme	0	1 / 0
	970	Oxalacetic acid	GABA transporter 1	SLC6A1	P30531	CHEMBL1903	Electrochemical transporter	0	0 / 1
	970	Oxalacetic acid	GABA-A receptor; alpha-1/beta-2/gamma-2	GABRA1 GABRB2 GABRG2	P14867 P47870 P18507	CHEMBL2095172	Ligand-gated ion channel	0	0 / 1
	970	Oxalacetic acid	GABA A receptor alpha-3/beta-2/gamma-2	GABRA3 GABRB2 GABRG2	P34903 P47870 P18507	CHEMBL2111339	Ligand-gated ion channel	0	0 / 1
	970	Oxalacetic acid	GABA A receptor alpha-2/beta-2/gamma-2	GABRA2 GABRB2 GABRG2	P47869 P47870 P18507	CHEMBL2111413	Ligand-gated ion channel	0	0 / 1
	970	Oxalacetic acid	GABA-B receptor	GABBR2 GABBR1	O75899 Q9UBS5	CHEMBL2111463	Family C G protein-coupled receptor	0	0 / 1
	970	Oxalacetic acid	GABA receptor rho-1 subunit	GABRR1	P24046	CHEMBL3561	Ligand-gated ion channel	0	0 / 1
	970	Oxalacetic acid	GABA transporter 3	SLC6A11	P48066	CHEMBL5208	Electrochemical transporter	0	0 / 1
	970	Oxalacetic acid	Solute carrier family 22 member 6 (by homology)	SLC22A6	Q4U2R8	CHEMBL1641347	Electrochemical transporter	0	0 / 2
	970	Oxalacetic acid	GABA transporter 2 (by homology)	SLC6A13	Q9NSD5	CHEMBL4535	Electrochemical transporter	0	0 / 1
	970	Oxalacetic acid	Excitatory amino acid transporter 3	SLC1A1	P43005	CHEMBL2721	Electrochemical transporter	0	0 / 1
	970	Oxalacetic acid	Excitatory amino acid transporter 2	SLC1A2	P43004	CHEMBL4973	Electrochemical transporter	0	0 / 1
	970	Oxalacetic acid	Fatty acid binding protein adipocyte	FABP4	P15090	CHEMBL2083	Fatty acid binding protein family	0	0 / 1
	970	Oxalacetic acid	Peroxisome proliferator-activated receptor alpha	PPARA	Q07869	CHEMBL239	Nuclear receptor	0	0 / 3
	970	Oxalacetic acid	Fatty acid binding protein muscle	FABP3	P05413	CHEMBL3344	Fatty acid binding protein family	0	0 / 1
	970	Oxalacetic acid	Fatty acid binding protein epidermal	FABP5	Q01469	CHEMBL3674	Fatty acid binding protein family	0	0 / 1
	970	Oxalacetic acid	Peroxisome proliferator-activated receptor delta	PPARD	Q03181	CHEMBL3979	Nuclear receptor	0	0 / 2
	970	Oxalacetic acid	Free fatty acid receptor 1	FFAR1	O14842	CHEMBL4422	Family A G protein-coupled receptor	0	0 / 1
	970	Oxalacetic acid	Fatty acid binding protein intestinal	FABP2	P12104	CHEMBL4879	Fatty acid binding protein family	0	0 / 1
	985	Palmitic acid	Fatty acid binding protein adipocyte	FABP4	P15090	CHEMBL2083	Fatty acid binding protein family	0.935895	20 / 3
	985	Palmitic acid	Peroxisome proliferator-activated receptor alpha	PPARA	Q07869	CHEMBL239	Nuclear receptor	0.935895	160 / 9
	985	Palmitic acid	Fatty acid binding protein muscle	FABP3	P05413	CHEMBL3344	Fatty acid binding protein family	0.935895	9 / 5
	985	Palmitic acid	Fatty acid binding protein epidermal	FABP5	Q01469	CHEMBL3674	Fatty acid binding protein family	0.935895	3 / 2
	985	Palmitic acid	Peroxisome proliferator-activated receptor delta	PPARD	Q03181	CHEMBL3979	Nuclear receptor	0.935895	148 / 7
	985	Palmitic acid	Fatty acid binding protein intestinal	FABP2	P12104	CHEMBL4879	Fatty acid binding protein family	0.935895	1 / 1
	985	Palmitic acid	Free fatty acid receptor 1	FFAR1	O14842	CHEMBL4422	Family A G protein-coupled receptor	0.598213	151 / 3
	985	Palmitic acid	Solute carrier family 22 member 6 (by homology)	SLC22A6	Q4U2R8	CHEMBL1641347	Electrochemical transporter	0.207866	0 / 2
	985	Palmitic acid	Dual specificity phosphatase Cdc25A	CDC25A	P30304	CHEMBL3775	Phosphatase	0.198809	18 / 14
	985	Palmitic acid	11-beta-hydroxysteroid dehydrogenase 1	HSD11B1	P28845	CHEMBL4235	Enzyme	0.153377	78 / 22
	985	Palmitic acid	Aldo-keto reductase family 1 member B10	AKR1B10	O60218	CHEMBL5983	Enzyme	0.126154	0 / 7
	985	Palmitic acid	DNA polymerase beta	POLB	P06746	CHEMBL2392	Enzyme	0.108018	2 / 5
	985	Palmitic acid	Vitamin D receptor	VDR	P11473	CHEMBL1977	Nuclear receptor	0.0898721	2 / 2
	985	Palmitic acid	Bile acid receptor FXR	NR1H4	Q96RI1	CHEMBL2047	Nuclear receptor	0.0898721	96 / 11
	985	Palmitic acid	Histone lysine demethylase PHF8	PHF8	Q9UPP1	CHEMBL1938212	Eraser	0.0898721	0 / 1
	985	Palmitic acid	UDP-glucuronosyltransferase 2B7	UGT2B7	P16662	CHEMBL4370	Enzyme	0.0898721	0 / 20
	985	Palmitic acid	Cytochrome P450 19A1	CYP19A1	P11511	CHEMBL1978	Cytochrome P450	0.0807924	0 / 22
	985	Palmitic acid	Corticosteroid binding globulin	SERPINA6	P08185	CHEMBL2421	Secreted protein	0.0807924	0 / 6
	985	Palmitic acid	Testis-specific androgen-binding protein	SHBG	P04278	CHEMBL3305	Secreted protein	0.0807924	0 / 26
	985	Palmitic acid	Estradiol 17-beta-dehydrogenase 3	HSD17B3	P37058	CHEMBL4234	Enzyme	0.0807924	0 / 11
	985	Palmitic acid	Glucose-6-phosphate 1-dehydrogenase	G6PD	P11413	CHEMBL5347	Enzyme	0.0807924	0 / 9
	985	Palmitic acid	GABA-B receptor (by homology)	GABBR1	Q9UBS5	CHEMBL2064	Family C G protein-coupled receptor	0.0807924	0 / 1
	985	Palmitic acid	Prostanoid EP2 receptor	PTGER2	P43116	CHEMBL1881	Family A G protein-coupled receptor	0.0807924	74 / 5
	985	Palmitic acid	Lysine-specific demethylase 2A	KDM2A	Q9Y2K7	CHEMBL1938210	Eraser	0.0807924	16 / 1
	985	Palmitic acid	Lysine-specific demethylase 5C	KDM5C	P41229	CHEMBL2163176	Eraser	0.0807924	16 / 1
	985	Palmitic acid	G-protein coupled bile acid receptor 1	GPBAR1	Q8TDU6	CHEMBL5409	Family A G protein-coupled receptor	0.0717159	4 / 15
	985	Palmitic acid	Niemann-Pick C1-like protein 1	NPC1L1	Q9UHC9	CHEMBL2027	Other membrane protein	0.062622	0 / 6
	985	Palmitic acid	GABA A receptor alpha-2/beta-2/gamma-2	GABRA2 GABRB2 GABRG2	P47869 P47870 P18507	CHEMBL2111413	Ligand-gated ion channel	0.062622	0 / 2
	985	Palmitic acid	Protein farnesyltransferase	FNTA FNTB	P49354 P49356	CHEMBL2094108	Enzyme	0.062622	20 / 8
	985	Palmitic acid	Androgen Receptor	AR	P10275	CHEMBL1871	Nuclear receptor	0.062622	1 / 33
	985	Palmitic acid	Hydroxyacid oxidase 1	HAO1	Q9UJM8	CHEMBL4229	Enzyme	0.0535561	3 / 1
	985	Palmitic acid	Prostanoid FP receptor	PTGFR	P43088	CHEMBL1987	Family A G protein-coupled receptor	0.0535561	1 / 1
	985	Palmitic acid	Protein-tyrosine phosphatase 1B	PTPN1	P18031	CHEMBL335	Phosphatase	0.0535561	120 / 27
	985	Palmitic acid	11-beta-hydroxysteroid dehydrogenase 2	HSD11B2	P80365	CHEMBL3746	Enzyme	0.0535561	11 / 3
	985	Palmitic acid	Glutathione S-transferase kappa 1	GSTK1	Q9Y2Q3	CHEMBL4491	Enzyme	0.0535561	0 / 1
	985	Palmitic acid	Leukotriene A4 hydrolase	LTA4H	P09960	CHEMBL4618	Protease	0.0535561	0 / 1
	985	Palmitic acid	Carbonic anhydrase II	CA2	P00918	CHEMBL205	Lyase	0.0535561	6 / 5
	985	Palmitic acid	Carbonic anhydrase I	CA1	P00915	CHEMBL261	Lyase	0.0535561	8 / 7
	985	Palmitic acid	Nuclear receptor subfamily 0 group B member 2	NR0B2	Q15466	CHEMBL5603	Nuclear receptor	0.0535561	1 / 0
	985	Palmitic acid	CDC45-related protein	CDC45	O75419	CHEMBL3040	Other nuclear protein	0.0535561	0 / 1
	985	Palmitic acid	Leukocyte common antigen	PTPRC	P08575	CHEMBL3243	Enzyme	0.0535561	0 / 1
	985	Palmitic acid	Peroxisome proliferator-activated receptor gamma	PPARG	P37231	CHEMBL235	Nuclear receptor	0.0535561	265 / 8
	985	Palmitic acid	Cytochrome P450 26A1	CYP26A1	O43174	CHEMBL5141	Cytochrome P450	0.0535561	7 / 0
	985	Palmitic acid	Retinoid X receptor alpha	RXRA	P19793	CHEMBL2061	Nuclear receptor	0.0535561	210 / 0
	985	Palmitic acid	Retinoic acid receptor gamma	RARG	P13631	CHEMBL2003	Nuclear receptor	0.0535561	129 / 0
	985	Palmitic acid	Retinoic acid receptor beta	RARB	P10826	CHEMBL2008	Nuclear receptor	0.0535561	135 / 0
	985	Palmitic acid	Retinoic acid receptor alpha	RARA	P10276	CHEMBL2055	Nuclear receptor	0.0535561	124 / 0
	985	Palmitic acid	Anandamide amidohydrolase	FAAH	O00519	CHEMBL2243	Enzyme	0.0535561	4 / 1
	985	Palmitic acid	Telomerase reverse transcriptase	TERT	O14746	CHEMBL2916	Enzyme	0.0535561	1 / 1
	985	Palmitic acid	Fatty acid-binding protein, liver	FABP1	P07148	CHEMBL5421	Fatty acid binding protein family	0.0535561	1 / 1
	985	Palmitic acid	Cytochrome P450 26B1	CYP26B1	Q9NR63	CHEMBL3713687	Cytochrome P450	0.0535561	9 / 0
	985	Palmitic acid	Retinoid X receptor gamma (by homology)	RXRG	P48443	CHEMBL2004	Nuclear receptor	0.0535561	105 / 0
	985	Palmitic acid	G-protein coupled receptor 120	FFAR4	Q5NUL3	CHEMBL5339	Family A G protein-coupled receptor	0.0535561	15 / 0
	985	Palmitic acid	Voltage-gated calcium channel alpha2/delta subunit 1	CACNA2D1	P54289	CHEMBL1919	Calcium channel auxiliary subunit alpha2delta family	0.0535561	0 / 4
	985	Palmitic acid	Retinoid X receptor beta	RXRB	P28702	CHEMBL1870	Nuclear receptor	0.0535561	69 / 0
	985	Palmitic acid	Monocarboxylate transporter 1 (by homology)	SLC16A1	P53985	CHEMBL4360	Electrochemical transporter	0.0535561	13 / 0
	985	Palmitic acid	Arachidonate 15-lipoxygenase	ALOX15	P16050	CHEMBL2903	Enzyme	0.0535561	2 / 0
	985	Palmitic acid	Arachidonate 12-lipoxygenase	ALOX12	P18054	CHEMBL3687	Enzyme	0.0535561	3 / 0
	985	Palmitic acid	Prostanoid EP4 receptor	PTGER4	P35408	CHEMBL1836	Family A G protein-coupled receptor	0.0535561	73 / 0
	985	Palmitic acid	Glycine receptor subunit alpha-1	GLRA1	P23415	CHEMBL5845	Ligand-gated ion channel	0.0535561	1 / 0
	985	Palmitic acid	Epoxide hydratase	EPHX2	P34913	CHEMBL2409	Protease	0.0535561	58 / 0
	985	Palmitic acid	Multidrug resistance-associated protein 1	ABCC1	P33527	CHEMBL3004	Primary active transporter	0.0535561	1 / 0
	985	Palmitic acid	P-glycoprotein 1	ABCB1	P08183	CHEMBL4302	Primary active transporter	0.0535561	1 / 0
	985	Palmitic acid	Neuronal acetylcholine receptor protein alpha-7 subunit (by homology)	CHRNA7	P36544	CHEMBL2492	Ligand-gated ion channel	0.0535561	0 / 2
	985	Palmitic acid	Cytosolic phospholipase A2	PLA2G4A	P47712	CHEMBL3816	Enzyme	0.0535561	62 / 0
	985	Palmitic acid	Prostaglandin E synthase	PTGES	O14684	CHEMBL5658	Enzyme	0.0535561	34 / 8
	985	Palmitic acid	Acyl-CoA desaturase	SCD	O00767	CHEMBL5555	Enzyme	0.0535561	11 / 1
	985	Palmitic acid	SUMO-activating enzyme	SAE1 UBA2	Q9UBE0 Q9UBT2	CHEMBL2095174	Enzyme	0.0535561	0 / 2
	985	Palmitic acid	Metabotropic glutamate receptor 5	GRM5	P41594	CHEMBL3227	Family C G protein-coupled receptor	0.0535561	0 / 4
	985	Palmitic acid	Plasminogen	PLG	P00747	CHEMBL1801	Protease	0.0535561	1 / 1
	985	Palmitic acid	Serotonin 2b (5-HT2b) receptor	HTR2B	P41595	CHEMBL1833	Family A G protein-coupled receptor	0.0535561	2 / 0
	985	Palmitic acid	Nuclear receptor ROR-beta	RORB	Q92753	CHEMBL3091268	Nuclear receptor	0.0535561	1 / 0
	985	Palmitic acid	MAP kinase ERK2	MAPK1	P28482	CHEMBL4040	Kinase	0.0535561	3 / 0
	985	Palmitic acid	Nuclear receptor ROR-alpha	RORA	P35398	CHEMBL5868	Nuclear receptor	0.0535561	1 / 0
	985	Palmitic acid	G protein-coupled receptor 44	PTGDR2	Q9Y5Y4	CHEMBL5071	Family A G protein-coupled receptor	0.0535561	187 / 0
	985	Palmitic acid	Intercellular adhesion molecule (ICAM-1), Integrin alpha-L/beta-2	ITGAL ICAM1 ITGB2	P20701 P05362 P05107	CHEMBL2096661	Membrane receptor	0.0535561	6 / 0
	985	Palmitic acid	Thromboxane A2 receptor	TBXA2R	P21731	CHEMBL2069	Family A G protein-coupled receptor	0	129 / 0
	985	Palmitic acid	Hepatocyte nuclear factor 4-alpha	HNF4A	P41235	CHEMBL5398	Unclassified protein	0	9 / 0
	985	Palmitic acid	Matrix metalloproteinase 2	MMP2	P08253	CHEMBL333	Protease	0	26 / 0
	985	Palmitic acid	Aldo-keto reductase family 1 member C1	AKR1C1	Q04828	CHEMBL5905	Enzyme	0	2 / 0
	985	Palmitic acid	HMG-CoA reductase	HMGCR	P04035	CHEMBL402	Oxidoreductase	0	27 / 21
	985	Palmitic acid	Autotaxin	ENPP2	Q13822	CHEMBL3691	Enzyme	0	23 / 0
	985	Palmitic acid	Progesterone receptor	PGR	P06401	CHEMBL208	Nuclear receptor	0	12 / 0
	985	Palmitic acid	Transient receptor potential cation channel subfamily A member 1	TRPA1	O75762	CHEMBL6007	Voltage-gated ion channel	0	1 / 0
	985	Palmitic acid	Methionine aminopeptidase 1	METAP1	P53582	CHEMBL2474	Protease	0	2 / 0
	985	Palmitic acid	Plasma retinol-binding protein	RBP4	P02753	CHEMBL3100	Secreted protein	0	14 / 0
	985	Palmitic acid	Glucagon	GCG	P01275	CHEMBL5736	Unclassified protein	0	40 / 0
	985	Palmitic acid	Steryl-sulfatase	STS	P08842	CHEMBL3559	Enzyme	0	3 / 0
	985	Palmitic acid	Prostanoid DP receptor	PTGDR	Q13258	CHEMBL4427	Family A G protein-coupled receptor	0	122 / 0
	985	Palmitic acid	Gamma-secretase	PSEN2 PSENEN NCSTN APH1A PSEN1 APH1B	P49810 Q9NZ42 Q92542 Q96BI3 P49768 Q8WW43	CHEMBL2094135	Protease	0	5 / 0
	985	Palmitic acid	Leukocyte adhesion glycoprotein LFA-1 alpha	ITGAL	P20701	CHEMBL1803	Adhesion	0	6 / 0
	985	Palmitic acid	AMPK alpha2/beta1/gamma1	PRKAG1 PRKAB1 PRKAA2	P54619 Q9Y478 P54646	CHEMBL3038455	Kinase	0	8 / 0
	985	Palmitic acid	Thyroid hormone receptor alpha	THRA	P10827	CHEMBL1860	Nuclear receptor	0	13 / 0
	985	Palmitic acid	Thyroid hormone receptor beta-1	THRB	P10828	CHEMBL1947	Nuclear receptor	0	13 / 0
	985	Palmitic acid	Neprilysin (by homology)	MME	P08473	CHEMBL1944	Protease	0	4 / 0
	985	Palmitic acid	Prostanoid EP3 receptor	PTGER3	P43115	CHEMBL3710	Family A G protein-coupled receptor	0	16 / 0
	985	Palmitic acid	Diacylglycerol O-acyltransferase 1	DGAT1	O75907	CHEMBL6009	Enzyme	0	75 / 0
	985	Palmitic acid	Alpha-2b adrenergic receptor	ADRA2B	P18089	CHEMBL1942	Family A G protein-coupled receptor	0	1 / 0
	985	Palmitic acid	MAP kinase p38 alpha	MAPK14	Q16539	CHEMBL260	Kinase	0	12 / 0
	985	Palmitic acid	Prostaglandin E synthase 2	PTGES2	Q9H7Z7	CHEMBL4411	Enzyme	0	6 / 0
	999	Phenylacetic acid	Aldose reductase	AKR1B1	P15121	CHEMBL1900	Enzyme	0.125818	4 / 6
	999	Phenylacetic acid	Interleukin-8	CXCL8	P10145	CHEMBL2157	Secreted protein	0.0849737	0 / 3
	999	Phenylacetic acid	Cyclooxygenase-1	PTGS1	P23219	CHEMBL221	Oxidoreductase	0.0849737	0 / 24
	999	Phenylacetic acid	Cyclooxygenase-2	PTGS2	P35354	CHEMBL230	Oxidoreductase	0.0849737	0 / 58
	999	Phenylacetic acid	Solute carrier family 22 member 6 (by homology)	SLC22A6	Q4U2R8	CHEMBL1641347	Electrochemical transporter	0.0849737	0 / 1
	999	Phenylacetic acid	Intermediate conductance calcium-activated potassium channel protein 4	KCNN4	O15554	CHEMBL4305	Voltage-gated ion channel	0.0649511	0 / 4
	999	Phenylacetic acid	Voltage-gated calcium channel alpha2/delta subunit 1 (by homology)	CACNA2D1	P54289	CHEMBL1919	Calcium channel auxiliary subunit alpha2delta family	0.0649511	0 / 13
	999	Phenylacetic acid	Aldo-keto-reductase family 1 member C3	AKR1C3	P42330	CHEMBL4681	Enzyme	0.0443083	0 / 2
	999	Phenylacetic acid	Hydroxycarboxylic acid receptor 2	HCAR2	Q8TDS4	CHEMBL3785	Family A G protein-coupled receptor	0.0339707	8 / 0
	999	Phenylacetic acid	Aminopeptidase B	RNPEP	Q9H4A4	CHEMBL2432	Protease	0.0339707	2 / 0
	999	Phenylacetic acid	Carbonic anhydrase II	CA2	P00918	CHEMBL205	Lyase	0.0238327	14 / 7
	999	Phenylacetic acid	Monoamine oxidase B	MAOB	P27338	CHEMBL2039	Oxidoreductase	0.0238327	7 / 0
	999	Phenylacetic acid	Egl nine homolog 3	EGLN3	Q9H6Z9	CHEMBL5705	Enzyme	0.0238327	3 / 0
	999	Phenylacetic acid	Monoamine oxidase A	MAOA	P21397	CHEMBL1951	Oxidoreductase	0.0238327	2 / 0
	999	Phenylacetic acid	Monocarboxylate transporter 1 (by homology)	SLC16A1	P53985	CHEMBL4360	Electrochemical transporter	0.0238327	5 / 0
	999	Phenylacetic acid	D-amino-acid oxidase	DAO	P14920	CHEMBL5485	Enzyme	0.0238327	2 / 0
	999	Phenylacetic acid	Kynurenine 3-monooxygenase (by homology)	KMO	O15229	CHEMBL2145	Oxidoreductase	0	14 / 0
	999	Phenylacetic acid	Acyl coenzyme A:cholesterol acyltransferase	CES1	P23141	CHEMBL2265	Enzyme	0	0 / 27
	999	Phenylacetic acid	Carboxylesterase 2	CES2	O00748	CHEMBL3180	Enzyme	0	0 / 28
	999	Phenylacetic acid	Calpain 2	CAPN2	P17655	CHEMBL2382	Protease	0	1 / 0
	999	Phenylacetic acid	Calpain 1	CAPN1	P07384	CHEMBL3891	Protease	0	1 / 0
	999	Phenylacetic acid	Neuronal acetylcholine receptor protein alpha-7 subunit	CHRNA7	P36544	CHEMBL2492	Ligand-gated ion channel	0	1 / 0
	999	Phenylacetic acid	Aryl hydrocarbon receptor	AHR	P35869	CHEMBL3201	Transcription factor	0	1 / 0
	999	Phenylacetic acid	Cystine/glutamate transporter	SLC7A11	Q9UPY5	CHEMBL1075149	Electrochemical transporter	0	0 / 1
	999	Phenylacetic acid	Aminopeptidase N	ANPEP	P15144	CHEMBL1907	Protease	0	0 / 1
	999	Phenylacetic acid	Aminopeptidase A	ENPEP	Q07075	CHEMBL3439	Protease	0	0 / 1
	999	Phenylacetic acid	Aldo-keto reductase family 1 member C1	AKR1C1	Q04828	CHEMBL5905	Enzyme	0	0 / 1
	999	Phenylacetic acid	14-3-3 protein gamma	YWHAG	P61981	CHEMBL1293296	Unclassified protein	0	0 / 1
	999	Phenylacetic acid	Carboxypeptidase N, catalytic subunit	CPN1	P15169	CHEMBL4713	Protease	0	0 / 2
	999	Phenylacetic acid	Peptidyl-glycine alpha-amidating monooxygenase	PAM	P19021	CHEMBL2544	Enzyme	0	2 / 1
	999	Phenylacetic acid	Fatty acid-binding protein, liver (by homology)	FABP1	P07148	CHEMBL5421	Fatty acid binding protein family	0	0 / 1
	999	Phenylacetic acid	Carbonic anhydrase VII	CA7	P43166	CHEMBL2326	Lyase	0	5 / 0
	999	Phenylacetic acid	Carbonic anhydrase XIV	CA14	Q9ULX7	CHEMBL3510	Lyase	0	5 / 0
	999	Phenylacetic acid	Carbonic anhydrase VB	CA5B	Q9Y2D0	CHEMBL3969	Lyase	0	2 / 0
	999	Phenylacetic acid	Carbonic anhydrase VA	CA5A	P35218	CHEMBL4789	Lyase	0	3 / 0
	999	Phenylacetic acid	Carbonic anhydrase XIII (by homology)	CA13	Q8N1Q1	CHEMBL3912	Lyase	0	2 / 0
	999	Phenylacetic acid	Carbonic anhydrase III	CA3	P07451	CHEMBL2885	Lyase	0	1 / 0
	999	Phenylacetic acid	Carbonic anhydrase IV	CA4	P22748	CHEMBL3729	Lyase	0	3 / 0
	999	Phenylacetic acid	Estrogen receptor alpha	ESR1	P03372	CHEMBL206	Nuclear receptor	0	0 / 2
	999	Phenylacetic acid	Estrogen receptor beta	ESR2	Q92731	CHEMBL242	Nuclear receptor	0	0 / 2
	999	Phenylacetic acid	Serine/threonine-protein kinase PIM1	PIM1	P11309	CHEMBL2147	Kinase	0	2 / 0
	999	Phenylacetic acid	Acetylcholinesterase	ACHE	P22303	CHEMBL220	Hydrolase	0	1 / 0
	999	Phenylacetic acid	Renin	REN	P00797	CHEMBL286	Protease	0	2 / 0
	999	Phenylacetic acid	Muscarinic acetylcholine receptor M4	CHRM4	P08173	CHEMBL1821	Family A G protein-coupled receptor	0	0 / 7
	999	Phenylacetic acid	Muscarinic acetylcholine receptor M2	CHRM2	P08172	CHEMBL211	Family A G protein-coupled receptor	0	0 / 10
	999	Phenylacetic acid	Muscarinic acetylcholine receptor M1	CHRM1	P11229	CHEMBL216	Family A G protein-coupled receptor	0	0 / 10
	999	Phenylacetic acid	Muscarinic acetylcholine receptor M3	CHRM3	P20309	CHEMBL245	Family A G protein-coupled receptor	0	0 / 10
	999	Phenylacetic acid	Monoglyceride lipase	MGLL	Q99685	CHEMBL4191	Enzyme	0	0 / 1
	999	Phenylacetic acid	Peroxisome proliferator-activated receptor alpha (by homology)	PPARA	Q07869	CHEMBL239	Nuclear receptor	0	1 / 0
	999	Phenylacetic acid	Estradiol 17-beta-dehydrogenase 3	HSD17B3	P37058	CHEMBL4234	Enzyme	0	0 / 5
	999	Phenylacetic acid	11-beta-hydroxysteroid dehydrogenase 1	HSD11B1	P28845	CHEMBL4235	Enzyme	0	0 / 5
	999	Phenylacetic acid	Butyrylcholinesterase	BCHE	P06276	CHEMBL1914	Hydrolase	0	0 / 1
	999	Phenylacetic acid	Farnesyl diphosphate synthase	FDPS	P14324	CHEMBL1782	Transferase	0	1 / 0
	999	Phenylacetic acid	Prostanoid DP receptor	PTGDR	Q13258	CHEMBL4427	Family A G protein-coupled receptor	0	1 / 0
	999	Phenylacetic acid	G protein-coupled receptor 44	PTGDR2	Q9Y5Y4	CHEMBL5071	Family A G protein-coupled receptor	0	4 / 0
	999	Phenylacetic acid	Thrombin	F2	P00734	CHEMBL204	Protease	0	0 / 2
	999	Phenylacetic acid	Tyrosine-protein kinase FYN	FYN	P06241	CHEMBL1841	Kinase	0	1 / 0
	999	Phenylacetic acid	Tyrosine-protein kinase LCK	LCK	P06239	CHEMBL258	Kinase	0	1 / 0
	999	Phenylacetic acid	Histone deacetylase 6	HDAC6	Q9UBN7	CHEMBL1865	Eraser	0	0 / 1
	999	Phenylacetic acid	Anandamide amidohydrolase	FAAH	O00519	CHEMBL2243	Enzyme	0	0 / 1
	999	Phenylacetic acid	Glutamate carboxypeptidase II	FOLH1	Q04609	CHEMBL1892	Protease	0	6 / 1
	999	Phenylacetic acid	Histone deacetylase 3	HDAC3	O15379	CHEMBL1829	Eraser	0	1 / 0
	999	Phenylacetic acid	Thromboxane-A synthase	TBXAS1	P24557	CHEMBL1835	Cytochrome P450	0	0 / 2
	999	Phenylacetic acid	Gamma-secretase	PSEN2 PSENEN NCSTN APH1A PSEN1 APH1B	P49810 Q9NZ42 Q92542 Q96BI3 P49768 Q8WW43	CHEMBL2094135	Protease	0	0 / 2
	999	Phenylacetic acid	Cannabinoid receptor 1	CNR1	P21554	CHEMBL218	Family A G protein-coupled receptor	0	0 / 1
	999	Phenylacetic acid	Cannabinoid receptor 2	CNR2	P34972	CHEMBL253	Family A G protein-coupled receptor	0	0 / 1
	999	Phenylacetic acid	Metabotropic glutamate receptor 1	GRM1	Q13255	CHEMBL3772	Family C G protein-coupled receptor	0	0 / 1
	999	Phenylacetic acid	Sigma opioid receptor (by homology)	SIGMAR1	Q99720	CHEMBL287	Membrane receptor	0	0 / 1
	999	Phenylacetic acid	Carbonic anhydrase I	CA1	P00915	CHEMBL261	Lyase	0	14 / 2
	999	Phenylacetic acid	Angiotensin-converting enzyme (by homology)	ACE	P12821	CHEMBL1808	Protease	0	3 / 0
	999	Phenylacetic acid	Lysine-specific demethylase 6B	KDM6B	O15054	CHEMBL1938211	Eraser	0	1 / 0
	999	Phenylacetic acid	Lysine-specific demethylase 4C	KDM4C	Q9H3R0	CHEMBL6175	Eraser	0	1 / 0
	999	Phenylacetic acid	Steroid 5-alpha-reductase 2	SRD5A2	P31213	CHEMBL1856	Oxidoreductase	0	0 / 8
	999	Phenylacetic acid	Neuronal acetylcholine receptor; alpha4/beta2	CHRNA4 CHRNB2	P43681 P17787	CHEMBL1907589	Ligand-gated ion channel	0	1 / 0
	999	Phenylacetic acid	Transient receptor potential cation channel subfamily M member 8 (by homology)	TRPM8	Q7Z2W7	CHEMBL1075319	Voltage-gated ion channel	0	0 / 4
	999	Phenylacetic acid	Casein kinase II alpha	CSNK2A1	P68400	CHEMBL3629	Kinase	0	1 / 0
	999	Phenylacetic acid	Casein kinase II alpha (prime)	CSNK2A2	P19784	CHEMBL4070	Kinase	0	1 / 0
	999	Phenylacetic acid	Palmitoleoyl-protein carboxylesterase NOTUM	NOTUM	Q6P988	CHEMBL3714531	Hydrolase	0	2 / 0
	999	Phenylacetic acid	GABA-A receptor; alpha-1/beta-2/gamma-2	GABRA1 GABRB2 GABRG2	P14867 P47870 P18507	CHEMBL2095172	Ligand-gated ion channel	0	0 / 3
	999	Phenylacetic acid	Serotonin transporter	SLC6A4	P31645	CHEMBL228	Electrochemical transporter	0	0 / 4
	999	Phenylacetic acid	Dopamine transporter	SLC6A3	Q01959	CHEMBL238	Electrochemical transporter	0	0 / 7
	999	Phenylacetic acid	Dihydroorotase	CAD	P27708	CHEMBL3093	Enzyme	0	2 / 0
	999	Phenylacetic acid	Flap endonuclease 1	FEN1	P39748	CHEMBL5027	Enzyme	0	2 / 0
	999	Phenylacetic acid	Heat shock protein HSP 90-alpha	HSP90AA1	P07900	CHEMBL3880	Other cytosolic protein	0	1 / 0
	999	Phenylacetic acid	Norepinephrine transporter	SLC6A2	P23975	CHEMBL222	Electrochemical transporter	0	0 / 3
	999	Phenylacetic acid	Lysine-specific demethylase 2A	KDM2A	Q9Y2K7	CHEMBL1938210	Eraser	0	1 / 0
	999	Phenylacetic acid	Gamma-butyrobetaine dioxygenase	BBOX1	O75936	CHEMBL2163175	Enzyme	0	1 / 0
	999	Phenylacetic acid	Serotonin 2b (5-HT2b) receptor	HTR2B	P41595	CHEMBL1833	Family A G protein-coupled receptor	0	0 / 1
	999	Phenylacetic acid	GABA-A receptor; alpha-1/beta-3/gamma-2	GABRB3 GABRG2 GABRA1	P28472 P18507 P14867	CHEMBL2094121	Ligand-gated ion channel	0	0 / 1
	999	Phenylacetic acid	Serotonin 2c (5-HT2c) receptor	HTR2C	P28335	CHEMBL225	Family A G protein-coupled receptor	0	0 / 1
	999	Phenylacetic acid	Leukocyte common antigen	PTPRC	P08575	CHEMBL3243	Enzyme	0	0 / 3
	999	Phenylacetic acid	Protein-tyrosine phosphatase 1B	PTPN1	P18031	CHEMBL335	Phosphatase	0	0 / 1
	999	Phenylacetic acid	T-cell protein-tyrosine phosphatase	PTPN2	P17706	CHEMBL3807	Phosphatase	0	0 / 1
	999	Phenylacetic acid	Dual specificity protein phosphatase 3	DUSP3	P51452	CHEMBL2635	Phosphatase	0	0 / 1
	999	Phenylacetic acid	Dual specificity phosphatase Cdc25A	CDC25A	P30304	CHEMBL3775	Phosphatase	0	0 / 1
	999	Phenylacetic acid	Histone deacetylase 2	HDAC2	Q92769	CHEMBL1937	Eraser	0	0 / 1
	999	Phenylacetic acid	Histone deacetylase 5	HDAC5	Q9UQL6	CHEMBL2563	Eraser	0	0 / 2
	999	Phenylacetic acid	Histone deacetylase 7	HDAC7	Q8WUI4	CHEMBL2716	Eraser	0	0 / 2
	999	Phenylacetic acid	Histone deacetylase 4	HDAC4	P56524	CHEMBL3524	Eraser	0	0 / 2
	999	Phenylacetic acid	Histone deacetylase 9	HDAC9	Q9UKV0	CHEMBL4145	Eraser	0	0 / 1
	1117	Sulfate	Carbonic anhydrase II	CA2	P00918	CHEMBL205	Lyase	0	0 / 1
	1117	Sulfate	Carbonic anhydrase VII	CA7	P43166	CHEMBL2326	Lyase	0	0 / 1
	1117	Sulfate	Carbonic anhydrase I	CA1	P00915	CHEMBL261	Lyase	0	0 / 1
	1117	Sulfate	Carbonic anhydrase VI	CA6	P23280	CHEMBL3025	Lyase	0	0 / 1
	1117	Sulfate	Carbonic anhydrase IX	CA9	Q16790	CHEMBL3594	Lyase	0	0 / 1
	1117	Sulfate	Carbonic anhydrase IV	CA4	P22748	CHEMBL3729	Lyase	0	0 / 2
	1145	Trimethylamine oxide	Neuronal acetylcholine receptor; alpha4/beta2	CHRNA4 CHRNB2	P43681 P17787	CHEMBL1907589	Ligand-gated ion channel	0	0 / 1
	1145	Trimethylamine oxide	Neuronal acetylcholine receptor protein alpha-7 subunit	CHRNA7	P36544	CHEMBL2492	Ligand-gated ion channel	0	0 / 1
	1145	Trimethylamine oxide	Trace amine-associated receptor 5 (by homology)	TAAR5	O14804	CHEMBL3714046	Family A G protein-coupled receptor	0	0 / 1
	1530	2-Amino-1-methyl-6-phenylimidazo[4,5-b]pyridine	Tyrosine-protein kinase SRC	SRC	P12931	CHEMBL267	Kinase	0.0489529	10 / 232
	1530	2-Amino-1-methyl-6-phenylimidazo[4,5-b]pyridine	Metabotropic glutamate receptor 4	GRM4	Q14833	CHEMBL2736	Family C G protein-coupled receptor	0.0489529	9 / 0
	1530	2-Amino-1-methyl-6-phenylimidazo[4,5-b]pyridine	Epidermal growth factor receptor erbB1	EGFR	P00533	CHEMBL203	Kinase	0.0489529	54 / 125
	1530	2-Amino-1-methyl-6-phenylimidazo[4,5-b]pyridine	Carbonic anhydrase VII	CA7	P43166	CHEMBL2326	Lyase	0.0489529	34 / 0
	1530	2-Amino-1-methyl-6-phenylimidazo[4,5-b]pyridine	Carbonic anhydrase XIII	CA13	Q8N1Q1	CHEMBL3912	Lyase	0.0489529	11 / 0
	1530	2-Amino-1-methyl-6-phenylimidazo[4,5-b]pyridine	MAP kinase-activated protein kinase 2	MAPKAPK2	P49137	CHEMBL2208	Kinase	0.0489529	13 / 13
	1530	2-Amino-1-methyl-6-phenylimidazo[4,5-b]pyridine	Vascular endothelial growth factor receptor 2	KDR	P35968	CHEMBL279	Kinase	0.0489529	16 / 133
	1530	2-Amino-1-methyl-6-phenylimidazo[4,5-b]pyridine	Serotonin 7 (5-HT7) receptor	HTR7	P34969	CHEMBL3155	Family A G protein-coupled receptor	0.0489529	5 / 0
	1530	2-Amino-1-methyl-6-phenylimidazo[4,5-b]pyridine	Monoglyceride lipase	MGLL	Q99685	CHEMBL4191	Enzyme	0.0489529	8 / 0
	1530	2-Amino-1-methyl-6-phenylimidazo[4,5-b]pyridine	Cytochrome P450 17A1	CYP17A1	P05093	CHEMBL3522	Cytochrome P450	0	19 / 20
	1530	2-Amino-1-methyl-6-phenylimidazo[4,5-b]pyridine	Glutaminyl-peptide cyclotransferase	QPCT	Q16769	CHEMBL4508	Enzyme	0	19 / 0
	1530	2-Amino-1-methyl-6-phenylimidazo[4,5-b]pyridine	Mitogen-activated protein kinase kinase kinase 14	MAP3K14	Q99558	CHEMBL5888	Kinase	0	10 / 0
	1530	2-Amino-1-methyl-6-phenylimidazo[4,5-b]pyridine	Trace amine-associated receptor 1	TAAR1	Q96RJ0	CHEMBL5857	Family A G protein-coupled receptor	0	40 / 0
	1530	2-Amino-1-methyl-6-phenylimidazo[4,5-b]pyridine	Tryptophan 2,3-dioxygenase (by homology)	TDO2	P48775	CHEMBL2140	Enzyme	0	10 / 0
	1530	2-Amino-1-methyl-6-phenylimidazo[4,5-b]pyridine	Kinesin-like protein KIF20A	KIF20A	O95235	CHEMBL2021753	Other cytosolic protein	0	1 / 0
	1530	2-Amino-1-methyl-6-phenylimidazo[4,5-b]pyridine	Signal transducer and activator of transcription 3	STAT3	P40763	CHEMBL4026	Transcription factor	0	4 / 0
	1530	2-Amino-1-methyl-6-phenylimidazo[4,5-b]pyridine	Histamine H1 receptor	HRH1	P35367	CHEMBL231	Family A G protein-coupled receptor	0	2 / 0
	1530	2-Amino-1-methyl-6-phenylimidazo[4,5-b]pyridine	Carbonic anhydrase VI	CA6	P23280	CHEMBL3025	Lyase	0	8 / 0
	1530	2-Amino-1-methyl-6-phenylimidazo[4,5-b]pyridine	Histamine H4 receptor	HRH4	Q9H3N8	CHEMBL3759	Family A G protein-coupled receptor	0	34 / 0
	1530	2-Amino-1-methyl-6-phenylimidazo[4,5-b]pyridine	Tyrosine-protein kinase TIE-2	TEK	Q02763	CHEMBL4128	Kinase	0	9 / 38
	1530	2-Amino-1-methyl-6-phenylimidazo[4,5-b]pyridine	Androgen Receptor	AR	P10275	CHEMBL1871	Nuclear receptor	0	20 / 0
	1530	2-Amino-1-methyl-6-phenylimidazo[4,5-b]pyridine	LSD1/CoREST complex	RCOR1 KDM1A	Q9UKL0 O60341	CHEMBL3137262	Eraser	0	1 / 0
	1530	2-Amino-1-methyl-6-phenylimidazo[4,5-b]pyridine	Lysine-specific histone demethylase 1	KDM1A	O60341	CHEMBL6136	Eraser	0	1 / 0
	1530	2-Amino-1-methyl-6-phenylimidazo[4,5-b]pyridine	Tyrosine-protein kinase CSK	CSK	P41240	CHEMBL2634	Kinase	0	0 / 10
	1530	2-Amino-1-methyl-6-phenylimidazo[4,5-b]pyridine	Carbonic anhydrase III	CA3	P07451	CHEMBL2885	Lyase	0	2 / 0
	1530	2-Amino-1-methyl-6-phenylimidazo[4,5-b]pyridine	Carbonic anhydrase XIV	CA14	Q9ULX7	CHEMBL3510	Lyase	0	23 / 0
	1530	2-Amino-1-methyl-6-phenylimidazo[4,5-b]pyridine	Carbonic anhydrase IV	CA4	P22748	CHEMBL3729	Lyase	0	10 / 0
	1530	2-Amino-1-methyl-6-phenylimidazo[4,5-b]pyridine	Carbonic anhydrase VB	CA5B	Q9Y2D0	CHEMBL3969	Lyase	0	6 / 0
	1530	2-Amino-1-methyl-6-phenylimidazo[4,5-b]pyridine	Carbonic anhydrase VA	CA5A	P35218	CHEMBL4789	Lyase	0	7 / 0
	1530	2-Amino-1-methyl-6-phenylimidazo[4,5-b]pyridine	Cyclin-dependent kinase 1/cyclin B1	CDK1 CCNB1	P06493 P14635	CHEMBL1907602	Other cytosolic protein	0	6 / 0
	1530	2-Amino-1-methyl-6-phenylimidazo[4,5-b]pyridine	Dihydrofolate reductase	DHFR	P00374	CHEMBL202	Oxidoreductase	0	67 / 25
	1530	2-Amino-1-methyl-6-phenylimidazo[4,5-b]pyridine	Alpha-2a adrenergic receptor	ADRA2A	P08913	CHEMBL1867	Family A G protein-coupled receptor	0	7 / 0
	1530	2-Amino-1-methyl-6-phenylimidazo[4,5-b]pyridine	Monoamine oxidase A	MAOA	P21397	CHEMBL1951	Oxidoreductase	0	19 / 0
	1530	2-Amino-1-methyl-6-phenylimidazo[4,5-b]pyridine	Norepinephrine transporter	SLC6A2	P23975	CHEMBL222	Electrochemical transporter	0	2 / 0
	1530	2-Amino-1-methyl-6-phenylimidazo[4,5-b]pyridine	Serotonin 2c (5-HT2c) receptor	HTR2C	P28335	CHEMBL225	Family A G protein-coupled receptor	0	8 / 0
	1530	2-Amino-1-methyl-6-phenylimidazo[4,5-b]pyridine	Serotonin transporter	SLC6A4	P31645	CHEMBL228	Electrochemical transporter	0	3 / 0
	1530	2-Amino-1-methyl-6-phenylimidazo[4,5-b]pyridine	Cytochrome P450 1A2	CYP1A2	P05177	CHEMBL3356	Cytochrome P450	0	4 / 0
	1530	2-Amino-1-methyl-6-phenylimidazo[4,5-b]pyridine	Macrophage colony stimulating factor receptor	CSF1R	P07333	CHEMBL1844	Kinase	0	0 / 40
	1530	2-Amino-1-methyl-6-phenylimidazo[4,5-b]pyridine	Neurotrophic tyrosine kinase receptor type 2	NTRK2	Q16620	CHEMBL4898	Kinase	0	0 / 38
	1530	2-Amino-1-methyl-6-phenylimidazo[4,5-b]pyridine	Adrenergic receptor alpha-2	ADRA2C	P18825	CHEMBL1916	Family A G protein-coupled receptor	0	6 / 0
	1530	2-Amino-1-methyl-6-phenylimidazo[4,5-b]pyridine	Mineralocorticoid receptor	NR3C2	P08235	CHEMBL1994	Nuclear receptor	0	19 / 0
	1530	2-Amino-1-methyl-6-phenylimidazo[4,5-b]pyridine	Glucocorticoid receptor	NR3C1	P04150	CHEMBL2034	Nuclear receptor	0	47 / 0
	1530	2-Amino-1-methyl-6-phenylimidazo[4,5-b]pyridine	Gamma-secretase	PSEN2 PSENEN NCSTN APH1A PSEN1 APH1B	P49810 Q9NZ42 Q92542 Q96BI3 P49768 Q8WW43	CHEMBL2094135	Protease	0	3 / 0
	1530	2-Amino-1-methyl-6-phenylimidazo[4,5-b]pyridine	Cathepsin K	CTSK	P43235	CHEMBL268	Protease	0	16 / 0
	1530	2-Amino-1-methyl-6-phenylimidazo[4,5-b]pyridine	Cathepsin S	CTSS	P25774	CHEMBL2954	Protease	0	16 / 0
	1530	2-Amino-1-methyl-6-phenylimidazo[4,5-b]pyridine	Nicotinamide phosphoribosyltransferase	NAMPT	P43490	CHEMBL1744525	Enzyme	0	4 / 0
	1530	2-Amino-1-methyl-6-phenylimidazo[4,5-b]pyridine	LDL-associated phospholipase A2	PLA2G7	Q13093	CHEMBL3514	Enzyme	0	5 / 0
	1530	2-Amino-1-methyl-6-phenylimidazo[4,5-b]pyridine	Cyclin-dependent kinase 6	CDK6	Q00534	CHEMBL2508	Kinase	0	0 / 2
	1530	2-Amino-1-methyl-6-phenylimidazo[4,5-b]pyridine	Steryl-sulfatase	STS	P08842	CHEMBL3559	Enzyme	0	12 / 0
	1530	2-Amino-1-methyl-6-phenylimidazo[4,5-b]pyridine	Thromboxane-A synthase	TBXAS1	P24557	CHEMBL1835	Cytochrome P450	0	12 / 0
	1530	2-Amino-1-methyl-6-phenylimidazo[4,5-b]pyridine	Alpha-1a adrenergic receptor (by homology)	ADRA1A	P35348	CHEMBL229	Family A G protein-coupled receptor	0	18 / 0
	1530	2-Amino-1-methyl-6-phenylimidazo[4,5-b]pyridine	Delta opioid receptor	OPRD1	P41143	CHEMBL236	Family A G protein-coupled receptor	0	5 / 0
	1530	2-Amino-1-methyl-6-phenylimidazo[4,5-b]pyridine	Microtubule-associated protein tau	MAPT	P10636	CHEMBL1293224	Unclassified protein	0	2 / 0
	1530	2-Amino-1-methyl-6-phenylimidazo[4,5-b]pyridine	Protein farnesyltransferase	FNTA FNTB	P49354 P49356	CHEMBL2094108	Enzyme	0	10 / 0
	1530	2-Amino-1-methyl-6-phenylimidazo[4,5-b]pyridine	Geranylgeranyl transferase type I	PGGT1B FNTA	P53609 P49354	CHEMBL2095164	Enzyme	0	6 / 0
	1530	2-Amino-1-methyl-6-phenylimidazo[4,5-b]pyridine	Serotonin 6 (5-HT6) receptor	HTR6	P50406	CHEMBL3371	Family A G protein-coupled receptor	0	16 / 0
	1530	2-Amino-1-methyl-6-phenylimidazo[4,5-b]pyridine	G-protein coupled estrogen receptor 1	GPER1	Q99527	CHEMBL5872	Family A G protein-coupled receptor	0	1 / 0
	1530	2-Amino-1-methyl-6-phenylimidazo[4,5-b]pyridine	Estrogen receptor beta (by homology)	ESR2	Q92731	CHEMBL242	Nuclear receptor	0	1 / 0
	1530	2-Amino-1-methyl-6-phenylimidazo[4,5-b]pyridine	Phosphatidylinositol-4-phosphate 3-kinase C2 domain-containing subunit gamma	PIK3C2G	O75747	CHEMBL1163120	Enzyme	0	0 / 1
	1530	2-Amino-1-methyl-6-phenylimidazo[4,5-b]pyridine	Dual specificity protein kinase CLK2	CLK2	P49760	CHEMBL4225	Kinase	0	0 / 1
	1530	2-Amino-1-methyl-6-phenylimidazo[4,5-b]pyridine	Interleukin-1 receptor-associated kinase 3	IRAK3	Q9Y616	CHEMBL5081	Kinase	0	0 / 1
	1530	2-Amino-1-methyl-6-phenylimidazo[4,5-b]pyridine	Bone morphogenetic protein receptor type-1B	BMPR1B	O00238	CHEMBL5476	Kinase	0	0 / 2
	1530	2-Amino-1-methyl-6-phenylimidazo[4,5-b]pyridine	Dopamine D1 receptor	DRD1	P21728	CHEMBL2056	Family A G protein-coupled receptor	0	3 / 0
	1530	2-Amino-1-methyl-6-phenylimidazo[4,5-b]pyridine	Serotonin 5a (5-HT5a) receptor	HTR5A	P47898	CHEMBL3426	Family A G protein-coupled receptor	0	11 / 0
	1530	2-Amino-1-methyl-6-phenylimidazo[4,5-b]pyridine	Cholesterol esterase	CEL	P19835	CHEMBL3219	Enzyme	0	2 / 0
	1530	2-Amino-1-methyl-6-phenylimidazo[4,5-b]pyridine	Serine/threonine-protein kinase Sgk1	SGK1	O00141	CHEMBL2343	Kinase	0	0 / 15
	1530	2-Amino-1-methyl-6-phenylimidazo[4,5-b]pyridine	Insulin-like growth factor I receptor	IGF1R	P08069	CHEMBL1957	Kinase	0	0 / 31
	1530	2-Amino-1-methyl-6-phenylimidazo[4,5-b]pyridine	NT-3 growth factor receptor	NTRK3	Q16288	CHEMBL5608	Kinase	0	0 / 4
	1530	2-Amino-1-methyl-6-phenylimidazo[4,5-b]pyridine	Pyruvate kinase isozymes M1/M2	PKM	P14618	CHEMBL1075189	Enzyme	0	1 / 0
	1530	2-Amino-1-methyl-6-phenylimidazo[4,5-b]pyridine	Glycine transporter 1 (by homology)	SLC6A9	P48067	CHEMBL2337	Electrochemical transporter	0	2 / 0
	1530	2-Amino-1-methyl-6-phenylimidazo[4,5-b]pyridine	Dual-specificity tyrosine-phosphorylation regulated kinase 1A	DYRK1A	Q13627	CHEMBL2292	Kinase	0	16 / 37
	1530	2-Amino-1-methyl-6-phenylimidazo[4,5-b]pyridine	Thymidine phosphorylase	TYMP	P19971	CHEMBL3106	Enzyme	0	3 / 0
	1530	2-Amino-1-methyl-6-phenylimidazo[4,5-b]pyridine	Glutamate receptor ionotropic, AMPA 2	GRIA2	P42262	CHEMBL4016	Ligand-gated ion channel	0	3 / 0
	1530	2-Amino-1-methyl-6-phenylimidazo[4,5-b]pyridine	Tyrosine-protein kinase Lyn	LYN	P07948	CHEMBL3905	Kinase	0	0 / 5
	1530	2-Amino-1-methyl-6-phenylimidazo[4,5-b]pyridine	Protein polybromo-1	PBRM1	Q86U86	CHEMBL1795184	Reader	0	1 / 0
	1530	2-Amino-1-methyl-6-phenylimidazo[4,5-b]pyridine	Transcription activator BRG1	SMARCA4	P51532	CHEMBL3085620	Reader	0	1 / 0
	1530	2-Amino-1-methyl-6-phenylimidazo[4,5-b]pyridine	Cyclin T1	CCNT1	O60563	CHEMBL2108	Other cytosolic protein	0	1 / 0
	1530	2-Amino-1-methyl-6-phenylimidazo[4,5-b]pyridine	G2/mitotic-specific cyclin B1	CCNB1	P14635	CHEMBL2412	Other cytosolic protein	0	1 / 0
	1530	2-Amino-1-methyl-6-phenylimidazo[4,5-b]pyridine	G1/S-specific cyclin D3	CCND3	P30281	CHEMBL2422	Other cytosolic protein	0	1 / 0
	1530	2-Amino-1-methyl-6-phenylimidazo[4,5-b]pyridine	Cyclin A2	CCNA2	P20248	CHEMBL2582	Other cytosolic protein	0	1 / 0
	1530	2-Amino-1-methyl-6-phenylimidazo[4,5-b]pyridine	Cyclin-dependent kinase 2/cyclin E	CCNE1	P24864	CHEMBL3617	Other cytosolic protein	0	1 / 0
	1530	2-Amino-1-methyl-6-phenylimidazo[4,5-b]pyridine	Perforin-1	PRF1	P14222	CHEMBL5480	Other ion channel	0	0 / 17
	1530	2-Amino-1-methyl-6-phenylimidazo[4,5-b]pyridine	Endoplasmin	HSP90B1	P14625	CHEMBL1075323	Other membrane protein	0	13 / 0
	1530	2-Amino-1-methyl-6-phenylimidazo[4,5-b]pyridine	Carbonic anhydrase II	CA2	P00918	CHEMBL205	Lyase	0	168 / 11
	1530	2-Amino-1-methyl-6-phenylimidazo[4,5-b]pyridine	Carbonic anhydrase I	CA1	P00915	CHEMBL261	Lyase	0	122 / 11
	1530	2-Amino-1-methyl-6-phenylimidazo[4,5-b]pyridine	Carbonic anhydrase IX	CA9	Q16790	CHEMBL3594	Lyase	0	115 / 11
	1530	2-Amino-1-methyl-6-phenylimidazo[4,5-b]pyridine	Telomerase reverse transcriptase	TERT	O14746	CHEMBL2916	Enzyme	0	6 / 0
	1530	2-Amino-1-methyl-6-phenylimidazo[4,5-b]pyridine	LIM domain kinase 1	LIMK1	P53667	CHEMBL3836	Kinase	0	6 / 7
	1530	2-Amino-1-methyl-6-phenylimidazo[4,5-b]pyridine	Potassium-transporting ATPase	ATP4B ATP4A	P51164 P20648	CHEMBL2095173	Primary active transporter	0	2 / 0
	1530	2-Amino-1-methyl-6-phenylimidazo[4,5-b]pyridine	Hexokinase type IV	GCK	P35557	CHEMBL3820	Enzyme	0	2 / 0
	1530	2-Amino-1-methyl-6-phenylimidazo[4,5-b]pyridine	Alkaline phosphatase, tissue-nonspecific isozyme	ALPL	P05186	CHEMBL5979	Enzyme	0	1 / 0
	1530	2-Amino-1-methyl-6-phenylimidazo[4,5-b]pyridine	Alpha-2b adrenergic receptor (by homology)	ADRA2B	P18089	CHEMBL1942	Family A G protein-coupled receptor	0	5 / 0
	1530	2-Amino-1-methyl-6-phenylimidazo[4,5-b]pyridine	GABA receptor alpha-5 subunit	GABRA5	P31644	CHEMBL5112	Ligand-gated ion channel	0	1 / 0
	1530	2-Amino-1-methyl-6-phenylimidazo[4,5-b]pyridine	Oxytocin receptor (by homology)	OXTR	P30559	CHEMBL2049	Family A G protein-coupled receptor	0	2 / 0
	1530	2-Amino-1-methyl-6-phenylimidazo[4,5-b]pyridine	Translocator protein (by homology)	TSPO	P30536	CHEMBL5742	Membrane receptor	0	3 / 0
	1530	2-Amino-1-methyl-6-phenylimidazo[4,5-b]pyridine	Polyadenylate-binding protein 1	PABPC1	P11940	CHEMBL1293286	Unclassified protein	0	1 / 0
	1530	2-Amino-1-methyl-6-phenylimidazo[4,5-b]pyridine	Sodium/hydrogen exchanger 1 (by homology)	SLC9A1	P19634	CHEMBL2781	Electrochemical transporter	0	9 / 0
	1530	2-Amino-1-methyl-6-phenylimidazo[4,5-b]pyridine	Dual-specificity tyrosine-phosphorylation regulated kinase 2	DYRK2	Q92630	CHEMBL4376	Kinase	0	1 / 0
	1530	2-Amino-1-methyl-6-phenylimidazo[4,5-b]pyridine	Vitamin D receptor	VDR	P11473	CHEMBL1977	Nuclear receptor	0	3 / 0
	1530	2-Amino-1-methyl-6-phenylimidazo[4,5-b]pyridine	Serotonin 1a (5-HT1a) receptor	HTR1A	P08908	CHEMBL214	Family A G protein-coupled receptor	0	1 / 0
	1826	5-Hydroxyindole-3-acetic acid	Tyrosine-protein kinase FYN	FYN	P06241	CHEMBL1841	Kinase	0.0312266	4 / 0
	1826	5-Hydroxyindole-3-acetic acid	Tyrosine-protein kinase LCK	LCK	P06239	CHEMBL258	Kinase	0.0312266	3 / 0
	1826	5-Hydroxyindole-3-acetic acid	Cyclooxygenase-2	PTGS2	P35354	CHEMBL230	Oxidoreductase	0.0312266	8 / 87
	1826	5-Hydroxyindole-3-acetic acid	Norepinephrine transporter	SLC6A2	P23975	CHEMBL222	Electrochemical transporter	0.0312266	0 / 12
	1826	5-Hydroxyindole-3-acetic acid	Peroxisome proliferator-activated receptor gamma	PPARG	P37231	CHEMBL235	Nuclear receptor	0.0312266	0 / 12
	1826	5-Hydroxyindole-3-acetic acid	Peroxisome proliferator-activated receptor delta	PPARD	Q03181	CHEMBL3979	Nuclear receptor	0.0312266	0 / 6
	1826	5-Hydroxyindole-3-acetic acid	Carbonic anhydrase VII	CA7	P43166	CHEMBL2326	Lyase	0.0312266	5 / 0
	1826	5-Hydroxyindole-3-acetic acid	Carbonic anhydrase I	CA1	P00915	CHEMBL261	Lyase	0.0312266	29 / 0
	1826	5-Hydroxyindole-3-acetic acid	Carbonic anhydrase VI	CA6	P23280	CHEMBL3025	Lyase	0.0312266	5 / 0
	1826	5-Hydroxyindole-3-acetic acid	Carbonic anhydrase XII	CA12	O43570	CHEMBL3242	Lyase	0.0312266	11 / 0
	1826	5-Hydroxyindole-3-acetic acid	Carbonic anhydrase XIV	CA14	Q9ULX7	CHEMBL3510	Lyase	0.0312266	6 / 0
	1826	5-Hydroxyindole-3-acetic acid	Carbonic anhydrase IX	CA9	Q16790	CHEMBL3594	Lyase	0.0312266	10 / 0
	1826	5-Hydroxyindole-3-acetic acid	Carbonic anhydrase VA	CA5A	P35218	CHEMBL4789	Lyase	0.0312266	5 / 0
	1826	5-Hydroxyindole-3-acetic acid	Carboxypeptidase A1	CPA1	P15085	CHEMBL2088	Protease	0.0312266	10 / 0
	1826	5-Hydroxyindole-3-acetic acid	Carbonic anhydrase III	CA3	P07451	CHEMBL2885	Lyase	0.0312266	3 / 0
	1826	5-Hydroxyindole-3-acetic acid	Carbonic anhydrase VB	CA5B	Q9Y2D0	CHEMBL3969	Lyase	0.0312266	4 / 0
	1826	5-Hydroxyindole-3-acetic acid	Carbonic anhydrase XIII (by homology)	CA13	Q8N1Q1	CHEMBL3912	Lyase	0.0312266	1 / 0
	1826	5-Hydroxyindole-3-acetic acid	Epidermal growth factor receptor erbB1	EGFR	P00533	CHEMBL203	Kinase	0.0312266	4 / 9
	1826	5-Hydroxyindole-3-acetic acid	Serotonin 4 (5-HT4) receptor	HTR4	Q13639	CHEMBL1875	Family A G protein-coupled receptor	0.0312266	0 / 4
	1826	5-Hydroxyindole-3-acetic acid	Serotonin 1b (5-HT1b) receptor	HTR1B	P28222	CHEMBL1898	Family A G protein-coupled receptor	0.0312266	0 / 100
	1826	5-Hydroxyindole-3-acetic acid	Serotonin 1d (5-HT1d) receptor	HTR1D	P28221	CHEMBL1983	Family A G protein-coupled receptor	0.0312266	0 / 106
	1826	5-Hydroxyindole-3-acetic acid	Dopamine D1 receptor	DRD1	P21728	CHEMBL2056	Family A G protein-coupled receptor	0.0312266	0 / 3
	1826	5-Hydroxyindole-3-acetic acid	Serotonin 1e (5-HT1e) receptor	HTR1E	P28566	CHEMBL2182	Family A G protein-coupled receptor	0.0312266	0 / 9
	1826	5-Hydroxyindole-3-acetic acid	Serotonin transporter (by homology)	SLC6A4	P31645	CHEMBL228	Electrochemical transporter	0.0312266	0 / 65
	1826	5-Hydroxyindole-3-acetic acid	Dopamine D3 receptor	DRD3	P35462	CHEMBL234	Family A G protein-coupled receptor	0.0312266	0 / 12
	1826	5-Hydroxyindole-3-acetic acid	Adenosine A3 receptor	ADORA3	P0DMS8	CHEMBL256	Family A G protein-coupled receptor	0.0312266	0 / 2
	1826	5-Hydroxyindole-3-acetic acid	Serotonin 6 (5-HT6) receptor	HTR6	P50406	CHEMBL3371	Family A G protein-coupled receptor	0.0312266	0 / 44
	1826	5-Hydroxyindole-3-acetic acid	Serotonin 5a (5-HT5a) receptor	HTR5A	P47898	CHEMBL3426	Family A G protein-coupled receptor	0.0312266	0 / 9
	1826	5-Hydroxyindole-3-acetic acid	Cyclooxygenase-1	PTGS1	P23219	CHEMBL221	Oxidoreductase	0.0312266	2 / 14
	1826	5-Hydroxyindole-3-acetic acid	Low affinity neurotrophin receptor p75NTR	NGFR	P08138	CHEMBL4762	Membrane receptor	0.0312266	2 / 0
	1826	5-Hydroxyindole-3-acetic acid	Carbonic anhydrase IV	CA4	P22748	CHEMBL3729	Lyase	0.0312266	1 / 0
	1826	5-Hydroxyindole-3-acetic acid	Phospholipase A2 group IIA	PLA2G2A	P14555	CHEMBL3474	Enzyme	0.0312266	0 / 64
	1826	5-Hydroxyindole-3-acetic acid	Aldose reductase	AKR1B1	P15121	CHEMBL1900	Enzyme	0	55 / 2
	1826	5-Hydroxyindole-3-acetic acid	Fructose-1,6-bisphosphatase	FBP1	P09467	CHEMBL3975	Enzyme	0	22 / 0
	1826	5-Hydroxyindole-3-acetic acid	Vascular endothelial growth factor receptor 3	FLT4	P35916	CHEMBL1955	Kinase	0	0 / 9
	1826	5-Hydroxyindole-3-acetic acid	Insulin-like growth factor I receptor	IGF1R	P08069	CHEMBL1957	Kinase	0	0 / 9
	1826	5-Hydroxyindole-3-acetic acid	Vascular endothelial growth factor receptor 2	KDR	P35968	CHEMBL279	Kinase	0	0 / 8
	1826	5-Hydroxyindole-3-acetic acid	Serine/threonine-protein kinase PLK1	PLK1	P53350	CHEMBL3024	Kinase	0	0 / 7
	1826	5-Hydroxyindole-3-acetic acid	Kynurenine 3-monooxygenase (by homology)	KMO	O15229	CHEMBL2145	Oxidoreductase	0	13 / 0
	1826	5-Hydroxyindole-3-acetic acid	Renin	REN	P00797	CHEMBL286	Protease	0	1 / 0
	1826	5-Hydroxyindole-3-acetic acid	Solute carrier family 13 member 5	SLC13A5	Q86YT5	CHEMBL3769293	Electrochemical transporter	0	10 / 0
	1826	5-Hydroxyindole-3-acetic acid	Axin1/beta-catenin	CTNNB1	P35222	CHEMBL5866	Unclassified protein	0	2 / 0
	1826	5-Hydroxyindole-3-acetic acid	Matrix metalloproteinase 1	MMP1	P03956	CHEMBL332	Protease	0	2 / 0
	1826	5-Hydroxyindole-3-acetic acid	Matrix metalloproteinase 2	MMP2	P08253	CHEMBL333	Protease	0	2 / 0
	1826	5-Hydroxyindole-3-acetic acid	Protein-tyrosine phosphatase 1B	PTPN1	P18031	CHEMBL335	Phosphatase	0	14 / 0
	1826	5-Hydroxyindole-3-acetic acid	Neprilysin	MME	P08473	CHEMBL1944	Protease	0	20 / 0
	1826	5-Hydroxyindole-3-acetic acid	Alkaline phosphatase, tissue-nonspecific isozyme	ALPL	P05186	CHEMBL5979	Enzyme	0	9 / 0
	1826	5-Hydroxyindole-3-acetic acid	Dual specificity phosphatase Cdc25A	CDC25A	P30304	CHEMBL3775	Phosphatase	0	2 / 1
	1826	5-Hydroxyindole-3-acetic acid	Transthyretin	TTR	P02766	CHEMBL3194	Secreted protein	0	5 / 0
	1826	5-Hydroxyindole-3-acetic acid	Thiopurine S-methyltransferase	TPMT	P51580	CHEMBL2500	Enzyme	0	4 / 0
	1826	5-Hydroxyindole-3-acetic acid	Androgen Receptor	AR	P10275	CHEMBL1871	Nuclear receptor	0	0 / 2
	1826	5-Hydroxyindole-3-acetic acid	Mineralocorticoid receptor	NR3C2	P08235	CHEMBL1994	Nuclear receptor	0	0 / 1
	1826	5-Hydroxyindole-3-acetic acid	Glucocorticoid receptor	NR3C1	P04150	CHEMBL2034	Nuclear receptor	0	0 / 3
	1826	5-Hydroxyindole-3-acetic acid	Progesterone receptor	PGR	P06401	CHEMBL208	Nuclear receptor	0	0 / 1
	1826	5-Hydroxyindole-3-acetic acid	Heat shock 70 kDa protein 1	HSPA1A	P0DMV8	CHEMBL5460	Other cytosolic protein	0	2 / 0
	1826	5-Hydroxyindole-3-acetic acid	Aldo-keto reductase family 1 member C1	AKR1C1	Q04828	CHEMBL5905	Enzyme	0	5 / 0
	1826	5-Hydroxyindole-3-acetic acid	Melatonin receptor 1A	MTNR1A	P48039	CHEMBL1945	Family A G protein-coupled receptor	0	0 / 87
	1826	5-Hydroxyindole-3-acetic acid	Melatonin receptor 1B	MTNR1B	P49286	CHEMBL1946	Family A G protein-coupled receptor	0	0 / 80
	1826	5-Hydroxyindole-3-acetic acid	Dual-specificity tyrosine-phosphorylation regulated kinase 1A	DYRK1A	Q13627	CHEMBL2292	Kinase	0	0 / 2
	1826	5-Hydroxyindole-3-acetic acid	Lysine-specific demethylase 2A	KDM2A	Q9Y2K7	CHEMBL1938210	Eraser	0	2 / 0
	1826	5-Hydroxyindole-3-acetic acid	AMP deaminase 3	AMPD3	Q01432	CHEMBL2912	Enzyme	0	4 / 0
	1826	5-Hydroxyindole-3-acetic acid	Carnitine O-palmitoyltransferase 1, liver isoform	CPT1A	P50416	CHEMBL1293194	Enzyme	0	0 / 3
	1826	5-Hydroxyindole-3-acetic acid	C-terminal-binding protein 2	CTBP2	P56545	CHEMBL3797016	Unclassified protein	0	12 / 0
	1826	5-Hydroxyindole-3-acetic acid	Anandamide amidohydrolase	FAAH	O00519	CHEMBL2243	Enzyme	0	0 / 1
	1826	5-Hydroxyindole-3-acetic acid	Vanilloid receptor	TRPV1	Q8NER1	CHEMBL4794	Voltage-gated ion channel	0	0 / 3
	1826	5-Hydroxyindole-3-acetic acid	GABA-B receptor (by homology)	GABBR1	Q9UBS5	CHEMBL2064	Family C G protein-coupled receptor	0	5 / 0
	1826	5-Hydroxyindole-3-acetic acid	Aldo-keto-reductase family 1 member C3	AKR1C3	P42330	CHEMBL4681	Enzyme	0	13 / 19
	1826	5-Hydroxyindole-3-acetic acid	Serotonin 3a (5-HT3a) receptor	HTR3A	P46098	CHEMBL1899	Ligand-gated ion channel	0	0 / 1
	1826	5-Hydroxyindole-3-acetic acid	c-Jun N-terminal kinase 1	MAPK8	P45983	CHEMBL2276	Kinase	0	2 / 0
	1826	5-Hydroxyindole-3-acetic acid	Gamma-secretase	PSEN2 PSENEN NCSTN APH1A PSEN1 APH1B	P49810 Q9NZ42 Q92542 Q96BI3 P49768 Q8WW43	CHEMBL2094135	Protease	0	0 / 2
	1826	5-Hydroxyindole-3-acetic acid	Carbonic anhydrase II	CA2	P00918	CHEMBL205	Lyase	0	36 / 1
	1826	5-Hydroxyindole-3-acetic acid	NADPH oxidase 4	NOX4	Q9NPH5	CHEMBL1250375	Enzyme	0	2 / 0
	1826	5-Hydroxyindole-3-acetic acid	GABA receptor rho-1 subunit	GABRR1	P24046	CHEMBL3561	Ligand-gated ion channel	0	2 / 0
	1826	5-Hydroxyindole-3-acetic acid	CaM-kinase kinase beta	CAMKK2	Q96RR4	CHEMBL5284	Kinase	0	1 / 0
	1826	5-Hydroxyindole-3-acetic acid	Peroxisome proliferator-activated receptor alpha	PPARA	Q07869	CHEMBL239	Nuclear receptor	0	0 / 4
	1826	5-Hydroxyindole-3-acetic acid	Liver glycogen phosphorylase	PYGL	P06737	CHEMBL2568	Enzyme	0	13 / 0
	1826	5-Hydroxyindole-3-acetic acid	Muscle glycogen phosphorylase	PYGM	P11217	CHEMBL3526	Enzyme	0	8 / 0
	1826	5-Hydroxyindole-3-acetic acid	Hydroxycarboxylic acid receptor 2	HCAR2	Q8TDS4	CHEMBL3785	Family A G protein-coupled receptor	0	13 / 0
	1826	5-Hydroxyindole-3-acetic acid	Monocarboxylate transporter 1 (by homology)	SLC16A1	P53985	CHEMBL4360	Electrochemical transporter	0	2 / 0
	1826	5-Hydroxyindole-3-acetic acid	Cyclin-dependent kinase 2	CDK2	P24941	CHEMBL301	Kinase	0	1 / 0
	1826	5-Hydroxyindole-3-acetic acid	Glutamate receptor ionotropic kainate 1	GRIK1	P39086	CHEMBL1918	Ligand-gated ion channel	0	15 / 0
	1826	5-Hydroxyindole-3-acetic acid	T-cell protein-tyrosine phosphatase	PTPN2	P17706	CHEMBL3807	Phosphatase	0	1 / 0
	1826	5-Hydroxyindole-3-acetic acid	Receptor protein-tyrosine kinase erbB-2	ERBB2	P04626	CHEMBL1824	Kinase	0	1 / 0
	1826	5-Hydroxyindole-3-acetic acid	GABA-B receptor	GABBR2 GABBR1	O75899 Q9UBS5	CHEMBL2111463	Family C G protein-coupled receptor	0	5 / 0
	1826	5-Hydroxyindole-3-acetic acid	Uracil nucleotide/cysteinyl leukotriene receptor	GPR17	Q13304	CHEMBL1075162	Family A G protein-coupled receptor	0	2 / 0
	1826	5-Hydroxyindole-3-acetic acid	Insulin-like growth factor binding protein 3	IGFBP3	P17936	CHEMBL3997	Secreted protein	0	8 / 0
[truncated: 12,358 more rows]
