# Supplementary material for: Systems biology approaches to identify potential targets and inhibitors of the intestinal microbiota to treat depression
Source: Sci Rep. 2023 Jul 11;13:11225. doi: 10.1038/s41598-023-38444-8 (PMC10336060; doi:10.1038/s41598-023-38444-8)
Supplement: Supplementary file 3 — Supplementary Table S3. [file 41598_2023_38444_MOESM3_ESM.xlsx]

## Sheet: Sheet1
	Table legend
	Supplementary Table 3. Result of the intersection of STP and SEA.
	Common elements in STP SEA
	CA2
	CA7
	CA1
	CA6
	CA12
	CA14
	CA9
	CA4
	CA3
	CA5B
	CA5A
	CA13
	FUT7
	LDHA
	LDHB
	TTR
	ESR2
	COMT
	IGF1R
	ALK
	SERPINE1
	AKR1C3
	GPR35
	ALB
	TYR
	SRD5A2
	FYN
	LCK
	MMP8
	ESR1
	ERN1
	PARP1
	AURKB
	PTK2
	KDR
	MET
	NEK2
	AXL
	TYMS
	TPMT
	PTPRB
	MAOB
	POLA1
	POLB
	LAP3
	ELANE
	CNR2
	GBA
	ADRA2C
	ADRA2B
	ADRB2
	ADRB1
	DRD2
	MAOA
	RARG
	RARB
	MCL1
	DYRK1A
	CLK1
	DYRK1B
	AKR1B1
	OGA
	TUBB1
	ACHE
	CTBP2
	AKR1C2
	AKR1C1
	PLA2G4B
	ALDH5A1
	ABAT
	STS
	EGFR
	TLR4
	DAO
	HSD17B1
	IDO1
	OPRM1
	PIN1
	ENPEP
	CYP19A1
	CDA
	PTGS1
	PTGS2
	RXRB
	RXRG
	RXRA
	KDM2A
	PHF8
	KDM5C
	RARA
	KDM4E
	CPA1
	NR1H4
	KDM3A
	KDM6B
	FTO
	KDM4A
	KDM4C
	SLC6A2
	CYP1A2
	TH
	THRA
	THRB
	PTGFR
	MIF
	PTGDR2
	HTR1A
	FFAR1
	ALOX15
	ALOX12
	LTB4R
	FOLH1
	KYNU
	BACE1
	GPR17
	GPR55
	CNR1
	GPR18
	SHBG
	NGFR
	KIF11
	PTPRA
	HTR2B
	AR
	SLC6A4
	MAP2K1
	FFAR4
	GABRR1
	ERCC5
	FEN1
	PPARG
	PPARA
	PPARD
	NR3C1
	NR1H3
	NR1H2
	MTNR1A
	ALPL
	ESRRA
	ESRRB
	ACLY
	ECE1
	CYP24A1
	CXCL8
	PTGES
	EDNRB
	EDNRA
	GRB2
	CPA3
	PAM
	RNPEP
	HCAR2
	EGLN3
	SLC22A6
	HMGCR
	SLC7A5
	HSD17B3
	PTGER1
	CPB2
	SLC6A3
	ADORA3
	CES1
	CHRNA7
	DUSP3
	CDC25A
	CYP26B1
	CYP26A1
	CAPN2
	PTGER4
	HAO1
	SLC13A5
	F2
	PRSS1
	TACR1
	BBOX1
	KMO
	CES2
	MMP2
	REN
	SLC15A1
	HDAC6
	HDAC2
	HDAC8
	SHH
	TDO2
	S1PR2
	S1PR3
	S1PR1
	LTA4H
	CTRB1
	FDPS
	F10
	GRM2
	YWHAG
	KCNN4
	HTR6
	ESRRG
	MMP1
	PTPRC
	PTPN2
	CHRM4
	CHRM2
	CHRM1
	CHRM3
	HTR2C
	MME
	PTPN1
	FUCA1
	ACE
	TACR2
	ADRB3
	TAAR1
	ATIC
	SLC7A11
	ANPEP
	MTNR1B
	DRD5
	DRD1
	DPP4
	MMP9
	FABP4
	FABP3
	PLA2G4A
	GSK3B
	NMUR2
	PLA2G2D
	HDAC3
	RNASEH1
	EGLN1
	CASP3
	EPHX1
	PLAUR
	DDAH1
	G6PD
	SLC6A11
	GRIN1
	HSP90AA1
	KDM4D
	FDFT1
	SLC1A1
	PTGER2
	NPC1L1
	GRM3
	GRIK1
	GRIA1
	GRIK5
	GRM4
	GRIA4
	GRM8
	GRIK2
	GRIK3
	GRM1
	GRIA2
	GRM6
	UGT2B7
	PGD
	FABP5
	GPBAR1
	HSD11B2
	VDR
	AKR1B10
	SLC1A2
	SERPINA6
	GABBR1
	NQO2
	PTPN22
	XDH
	MB
	NQO1
	DBH
	ALOX5
	DRD4
	DRD3
	MAPT
	ODC1
	PNP
	GFPT1
	PEPD
	SLC6A12
	ARG1
	CPB1
	SLC1A3
	NOS1
	NOS2
	NOS3
	METAP2
	CHRNA4
	GPR84
	TLR9
	HRH4
	DPYD
	CHRNA3
	PLAU
	CHRNA1
	DHFR
	GAA
	AOC3
	STAT3
	CDC25B
	ADORA2A
	KAT2B
	HTR2A
	GAPDH
	KYAT3
	OPRD1
	HTR5A
	ADCY5
	OPRK1
	DPP7
	HTR1D
	CHEK1
	HTR1B
	EBP
	AOC1
	CTSC
	APEX1
	SNCA
	SIGMAR1
	QDPR
	BCHE
	CYP2D6
	CYP2C9
	CYP3A4
	CYP2C19
	P4HTM
	DDO
	HDAC1
	CCR8
	CYP2A6
	BCL2A1
	IMPDH2
	APP
	TNKS2
	TNKS
	TERT
	PIM3
	PSMB5
	TOP2A
	PRKCB
	HPRT1
	SIRT1
	MAPK14
	MAPK1
	PLA2G2A
	PLA2G5
	SLC18A3
	PRKCA
	EPHX2
	PLA2G1B
	KISS1R
	DNPEP
	CAPN1
	CTSB
	HLA-A
	NAAA
	SIRT2
	GNPAT
	FKBP1A
	PLA2G2C
	PLA2G10
	METAP1
	CTSD
	PTGER3
	FPR2
	ACE2
	XIAP
	CPN1
	DNM1
	GANC
	XPNPEP1
	XPNPEP2
	CTSE
	CTSL
	FAP
	DLG4
	ABCC1
	CYP1B1
	CBR1
	ADORA1
	ABCG2
	TAS2R31
	SLC5A2
	MMP12
	MMP13
	KLK1
	KLK2
	HSD17B14
	NOX4
	INSR
	HSD17B2
	IGFBP3
	F3
	PGF
	VEGFA
	MMP3
	WEE1
	SYK
	HNF4A
	SIRT3
	P4HA1
	CYP11B2
	CYP11B1
	CYP17A1
	PIM1
	DHODH
	SGK1
	KCNA5
	MDH2
	MLYCD
	CYP51A1
	GSTK1
	NR0B2
	CDC45
	FAAH
	FABP1
	ABCB1
	PLG
	RORA
	TBXA2R
	ENPP2
	RBP4
	AHR
	MGLL
	TBXAS1
	TRPM8
	CSNK2A1
	CSNK2A2
	CAD
	HDAC5
	HDAC7
	HDAC4
	HDAC9
	TAAR5
	KIF20A
	KDM1A
	CSK
	NR3C2
	CTSK
	CTSS
	NAMPT
	PLA2G7
	CDK6
	PKM
	CCNT1
	CCNA2
	HSP90B1
	GABRA5
	TSPO
	SLC9A1
	HTR4
	HTR1E
	HSPA1A
	TRPV1
	MAPK8
	CAMKK2
	PYGL
	PYGM
	MGAM
	SI
	ADA
	CFTR
	MPO
	PDE5A
	PARP10
	PLEC
	SLCO1B1
	IDE
	AKR1A1
	CDK9
	HCAR3
	SLC16A3
	GRK6
	PARP15
	KDM5A
	EGLN2
	HIF1AN
	KDM4B
	PTPRG
	GABRA1
	CCR2
	KDM5B
	KDM7A
	TDP2
	CDK1
	PLAT
	PDK1
	TOP1
	ABL1
	FLT3
	GLI2
	GLI1
	HPGDS
	BRAF
	GUSB
	PIK3CG
	MMP7
	MMP16
	MMP15
	MMP14
	MMP26
	STAT1
	ABCB11
	BRS3
	SLC10A2
	CTSV
	CASP6
	CASP7
	CASP8
	GHSR
	DYRK3
	RPA1
	CDK8
	CD38
	CISD1
	PFKFB3
	PFKFB4
	HRH2
	PDGFRA
	KLKB1
	ICMT
	DPP9
	NR4A1
	DPP8
	CARM1
	SCN4A
	GCLC
	PCNA
	BHMT
	NEU3
	OTC
	CASR
	SPHK1
	GLB1
	SLC18A2
	S1PR5
	S1PR4
	CPT2
	GLO1
	ERAP2
	GLA
	AGL
	C3AR1
	PPM1B
	PREP
	PTPN6
	IL1B
	CDC25C
	PDE4B
	HCRTR2
	SLC5A1
	HCRTR1
	AVPR2
	BMP1
	ACVRL1
	P2RX1
	NAALAD2
	PNPO
	GGH
	PYGB
	LIG1
	IGFBP5
	CHAT
	EP300
	GSR
	PDCD4
	SLC10A1
	EPHA2
	CCKBR
	PTGIR
	CMA1
	P2RY12
	ITGAV
	CTSA
	ADH1B
	ADH1C
	MC1R
	HMOX1
	PTPRF
	TGM2
	SRD5A1
	ADAMTS5
	ADH1A
	PARP3
	CDK5
	CHRM5
	ALDH1A1
	ALDH3A1
	PDE4D
	PPIA
	ALDH2
	GSTP1
	KCNMA1
	CASP4
	CASP9
	FGF1
	FGF2
	HPSE
	LGALS4
	LGALS3
	LGALS8
	PTAFR
	IL2
	SSTR5
	SSTR2
	SSTR4
	SSTR1
	SSTR3
	IGF2R
	LGALS9
	PRKCE
	PRKCH
	PRKCG
	SOAT1
	SLC1A5
	RAPGEF4
	SELE
	CCR4
	LYPLA1
	LYPLA2
	LNPEP
	RPS6KA3
	HTT
	BAD
	SMARCA2
	HCK
	HK2
	HK1
	FPGS
	KCNA3
	FOLR1
	GART
	MAG
	SELP
	AMY2A
	CASP1
	CALM1
	MAP3K7
	ADK
	MAP2K7
	RELA
	CREBBP
	SLC22A12
	MC4R
	ST3GAL3
	FUT4
	HIF1A
	ALOX15B
	HEXA
	HEXB
	CTSG
	ELAVL1
	AKT1
	ALPG
	PLAA
	TDP1
	EPHB2
	CYSLTR1
	EPHA5
	EPHA4
	FURIN
	ITGA2
	ADAM12
	CBX7
	RHOA
	NTSR1
	KDM2B
	LANCL2
	PARP14
	JUN
	SLC2A1
	PCSK7
	AVPR1A
	MAPK9
	MDM4
	IL6ST
	NPC1
	ACACB
	ACP1
	SCNN1A
	HDAC10
	TMPRSS15
	PTPN11
	CXCR3
	F11
	GDA
	ASIC3
	GSTM1
	GSTA1
	GSTA2
	SPSB2
	CFB
	HGFAC
	DDOST
	PCSK6
	ABCC9
	SCN5A
	NPY5R
	STK3
	LIPA
	RASGRP1
	UTS2R
	CTSH
	MPL
	FCER2
	F13A1
	CTRC
	KCNJ11
	SLC5A4
	SELL
	SLC28A3
	CD22
	MT-ND4
	MPEG1
	IMPDH1
	PHLPP2
	CXCR1
	PAK1
	AMPD2
	MMEL1
	ADAMTS4
	CHIA
	NOD2
	AMY1A
	DAGLA
	TRPM2
	HDAC11
	PIP5K1C
	AKR1C4
	NFE2L2
	CYP1A1
	PIK3R1
	F12
	DAPK1
	PKN1
	CAMK2B
	NEK6
	NUAK1
	MYLK
	PTPRS
	MPG
	NAE1
	ST6GAL1
	CNOT7
	IGFBP6
	IGFBP4
	IGFBP2
	IGFBP1
	PON1
	EIF4H
	HRAS
	HSPA5
	OXER1
	SLC47A1
	SLC47A2
	PDE6A
	KLK3
	PRKD1
	PIK3C2A
	NFKB1
	F7
	KLK7
	KLK5
	LGMN
	PSMB2
	PSMB1
	CCKAR
	ATP12A
	SREBF2
	AURKC
	CD81
	IL6
	SLC22A3
	MC5R
	EZR
	PRKAB1
	SLC25A20
	L3MBTL3
	AKT2
	LPAR4
	STAT6
	SLC46A1
	SLC19A1
	FOLR2
	UCHL1
	MMP10
	SENP1
	PSMB8
	GLS
	TACR3
	NPY1R
