# Supplementary material for: Systems biology approaches to identify potential targets and inhibitors of the intestinal microbiota to treat depression
Source: Sci Rep. 2023 Jul 11;13:11225. doi: 10.1038/s41598-023-38444-8 (PMC10336060; doi:10.1038/s41598-023-38444-8)
Supplement: Supplementary file 4 — Supplementary Table S4. [file 41598_2023_38444_MOESM4_ESM.xlsx]

## Sheet: Sheet1
id	logFC	pvalue	sign
LOC400043	-1.67246	0.00195257	Down
RNF170	-0.74709	0.00309016	Down
ZMIZ1	0.828091	0.00500598	Up
LRRC41	-0.966563	0.00505218	Down
INTS7	1.40667	0.00608807	Up
TMCO7	-1.2767	0.00784157	Down
LINGO2	-1.8284	0.00871596	Down
IMMP1L	-1.24754	0.00895335	Down
MCPH1	-0.614388	0.0101702	Down
TAAR8	-1.45614	0.0116287	Down
KLC3	0.872566	0.0116447	Up
TXNL4B	-0.501686	0.0119828	Down
SIPA1L3	-0.635532	0.0127252	Down
PPP1R12B	-0.627956	0.0128097	Down
ZNF175	0.906649	0.0134529	Up
HAVCR2	-0.702943	0.0144159	Down
TMEM206	1.19017	0.0154597	Up
GPR162	-0.630863	0.0155141	Down
CLDND2	-1.07551	0.0156315	Down
OR8B8	-1.0852	0.0157848	Down
UBE2NL	-1.07603	0.0159082	Down
44814	0.582377	0.0166086	Up
LOC100133050	-0.753077	0.0175784	Down
PITPNM2	-0.52699	0.01772	Down
SLC27A4	-1.05133	0.0185198	Down
NEFM	-0.538238	0.0188898	Down
USP53	0.864636	0.0192361	Up
GOSR2	-0.64703	0.021077	Down
44988	-1.12776	0.0212189	Down
TLCD2	-1.04105	0.0217319	Down
APOBEC3D	-1.01725	0.0217744	Down
MCCC2	1.42679	0.0218082	Up
ZNF770	-0.620578	0.0220966	Down
CHKA	-0.643967	0.0234144	Down
ZNRF1	-0.74785	0.0234446	Down
PBOV1	-1.25894	0.0238714	Down
TAF6L	-1.00938	0.0239347	Down
EPT1	0.500431	0.0255857	Up
CDK9	-0.568532	0.0260117	Down
RPS10P7	-0.577903	0.026033	Down
COL13A1	-1.52689	0.0263332	Down
GLT25D2	-1.34335	0.0263994	Down
RCN1	-0.839616	0.0268565	Down
SLFN12	-0.889738	0.0271778	Down
RIMBP3	-0.620413	0.0276992	Down
ZNF177	0.61088	0.0286663	Up
SCAMP5	-0.874657	0.030874	Down
SLC27A2	1.72116	0.0321057	Up
APIP	-0.863642	0.0323409	Down
ARMCX1	-1.69061	0.0325966	Down
PMS1	0.604409	0.03306	Up
MPP3	-0.855422	0.0331217	Down
CYP27B1	-1.58481	0.0332362	Down
KLHDC8A	0.869029	0.0338231	Up
HIRIP3	-1.17911	0.0338623	Down
GADD45G	-1.68083	0.0338649	Down
MFSD3	-0.864727	0.0339688	Down
SMARCB1	-0.860985	0.0341223	Down
GPD2	-0.856427	0.0345935	Down
GPR172B	-0.850758	0.0346483	Down
IDH3A	-0.692881	0.0360515	Down
ATN1	-0.642819	0.0361146	Down
RP1L1	1.75246	0.0367641	Up
TXNRD2	-0.840945	0.0368465	Down
THUMPD2	1.16618	0.0369128	Up
CCNB1	1.39268	0.0377747	Up
POLI	1.19592	0.0384321	Up
TNK2	0.56308	0.0385023	Up
TGFBR1	-0.82621	0.0385424	Down
LOC284412	-0.760587	0.0392706	Down
HIST1H2AB	-1.07278	0.0395913	Down
LOC100652805	-1.68967	0.0401101	Down
PLA2G16	-0.525796	0.0401206	Down
OLFML1	-1.46318	0.0401519	Down
TRAF3	-0.535644	0.0401855	Down
MAOA	-0.836028	0.0402028	Down
MREG	-0.625061	0.0403206	Down
CSDA	0.544639	0.0407154	Up
MAST2	-0.831132	0.0407277	Down
OXCT1	0.862104	0.0413065	Up
POLB	-0.530042	0.0413878	Down
FKBP14	-0.526066	0.0418384	Down
FAAH2	-0.834373	0.0422376	Down
C17orf67	-0.960943	0.0432723	Down
HINT3	-1.05919	0.0432843	Down
NSDHL	-1.04352	0.0437897	Down
RNFT1	0.694322	0.0451245	Up
SLC1A2	-0.596574	0.0461541	Down
DYNLT3	-0.548185	0.0478142	Down
SGMS1	0.839448	0.0478837	Up
FAM57A	-1.45862	0.0482022	Down
SLCO4A1	1.65157	0.0486806	Up
NIPA2	0.501429	1.19e-06	Up
DGKA	-0.51678	2.11e-06	Down
CNKSR1	-0.674388	2.9e-06	Down
SPDYE8P	-1.1184	5.32e-06	Down
LOC100507153	-0.559829	6.03e-06	Down
RLTPR	-0.503745	6.47e-06	Down
XLOC_000390	-0.661205	7.11e-06	Down
PSMD4	0.529743	7.18e-06	Up
LOC283693	-0.618275	8.91e-06	Down
PPAPDC3	0.793046	1.05e-05	Up
ATP6V1D	0.514182	1.13e-05	Up
URB1	-0.569451	1.66e-05	Down
XLOC_l2_001953	-0.834997	1.68e-05	Down
SLC7A6	-0.509555	2.24e-05	Down
LOC100507333	-0.625664	2.29e-05	Down
KCTD12	0.518047	2.45e-05	Up
XLOC_010377	-0.572835	2.53e-05	Down
LOC646938	-0.548272	3.09e-05	Down
EPAS1	0.815841	3.41e-05	Up
FAM22G	-0.50791	3.87e-05	Down
LOC730202	-0.666162	4.18e-05	Down
BMS1P1	-0.50284	4.24e-05	Down
XLOC_001699	0.511242	4.3e-05	Up
NACC2	0.650062	4.5e-05	Up
NRG1	0.868307	4.58e-05	Up
HOMER3	0.597652	4.94e-05	Up
C20orf24	0.546302	5.12e-05	Up
C10orf95	-0.565783	6.07e-05	Down
XLOC_008338	-0.740435	6.3e-05	Down
FAIM3	-0.619564	6.53e-05	Down
CD3E	-0.653814	7.18e-05	Down
CELSR1	-0.601642	7.81e-05	Down
LSR	-0.663287	7.89e-05	Down
CD27	-0.585731	8.54e-05	Down
RLN1	-0.876663	8.71e-05	Down
MMP24	-0.695504	9.47e-05	Down
EXD2	-0.941724	9.55e-05	Down
XLOC_000721	-0.570595	9.78e-05	Down
XLOC_l2_002790	-0.641367	9.97e-05	Down
C5orf62	0.556612	0.000101492	Up
TBC1D2	0.526144	0.000108659	Up
MPP7	0.51533	0.000110965	Up
ZNF551	-0.549543	0.000114057	Down
LPGAT1	0.512703	0.000118015	Up
CYP27A1	0.884817	0.000120071	Up
XLOC_000152	-0.506879	0.000120757	Down
LOC100130093	-0.530919	0.000120935	Down
C10orf11	0.652655	0.00012193	Up
THEM4	-0.612625	0.000122574	Down
MGST2	0.587717	0.000124477	Up
WIPI1	0.532213	0.000137619	Up
FLJ46446	-0.946937	0.000150009	Down
FBP1	0.527722	0.000156617	Up
RN18S1	0.695327	0.000160554	Up
XLOC_013308	-0.617547	0.000162498	Down
BMS1P5	-0.514536	0.000164222	Down
OSTF1	0.501508	0.000166436	Up
TNNC1	-0.595122	0.000167627	Down
GSTM2	-0.804701	0.000168649	Down
FAM159A	-0.513552	0.000178633	Down
LOC100128857	-0.845541	0.000187168	Down
RGS19	0.5081	0.000187655	Up
FLJ38379	-1.22393	0.000189357	Down
AQP3	-0.513553	0.000189505	Down
LOC100506123	-0.549486	0.000194675	Down
ANKK1	-0.856228	0.000204959	Down
CCDC64	-0.627353	0.000205315	Down
OVGP1	-0.684857	0.000206459	Down
FLJ44124	-0.640331	0.000212736	Down
XLOC_007339	-0.620548	0.000217138	Down
IGLL1	-0.523878	0.000219937	Down
C17orf28	-0.547989	0.000221467	Down
Q6IHG2	-0.591194	0.000226282	Down
LOC100507295	-0.523475	0.000229821	Down
LOC100506282	-0.564048	0.000231131	Down
OLIG1	0.703698	0.000235462	Up
C1orf145	-1.36125	0.000236814	Down
SLCO4C1	0.57338	0.000241709	Up
COL25A1	0.767309	0.000244469	Up
PGM2	0.569608	0.000248874	Up
CRIP2	-0.708264	0.000266053	Down
MCTP1	0.567318	0.000269718	Up
PAR-SN	-0.564402	0.000273001	Down
XLOC_000055	-0.696573	0.000273202	Down
TCF7	-0.586698	0.000285101	Down
XLOC_011184	-0.694242	0.00030819	Down
SIT1	-0.543791	0.000309314	Down
MCC	-0.777924	0.000327517	Down
CRIP3	-0.7936	0.000332934	Down
PDGFB	-0.733784	0.000333169	Down
LOC100129216	-1.08241	0.000355881	Down
FLJ27352	0.715664	0.000362201	Up
YTHDC1	-0.519584	0.000366715	Down
XLOC_006138	-0.654031	0.000392741	Down
SNORD11	-0.595314	0.000401055	Down
CLEC3B	0.647724	0.000407999	Up
XLOC_004804	-0.520906	0.000410512	Down
LOC100506965	-0.641005	0.000429893	Down
ABCA11P	-0.551842	0.000447213	Down
KDELR2	0.581663	0.00048711	Up
BLVRA	0.563012	0.000487534	Up
XLOC_010555	-1.03814	0.000488218	Down
XLOC_013181	-1.04582	0.000490381	Down
LOC100507427	-0.817158	0.000498812	Down
XLOC_008371	-0.732586	0.000504237	Down
MIR600HG	-1.20652	0.000506116	Down
LOC100130231	-0.539511	0.000506938	Down
TMEM170B	0.534971	0.000513142	Up
CARD6	0.536111	0.000521736	Up
LOC100131796	0.928589	0.00053365	Up
PPP2R3B-AS1	-0.5053	0.000539852	Down
ELOVL4	-1.01168	0.000546075	Down
XLOC_011507	-0.571895	0.00054825	Down
NRBP2	-0.534019	0.000550554	Down
PLK1	-0.536402	0.000562875	Down
LOC100507101	-0.788173	0.000564296	Down
PRKAR1B	-0.511345	0.00058421	Down
LOC641510	-0.888041	0.000607114	Down
HIST1H3J	0.525034	0.000622964	Up
LOC100505564	-0.643345	0.000642116	Down
LOC100130463	-0.700694	0.000685147	Down
DACH1	0.618506	0.000697147	Up
XLOC_004584	-0.651743	0.000697775	Down
XLOC_001560	-0.659381	0.000705831	Down
KRTAP10-9	-0.520166	0.00073245	Down
ACVR1C	-0.562033	0.000737303	Down
XLOC_008475	-0.512282	0.000752777	Down
LOC100506985	-0.578806	0.00076432	Down
OXER1	0.72272	0.000783738	Up
RAI2	0.576984	0.000799295	Up
IGLL5	-0.913103	0.000804091	Down
LOC283174	-0.530646	0.000824871	Down
STAC3	0.522259	0.000856378	Up
LOC90834	-0.671644	0.000922236	Down
LOC100129387	-0.50749	0.000959693	Down
ST6GALNAC3	0.563758	0.000962874	Up
XLOC_001430	-1.00645	0.000967225	Down
UTS2	2.07011	0.000971856	Up
SULF2	0.515261	0.000976769	Up
ZNF208	-0.671108	0.000977465	Down
SIK1	-0.560945	0.000985131	Down
LOC284669	-0.840614	0.000991578	Down
GPR15	-0.934361	0.000991675	Down
PDZD8	0.537957	0.00103699	Up
XLOC_l2_000804	-0.855903	0.00105929	Down
HSD17B6	-0.81308	0.00108253	Down
LOC100133991	-0.725757	0.00109735	Down
MGC12488	-0.572008	0.0011234	Down
XLOC_008372	-0.708011	0.00116835	Down
XLOC_008503	-0.59067	0.00118879	Down
LOC100147773	-0.651421	0.00118935	Down
CAPN14	-0.537386	0.00120205	Down
XLOC_l2_011531	-0.565798	0.00120785	Down
AKAP2	-0.968496	0.00122467	Down
ANKRD35	0.618898	0.00122972	Up
GPRASP1	-0.535993	0.00124945	Down
C2orf72	-0.530451	0.00125374	Down
LOC650368	-0.50827	0.0012995	Down
GYLTL1B	-0.569601	0.00130212	Down
GSTM1	-0.873905	0.00130248	Down
XLOC_000812	-0.586332	0.00131683	Down
ENTPD2	0.805602	0.00132489	Up
SNORD56B	-0.606489	0.00132878	Down
FAM26F	0.699503	0.00133325	Up
POU6F1	-0.527082	0.0013412	Down
MAGED4B	-0.961443	0.001361	Down
XLOC_009389	0.973434	0.00136492	Up
LOC100508869	-0.699157	0.001365	Down
SEMG1	0.794541	0.00136812	Up
LOC100505530	-0.895706	0.0013764	Down
C3orf74	-1.26775	0.00137907	Down
UBE2Q2P2	-0.830655	0.00142245	Down
SH2D4B	0.669891	0.00144811	Up
XLOC_014364	0.656937	0.00147569	Up
IFT140	-0.593736	0.00147653	Down
XLOC_005279	-0.612514	0.00147702	Down
FAM177B	-0.926413	0.00148691	Down
ZNF785	-0.592761	0.0015275	Down
LOC100131043	-0.881949	0.0015377	Down
FLJ25917	-0.53109	0.00154136	Down
GRIP1	-0.887763	0.00155462	Down
LOC100507247	-0.766705	0.00156092	Down
LOC100507599	-0.726146	0.0015701	Down
FNIP1	0.515487	0.00159084	Up
F12	0.519028	0.00159126	Up
LOC100652866	-0.877982	0.00162544	Down
AK8	-0.577131	0.00177266	Down
XLOC_l2_013001	-0.528727	0.00177947	Down
ARHGAP42	-0.573667	0.00179552	Down
NFIL3	0.63075	0.00180384	Up
ZNF514	-0.71615	0.00180788	Down
APBB1	-0.729234	0.00182126	Down
C21orf96	-0.521785	0.00182866	Down
LOC100506255	-0.559936	0.00185331	Down
IRF4	-0.500144	0.00189242	Down
TXN	0.523277	0.00190682	Up
CALML5	-0.571575	0.00190993	Down
LOC100131289	-0.712519	0.00191614	Down
FBXL22	-0.508806	0.00192655	Down
VASH1	0.644465	0.00194868	Up
SPNS2	0.526736	0.00196402	Up
XLOC_002377	-0.66253	0.00196941	Down
LOC283710	-0.6181	0.00200136	Down
XLOC_014229	-0.521075	0.00202109	Down
LOC100507209	-0.823891	0.00202218	Down
FAM153B	-0.837542	0.00205952	Down
LOC391322	-2.46199	0.00206985	Down
NPAS2	-0.671844	0.00207629	Down
LOC100653210	-0.840758	0.00209763	Down
MYEF2	-0.818804	0.00223192	Down
XLOC_013494	-0.811196	0.00225128	Down
XLOC_014111	-0.584079	0.00231874	Down
XLOC_011480	-0.519722	0.00234717	Down
LOC100507254	-1.12571	0.00238257	Down
CD36	0.620518	0.00240715	Up
HDHD3	-0.551782	0.002429	Down
CKAP4	0.652486	0.00248408	Up
NUP62CL	-0.97397	0.00250175	Down
CCDC152	-0.688599	0.00250507	Down
LOC100129399	-0.514666	0.00251874	Down
EPPK1	-0.647858	0.00255688	Down
TREML2P1	0.914015	0.00256416	Up
DPP4	-0.537072	0.00256588	Down
SERPINF1	-0.536982	0.00258438	Down
ANKRD53	0.54867	0.00259002	Up
LOC100653120	-0.621426	0.00263505	Down
XLOC_011054	-0.662098	0.0026878	Down
LOC440518	0.566814	0.00269429	Up
ANKRD34B	0.708873	0.0027006	Up
XLOC_011306	-0.69561	0.0027147	Down
IGFBP7	0.519634	0.00272132	Up
LOC100127886	-0.546661	0.00277461	Down
C17orf6	-0.638783	0.00278994	Down
XLOC_005052	0.789972	0.00281354	Up
XLOC_l2_008888	-0.65418	0.00282184	Down
F5	0.644594	0.00284617	Up
HOOK1	-0.677437	0.00285266	Down
LOC100653004	-0.515161	0.00286888	Down
LOC100506609	-0.548805	0.00287285	Down
LOC100506201	-0.866297	0.00292337	Down
VGF	0.741704	0.00293789	Up
SH3RF1	0.506422	0.00295888	Up
LOC100507489	0.509256	0.00295955	Up
LOC254100	-0.511329	0.00298313	Down
LOC100653351	-0.509321	0.00300566	Down
RPH3AL	0.57629	0.00308037	Up
TSHZ3	0.564868	0.00311784	Up
C2orf71	-1.06802	0.00319272	Down
LOC100289090	-0.988799	0.00329256	Down
FAAH2	-0.559191	0.00331032	Down
SMPDL3A	0.541199	0.00333648	Up
FCRL1	-0.894215	0.00336749	Down
CATSPER2	-0.656737	0.00336869	Down
KIF24	0.564288	0.00338394	Up
XLOC_l2_007033	-0.845336	0.00338539	Down
SPIB	-0.810342	0.00342987	Down
LOC255411	-0.672269	0.00345403	Down
FAM153A	-0.737173	0.00345465	Down
MLC1	0.547277	0.00347804	Up
LOC100130579	-0.600801	0.00348405	Down
XLOC_000263	-0.50054	0.00348781	Down
DCHS1	-0.558649	0.0034975	Down
FLJ30403	-0.518925	0.00351404	Down
TFAP4	-0.68404	0.00353777	Down
LOC400706	-0.993129	0.00355601	Down
ZSWIM5	-0.711429	0.00355817	Down
XLOC_013549	-0.921519	0.00356324	Down
PDE9A	-0.584365	0.00358807	Down
XLOC_013555	0.6699	0.00360055	Up
NLRP7	-1.10916	0.00361756	Down
EFHC1	-0.82901	0.00362528	Down
UBE2Q2P3	-0.504615	0.00362924	Down
LOC100287598	-0.512735	0.00366598	Down
ZG16	-0.608346	0.00366894	Down
FAM3B	-2.00478	0.00373741	Down
CD72	-0.606665	0.00378742	Down
LOC100506024	-0.741592	0.00379947	Down
SYBU	-0.801736	0.00381684	Down
NR3C2	-0.534598	0.00382778	Down
LRRC6	0.842894	0.00382962	Up
XLOC_013588	-0.75741	0.00382988	Down
XLOC_001171	-0.918646	0.00384805	Down
XLOC_010561	-0.503188	0.00384896	Down
GSTM2P1	-0.67538	0.00386627	Down
CD22	-1.01023	0.00387472	Down
NR1H4	-0.703814	0.00387513	Down
MZB1	-0.642747	0.00389841	Down
LOC651536	-0.63152	0.0039068	Down
LOC100505857	-0.683502	0.00394572	Down
CLIP3	-0.623079	0.0039926	Down
XLOC_001257	0.523314	0.00400167	Up
LOC100131662	-0.678261	0.00400875	Down
ELOVL3	0.866911	0.00401544	Up
VSTM2B	1.66543	0.00406238	Up
MFSD4	-0.748029	0.00406806	Down
XLOC_004669	-0.821406	0.00410249	Down
DKFZP434K028	0.712811	0.0041197	Up
FCRL2	-0.921908	0.0041426	Down
ADAM23	-0.783458	0.00420636	Down
LCTL	-0.75619	0.00422658	Down
WDR63	1.05557	0.00429859	Up
XLOC_l2_003909	-0.844781	0.00431177	Down
XLOC_003738	-0.579426	0.00437583	Down
PGD	0.521916	0.00459591	Up
XLOC_004545	-0.870435	0.00466919	Down
ANKRD18A	0.503606	0.00469949	Up
BMP2	1.02468	0.00478388	Up
S1PR3	0.550825	0.00479574	Up
SPINK2	-0.872137	0.00480356	Down
PLD4	-0.572757	0.00481649	Down
LOC152024	-0.501336	0.00481968	Down
XLOC_009826	-0.767609	0.00489472	Down
XLOC_004752	0.726627	0.00492361	Up
MS4A4A	0.566468	0.00498274	Up
FOXJ1	-0.532512	0.00515086	Down
FAM151B	0.51207	0.00517247	Up
LACC1	0.516236	0.0051965	Up
LY6K	0.628064	0.00524773	Up
CD79B	-0.64126	0.00525683	Down
BLK	-0.85287	0.00526224	Down
PAGE2	-0.759526	0.00527659	Down
XLOC_012694	-1.05725	0.00529748	Down
XLOC_005214	-0.695311	0.00529848	Down
DKFZP434I0714	-0.518174	0.00535913	Down
LOC100652760	-0.930858	0.00536069	Down
USH1C	-0.794306	0.00544575	Down
PRR20B	-0.686633	0.00545592	Down
XLOC_009217	-0.584195	0.00545812	Down
CLEC2B	0.595132	0.00546636	Up
OR1N1	-0.740444	0.0054721	Down
XLOC_000604	0.674787	0.00548593	Up
OR2T4	0.854494	0.00551785	Up
LOC100653007	-0.757302	0.00554886	Down
CCL3	1.08426	0.0055936	Up
IGFL1	-0.59979	0.00568928	Down
FCRL5	-0.646035	0.0056968	Down
XLOC_005238	-0.714228	0.00572679	Down
XLOC_005278	-0.84176	0.0057321	Down
XLOC_l2_011870	-0.578123	0.00575427	Down
XLOC_l2_013650	-0.683757	0.00577882	Down
BACE1-AS	-0.607032	0.00584109	Down
SNORA53	-0.637714	0.0059485	Down
GNG3	-0.781502	0.00598492	Down
XLOC_012193	-0.536314	0.00609053	Down
LRRN3	-1.0599	0.00610609	Down
KDELC1	-0.828637	0.00614842	Down
SMARCD3	0.546166	0.00618801	Up
TNFRSF13B	-0.928035	0.00620349	Down
PLEKHG1	-0.874409	0.00625197	Down
XLOC_008770	0.623552	0.00633123	Up
XLOC_l2_008596	-0.518015	0.00637666	Down
FLJ31715	-0.549393	0.00648615	Down
OOSP1	0.500646	0.00653915	Up
LOC100131176	-0.658757	0.00657297	Down
NEB	-0.549373	0.00658821	Down
XLOC_011016	-0.580086	0.00661281	Down
CCDC13	0.718234	0.00661954	Up
NT5E	-0.943925	0.00662326	Down
DDX11	-0.560728	0.00662475	Down
MSRB2	0.515827	0.00685659	Up
NR6A1	0.680769	0.00688211	Up
HLA-DRB5	-0.694017	0.00688366	Down
XLOC_014404	0.593378	0.00689483	Up
SLCO4A1	-0.617398	0.00693712	Down
LOC100506446	-1.00045	0.00698548	Down
C2orf89	-0.507447	0.00707553	Down
SNORD121A	-0.916077	0.00709422	Down
ALOX5AP	0.506459	0.00712041	Up
AEBP1	-0.584089	0.00715508	Down
C4BPA	-2.25076	0.00723891	Down
TSHZ2	-0.628702	0.00725295	Down
SH2D1B	0.645649	0.00726295	Up
LOC100653245	-0.844697	0.00727206	Down
XLOC_013786	-0.604254	0.00727979	Down
SRPK1	0.501549	0.00729413	Up
SH3PXD2A	-0.572404	0.00733108	Down
GSTT1	-2.41439	0.0073417	Down
LOC541473	-0.717978	0.00737996	Down
CPA2	-0.683908	0.00738842	Down
WNT10A	-0.535407	0.00746007	Down
LOC440131	-0.531236	0.0074611	Down
BLNK	-0.661023	0.00748473	Down
XLOC_014022	-0.933229	0.00759804	Down
LOC100288092	0.699958	0.00760327	Up
MARCKS	0.510847	0.0076434	Up
LOC285181	0.601273	0.00765752	Up
LOC100505725	-0.501287	0.0076667	Down
LOC100506029	-0.988687	0.00767501	Down
BHLHE41	-0.944079	0.00768022	Down
LOC100507161	-0.508173	0.00775982	Down
CCL23	1.4803	0.00777804	Up
LRRC4	0.658444	0.00779693	Up
LOC100128019	-0.627282	0.00783078	Down
IQCF3	0.614781	0.00789355	Up
UST	-0.702304	0.00793376	Down
FAM129C	-0.798014	0.00797649	Down
SPRY1	-0.680988	0.00798882	Down
XLOC_l2_012082	-0.525018	0.00799661	Down
XLOC_008094	0.580412	0.00804772	Up
ELL3	-0.651696	0.00806592	Down
TMEM204	-0.549512	0.0081142	Down
XLOC_004832	0.841215	0.00817298	Up
AFF3	-0.707491	0.00825681	Down
CTHRC1	-1.55048	0.00828091	Down
XLOC_000671	-0.690239	0.00833117	Down
DKFZp686M1136	-0.663877	0.00839185	Down
C15orf34	-0.557085	0.00848982	Down
C11orf80	-0.821208	0.00850564	Down
LOC144571	-0.731041	0.00851863	Down
LOC401847	-0.692165	0.00857601	Down
CLEC4D	0.605124	0.00878973	Up
XLOC_007836	-0.882605	0.00889129	Down
XLOC_006415	-0.620957	0.00894291	Down
XLOC_011809	-0.881982	0.00900116	Down
XLOC_005990	-0.987837	0.00907484	Down
IFITM10	0.645653	0.00913713	Up
DEFB128	0.579979	0.00921628	Up
XLOC_000811	-0.560489	0.00923912	Down
GLIS2	1.09113	0.00925273	Up
MURC	-0.57632	0.00928083	Down
XLOC_011924	-0.693795	0.00930358	Down
C3orf14	0.524727	0.0093271	Up
NARG2	-0.553375	0.00933713	Down
XLOC_l2_002281	-0.698987	0.00949262	Down
XLOC_008942	-1.07886	0.009518	Down
XLOC_004144	-0.553468	0.00965507	Down
P2RX5	-0.596655	0.00973441	Down
XLOC_008530	0.618051	0.00979901	Up
XLOC_003062	0.975341	0.00982145	Up
XLOC_011224	0.528423	0.00996906	Up
LINC00402	-0.618838	0.0099866	Down
FA2H	-0.790305	0.0100806	Down
XLOC_l2_009331	-0.728147	0.0101686	Down
XLOC_001517	0.505388	0.0102807	Up
COL4A4	-0.734122	0.0103862	Down
WNT7A	-0.671976	0.0104538	Down
PPP2R2C	-1.26761	0.0107574	Down
XLOC_010378	-0.533686	0.0108143	Down
XLOC_011376	-0.651439	0.0108153	Down
LOC439990	0.662465	0.0108296	Up
XLOC_000292	-0.695923	0.0108565	Down
MDS2	-0.870033	0.0108811	Down
ADORA3	0.641123	0.0108866	Up
E2F5	-0.628601	0.0109784	Down
ACTA2	0.511954	0.0109804	Up
DLL3	-0.684912	0.0109988	Down
IGFBP3	-0.609633	0.0110037	Down
TNFRSF17	-0.789944	0.0112001	Down
GTF2IRD1	-0.571582	0.0112359	Down
EBF1	-0.778002	0.0112452	Down
LOC100133190	-0.869324	0.0112852	Down
XLOC_000903	-0.853792	0.0113091	Down
XLOC_003878	-0.628062	0.0113101	Down
XLOC_001266	0.502106	0.0113214	Up
GALNT14	0.759407	0.0113349	Up
LOC100507387	-0.545615	0.0113434	Down
C17orf88	-0.537293	0.0113963	Down
BACH2	-0.582551	0.0114613	Down
LOC100507378	-0.591279	0.0114796	Down
CLGN	0.575423	0.0115113	Up
SCARNA10	0.509691	0.0115569	Up
CNTNAP2	-1.19114	0.0115603	Down
CEP70	-0.566869	0.0115626	Down
FCER2	-0.729277	0.0115629	Down
LTBP3	-0.588075	0.0116022	Down
LOC100130419	-0.601207	0.0116187	Down
FTCD	-0.509577	0.0116777	Down
CD79A	-0.551933	0.0117063	Down
ITGA3	-0.665341	0.0118028	Down
XLOC_l2_007147	-0.504579	0.011857	Down
XLOC_011766	-0.536833	0.0118992	Down
XLOC_010752	-0.670372	0.0119437	Down
XLOC_010016	0.56557	0.0119633	Up
ANKDD1B	-0.778836	0.0119812	Down
CNNM1	-0.510071	0.0120106	Down
UGT8	-0.957173	0.0120732	Down
LOC100653024	-0.618802	0.0121289	Down
XLOC_001550	-0.588642	0.0122929	Down
NDST1	0.677963	0.0124031	Up
ASPRV1	0.528292	0.0124456	Up
XLOC_012079	-0.547108	0.0124818	Down
EFNB2	0.572259	0.0124916	Up
LOC100133299	-0.583866	0.0125936	Down
GPR34	0.616009	0.0126063	Up
PFAS	-0.540277	0.0126319	Down
XLOC_003383	-0.785232	0.012648	Down
BICD1	-0.819555	0.0127434	Down
SLC22A25	-0.522332	0.0127617	Down
XLOC_l2_010064	-0.984581	0.0128486	Down
PHKA1	-0.658368	0.0128536	Down
SPATA12	-0.781257	0.0129238	Down
TNNT1	0.873871	0.0129518	Up
DUXA	0.624021	0.0129965	Up
ALOX5	0.618212	0.013048	Up
XLOC_008899	-1.04048	0.0130818	Down
C12orf71	-0.639679	0.0131038	Down
LOC283713	-0.666096	0.0131439	Down
XLOC_013732	-0.547403	0.0131815	Down
BSX	0.508571	0.0132244	Up
FLJ43315	-0.802492	0.013298	Down
TYRO3	0.76335	0.0133827	Up
DSC1	-0.830936	0.0133957	Down
LOC100652894	-0.907663	0.0136487	Down
CD19	-0.779882	0.0136709	Down
C1orf220	-0.651473	0.0137034	Down
XLOC_006846	0.67165	0.0137358	Up
XLOC_l2_013532	-0.709609	0.013739	Down
PARM1	-0.8987	0.0137434	Down
XLOC_002499	0.710573	0.013788	Up
OLFML3	-0.509027	0.0138747	Down
Q8LKN9	-0.776667	0.0140815	Down
XLOC_009327	-0.522466	0.0142885	Down
KCNG1	-0.979321	0.0144403	Down
C1orf190	0.701393	0.0144407	Up
PDE8B	-0.543474	0.0144729	Down
EML1	-0.634879	0.0145341	Down
LOC391636	-0.51759	0.0145342	Down
TSGA10	-0.50856	0.014545	Down
XLOC_003482	-0.627878	0.0146167	Down
SRXN1	0.662566	0.0146173	Up
RNF207	-0.56515	0.0146673	Down
SNORD116-29	-0.711296	0.0147532	Down
XLOC_008760	-0.626427	0.014818	Down
XLOC_l2_008261	0.788186	0.0148431	Up
LOC100507025	0.578127	0.0150876	Up
XLOC_009074	0.769818	0.0151428	Up
CACNA1E	0.731321	0.015183	Up
PMEPA1	-0.613526	0.0152505	Down
XAGE3	-1.42127	0.0152904	Down
PROC	0.526481	0.0154036	Up
XLOC_006079	-0.562029	0.0154164	Down
ADM	0.664419	0.0156434	Up
RFPL3-AS1	-0.644079	0.0156514	Down
INSC	1.05723	0.0156767	Up
C8orf31	1.24088	0.0157338	Up
XLOC_l2_008352	0.651599	0.015807	Up
KANK1	-0.541098	0.0158364	Down
XLOC_012551	-0.524557	0.0159851	Down
TSRM	-1.04494	0.0160896	Down
XLOC_011681	0.626146	0.0163384	Up
CHGB	-0.573484	0.016397	Down
XLOC_005505	1.04467	0.0164304	Up
LOC100507196	-0.661855	0.0164651	Down
XLOC_006676	-1.04809	0.0164765	Down
KCNIP1	0.603385	0.0165162	Up
CACHD1	0.518982	0.0165524	Up
ANKLE1	-0.564297	0.0165725	Down
FCRLA	-0.843129	0.0165902	Down
LOC100652727	0.509614	0.0165916	Up
KIAA0125	-0.708463	0.0166063	Down
EPHA1	-0.585465	0.0166452	Down
XLOC_003111	-0.547772	0.0166631	Down
LOC100130428	-0.53535	0.0166636	Down
XLOC_006680	0.545038	0.0166739	Up
IGJ	-0.695119	0.0166895	Down
TXNDC5	-0.598202	0.016746	Down
LOC100507673	-0.581086	0.0168619	Down
TNFRSF13C	-0.76574	0.0169396	Down
XLOC_009017	0.583473	0.0170169	Up
COL5A3	-1.01462	0.0170266	Down
LOC100506412	-0.755748	0.0171501	Down
OR12D3	0.598037	0.0172085	Up
XLOC_005163	-0.529574	0.0172131	Down
XLOC_005458	-0.56885	0.0174544	Down
NELL2	-0.567329	0.0174615	Down
LOC100289333	-0.580357	0.0177642	Down
ID4	-0.56966	0.0177739	Down
PRR15L	-1.08264	0.0178037	Down
XLOC_003510	-0.64416	0.0178038	Down
HLA-DOB	-0.638755	0.0178727	Down
CCNI2	-0.531997	0.0179476	Down
XLOC_004439	0.549496	0.0180104	Up
CEBPE	0.568745	0.0180641	Up
XLOC_008747	-0.544804	0.0181505	Down
KIAA1107	0.596439	0.0182841	Up
LOC401188	-0.502029	0.0184046	Down
CHURC1	0.541199	0.0184782	Up
PSPH	1.24598	0.0185541	Up
C17orf13	-0.704821	0.0185559	Down
ASCL1	-0.528932	0.0185715	Down
ZNF772	-0.701791	0.0185804	Down
ADH4	-0.653031	0.0186803	Down
LOC100506549	0.683371	0.0188654	Up
XLOC_011918	-0.571461	0.018869	Down
RPL31P11	-0.61235	0.0190808	Down
LOC728715	-0.685557	0.0191651	Down
NTSR2	0.630981	0.0193453	Up
IL5RA	0.769301	0.0194651	Up
APCDD1	0.515617	0.019476	Up
XLOC_004907	-0.720209	0.0195434	Down
EML5	-0.637311	0.0196696	Down
HTR1A	0.696857	0.0196967	Up
ALDH8A1	-0.551029	0.0197158	Down
TDGF1	-0.714243	0.0197429	Down
XLOC_000034	-0.581017	0.0197692	Down
XLOC_009375	-0.648152	0.0197923	Down
IL23R	-0.710632	0.0199238	Down
FGF16	0.620441	0.0202763	Up
XLOC_000697	0.508768	0.0202774	Up
XLOC_007487	0.61377	0.020337	Up
WFDC8	0.697052	0.0204843	Up
ARVCF	0.612901	0.0206638	Up
C6orf52	0.630614	0.0207071	Up
DENND5B	-0.657583	0.0207257	Down
XLOC_l2_009313	-0.676486	0.0208204	Down
C5orf58	0.747946	0.0209721	Up
B3GALT2	-0.619512	0.0210052	Down
LRRN1	0.637196	0.0210154	Up
XLOC_004794	-0.766111	0.0210467	Down
AIM2	0.578443	0.021095	Up
ST6GALNAC1	-0.563327	0.0212865	Down
PPIEL	-0.590082	0.0213594	Down
CROCCP3	-0.59618	0.0214196	Down
SLC22A18AS	0.724139	0.0215158	Up
LOC613266	-0.869741	0.021536	Down
LOC100507508	0.564968	0.0217775	Up
CLC	0.760959	0.0218191	Up
SPDYE3	-0.57075	0.0218328	Down
FRRS1	0.567574	0.0220001	Up
XLOC_004896	-0.869066	0.0220233	Down
FAM110C	0.588924	0.0220601	Up
LOC100652904	-0.508296	0.022209	Down
GABRR3	-0.675176	0.022294	Down
XLOC_008077	-0.627946	0.0224386	Down
XLOC_002108	-0.740736	0.0224456	Down
XLOC_014399	-0.524387	0.0225704	Down
DGKE	-0.549737	0.0227231	Down
TAS1R1	-0.5024	0.0227623	Down
SLC22A1	0.667449	0.0229282	Up
XLOC_002170	-0.754209	0.0231292	Down
SIGLEC5	0.726685	0.0231817	Up
CPSF2	0.571203	0.0233889	Up
XLOC_011563	-0.542358	0.0234298	Down
COX4I2	0.80546	0.0234822	Up
KRBOX1-AS1	0.641917	0.0234882	Up
C6orf105	-0.669647	0.0234964	Down
LOC100506540	-0.757771	0.023678	Down
CYP3A4	0.617771	0.0238873	Up
TDRD9	0.723907	0.0239489	Up
XLOC_000986	-0.527278	0.0239812	Down
STX19	0.809412	0.023983	Up
RNASE2	0.527322	0.0240455	Up
LOC100652867	0.578212	0.0240645	Up
DOK4	0.5161	0.024123	Up
BCL7A	-0.698531	0.0243486	Down
EPCAM	1.02447	0.024462	Up
ZDHHC19	-0.526583	0.0244763	Down
CYP4F3	0.591867	0.0245095	Up
MGAT4C	-0.644114	0.0246292	Down
XLOC_013480	-0.577287	0.0251973	Down
IGFBP4	-0.658582	0.0252024	Down
HAO1	-0.696361	0.0252219	Down
GPR27	0.643115	0.0253196	Up
XLOC_l2_006939	-0.5713	0.0253576	Down
ABCB5	-0.608479	0.0257725	Down
SULT1B1	0.512387	0.0257888	Up
ZCCHC16	-1.0089	0.025854	Down
XLOC_007831	-0.632506	0.0259051	Down
SPON1	-0.851384	0.0259985	Down
XLOC_006405	-0.767485	0.025999	Down
LOC100505976	-0.992008	0.0261392	Down
CYP2J2	-0.686332	0.026152	Down
LOC503519	-0.538971	0.0261527	Down
XLOC_007992	-0.569382	0.0261796	Down
LOC100128252	-0.735473	0.0262229	Down
HYDIN2	0.640157	0.0262383	Up
VNN1	0.913133	0.0262956	Up
CACNG6	0.807719	0.0263758	Up
SPP2	-0.813127	0.0264199	Down
PROK2	0.565346	0.026663	Up
CRYBA4	0.582329	0.0268412	Up
TRPM6	0.50777	0.0268603	Up
XLOC_011755	-0.705431	0.0270229	Down
PSPHP1	2.35158	0.0271262	Up
SIPA1L3	-0.561685	0.0271409	Down
GUSBP3	-0.636126	0.0272328	Down
LOC100507521	-0.502584	0.0273032	Down
LSAMP	0.651529	0.0273121	Up
XLOC_l2_011693	-0.542158	0.0275272	Down
XLOC_l2_012584	-0.695874	0.0275836	Down
ESRRB	0.516704	0.0276852	Up
MGC40069	-0.638323	0.0277348	Down
XLOC_000446	-0.722393	0.0277722	Down
LOC100507213	-0.570961	0.0277886	Down
LOC100233156	-0.950783	0.0279072	Down
CBS	0.635537	0.0279499	Up
SNORA38B	0.607465	0.0281276	Up
ZNF396	0.501717	0.0284302	Up
XLOC_013167	-0.611586	0.0285168	Down
XLOC_002636	-0.568847	0.0288465	Down
TAS2R41	-0.590331	0.0289082	Down
XLOC_000379	-0.97467	0.0289672	Down
XLOC_008752	-0.504259	0.0291867	Down
SNORD77	-0.577178	0.0292431	Down
LOC100507481	-0.605847	0.0293483	Down
PADI6	1.08759	0.0293495	Up
XLOC_000839	-0.655105	0.0293975	Down
DNASE1L3	-0.621131	0.0299073	Down
XLOC_005522	-0.527513	0.0299915	Down
LOC100131060	-0.733204	0.0302282	Down
XLOC_l2_002207	-0.529512	0.0304802	Down
C11orf92	-0.674027	0.0307521	Down
CCDC164	0.855746	0.0307954	Up
LOC100506514	-0.513627	0.0308239	Down
LOC285943	0.610975	0.0309548	Up
XLOC_011056	-0.599202	0.0312124	Down
SMPD3	0.651675	0.0312205	Up
XLOC_010840	-0.666354	0.0312396	Down
IL12RB2	-0.574682	0.0312591	Down
LOC100288273	-0.727637	0.0312823	Down
ARC	-0.757949	0.0312839	Down
S100B	0.937939	0.0314428	Up
LOC339260	-0.582682	0.0314455	Down
C14orf119	-0.592628	0.0314601	Down
XLOC_012692	-0.600147	0.0315631	Down
CCL3L3	0.544186	0.0316802	Up
LOC100509671	-0.506638	0.0317534	Down
XLOC_002403	-0.524541	0.0318537	Down
PPAP2B	0.734486	0.0321521	Up
LOC100509323	-0.541262	0.0323177	Down
COPG2IT1	-0.546612	0.032392	Down
NOV	0.535842	0.0326456	Up
TMEM54	0.597184	0.0326505	Up
KIAA0319	0.577532	0.0328836	Up
XLOC_010366	-0.60991	0.0329345	Down
FAM69B	-0.532476	0.0329567	Down
CLDN24	-0.707497	0.0335432	Down
GPR179	0.513999	0.0336307	Up
XLOC_006938	-0.558784	0.0337232	Down
AMOTL2	0.548964	0.0338209	Up
LOC100507445	-0.613197	0.0338903	Down
XLOC_l2_001947	-0.634688	0.0342527	Down
SLC22A4	0.511614	0.0343342	Up
CECR3	-0.644393	0.0343943	Down
ABCB4	-0.786124	0.0344066	Down
CLNK	-0.653575	0.0344091	Down
XLOC_003959	0.591793	0.0344351	Up
XLOC_004064	-0.514839	0.0345029	Down
XLOC_007785	-0.652194	0.0345519	Down
LOC728975	-0.615814	0.034656	Down
SERPINB7	-0.863892	0.0347619	Down
CCND1	-0.916587	0.0347957	Down
SNORD114-19	-0.734761	0.0348337	Down
XLOC_001173	-0.564398	0.0350237	Down
LOC283663	-0.727396	0.0352712	Down
QPCT	0.501671	0.035329	Up
GPX8	0.746128	0.0353927	Up
IL1RAPL2	0.643324	0.0357994	Up
CLEC17A	-0.586489	0.0358241	Down
XLOC_014514	-0.735156	0.0359391	Down
TTLL12	0.823187	0.0359931	Up
LOC151475	0.558834	0.0361117	Up
GCGR	-0.531708	0.0361702	Down
XLOC_009383	-0.940204	0.036336	Down
FGFBP1	-0.636497	0.0363951	Down
XLOC_008221	0.736718	0.0366061	Up
XLOC_012161	-0.633209	0.0366259	Down
LRRC32	-0.519533	0.0367416	Down
TCL6	-0.778941	0.0368653	Down
PEG10	-0.770602	0.0375309	Down
OR5T3	-0.872178	0.0376376	Down
LOC100129089	-0.684577	0.0377128	Down
XLOC_013056	-0.527487	0.0377245	Down
TSPAN15	-0.722088	0.037737	Down
XLOC_000735	-0.546138	0.0378917	Down
LOC349196	-0.584846	0.0379405	Down
RIC3	-0.510243	0.0379582	Down
SNORD116-11	-0.646961	0.0381183	Down
BEND7	0.704484	0.0381457	Up
DUSP2	-0.500141	0.0382407	Down
LOC100131094	0.593291	0.0383363	Up
LOC100133039	-0.622945	0.0389248	Down
ECM1	-0.58836	0.0389976	Down
XLOC_010622	-0.622531	0.0390954	Down
CASR	-0.869858	0.0393617	Down
LOC285965	-0.742455	0.0394667	Down
LYPD5	0.512496	0.0395689	Up
XLOC_012978	0.620401	0.0396302	Up
HABP2	-0.890621	0.0397629	Down
XLOC_l2_003139	-0.515894	0.0399562	Down
XLOC_008873	0.534433	0.040074	Up
SNORD111	-0.543288	0.0401177	Down
LOC100132111	-0.513056	0.0401683	Down
XLOC_009337	-0.676566	0.0402312	Down
XLOC_008679	1.11708	0.0406468	Up
KLHL38	0.64368	0.0407059	Up
XLOC_010924	-0.573467	0.0407357	Down
MAGEB18	-0.528171	0.0409024	Down
CR2	-0.669052	0.0410946	Down
XLOC_009286	-0.610806	0.0411804	Down
ZFP37	-0.583185	0.0414268	Down
XLOC_002298	0.601437	0.0417171	Up
TMEM176B	1.13634	0.0420434	Up
OSBPL10	-0.553473	0.04211	Down
OR4K17	0.691589	0.0423606	Up
XLOC_005972	-0.692421	0.0423782	Down
XLOC_001302	0.536313	0.0424028	Up
CCR9	-0.737736	0.0426188	Down
CAND2	-0.548441	0.0428446	Down
C6orf94	-0.542014	0.0430437	Down
LOC100506800	-0.531173	0.0430994	Down
NOG	-0.642761	0.0432307	Down
DBNDD1	-0.773016	0.0432825	Down
XLOC_013564	-0.682163	0.0433908	Down
XLOC_009447	-0.693348	0.0437962	Down
XLOC_010059	0.918711	0.0439415	Up
COL19A1	-0.597334	0.0444531	Down
PDGFRA	-0.673962	0.0445178	Down
XLOC_000897	-0.727879	0.0445228	Down
XLOC_003264	-0.691278	0.0452648	Down
RNASE7	-0.653365	0.0454218	Down
COL9A3	0.5181	0.0456131	Up
FBLN2	-0.572087	0.0460709	Down
XLOC_002455	-0.733634	0.0461815	Down
XLOC_008355	-0.753206	0.0461884	Down
XLOC_007926	-0.663183	0.0466915	Down
PLEK2	-0.647632	0.0467048	Down
LOC641518	-0.732825	0.0467163	Down
LOC283483	-0.640577	0.0467434	Down
XLOC_l2_005695	-0.504385	0.046815	Down
DTX1	-0.578642	0.0471168	Down
KLRG1	-0.535524	0.0471457	Down
KHDRBS2	-0.565927	0.0471695	Down
LOC100506016	-0.549727	0.0471806	Down
LPPR3	-0.726066	0.0476443	Down
SLC17A3	-0.750231	0.0478703	Down
XLOC_007350	-0.512962	0.0479787	Down
XLOC_005435	0.5345	0.0481311	Up
PCDHGB6	0.834385	0.0481614	Up
XLOC_001067	0.684071	0.0482032	Up
FAM53A	-0.672437	0.0483571	Down
LOC100130248	-0.579829	0.0483871	Down
OR10G4	-0.729712	0.0487042	Down
XLOC_011774	-0.531192	0.0487425	Down
XLOC_l2_008595	-0.548098	0.0488508	Down
ADRB1	0.863371	0.0490108	Up
PRDM14	0.950368	0.0490589	Up
OTOL1	-0.935351	0.0491961	Down
LOC284023	-0.691672	0.0492075	Down
C17orf99	-0.6725	0.0492147	Down
VSIG4	0.567249	0.0493323	Up
LOC100652983	-0.882627	0.0493588	Down
XLOC_006743	0.523392	0.0493759	Up
PER4	-0.636996	0.049399	Down
MGAM	0.615204	0.0494599	Up
LOC100506571	-0.599335	0.0497024	Down
LOC100288601	-0.544764	0.0498468	Down
CPA3	-3.18586	8.44e-07	Down
C1orf186	-2.30466	4.25e-06	Down
AKAP12	-2.50664	6.15e-06	Down
SFRP5	-2.02763	1.14e-05	Down
MIR205	1.63643	1.92e-05	Up
NTRK1	-1.82386	2.48e-05	Down
MIR216A	-1.19052	2.96e-05	Down
TRIM51	-2.25798	3.92e-05	Down
GCSAML	-2.23074	4.47e-05	Down
OLFML1	-1.55475	7.89e-05	Down
TBC1D3P5	0.626572	8.68e-05	Up
RP11-702F3.1	0.746444	0.000115942	Up
KCNT1	-1.74094	0.000179252	Down
GATA2	-3.30533	0.000188302	Down
MS4A2	-1.70452	0.000204478	Down
C8orf86	1.20174	0.000208839	Up
CITF22-49E9.3	1.30967	0.000232759	Up
RP11-569A11.2	0.804533	0.000286348	Up
OSBPL1A	-0.851234	0.000288918	Down
HDC	-3.38398	0.000368199	Down
ZNF776	0.56749	0.000426895	Up
EFEMP2	0.524649	0.000434089	Up
SNORA63	0.735023	0.000607273	Up
RP11-1035H13.2	0.961221	0.000704607	Up
RAB26	1.48406	0.000717789	Up
AC011747.4	1.18028	0.000773345	Up
RP11-792A8.4	0.690775	0.000784955	Up
PHGDH	-0.923325	0.00079834	Down
RP11-45M22.3	0.94231	0.000913029	Up
AC007950.1	1.50849	0.00100335	Up
RP11-87F15.2	-0.807231	0.00100983	Down
MIR503	1.31104	0.00102656	Up
RP11-533E19.5	1.52433	0.00108095	Up
TRIM49D2	-2.46975	0.00118472	Down
NHLH1	0.829934	0.00120199	Up
PPP4R1-AS1	1.24353	0.00126694	Up
FRZB	-2.52845	0.001298	Down
LOC81691	-0.636308	0.00129853	Down
GGN	0.518328	0.00131842	Up
CCDC153	0.888155	0.00134226	Up
LILRA5	1.08836	0.00136137	Up
MIR196A1	1.8418	0.00143903	Up
KRT1	-2.27345	0.00154614	Down
ASB14	-0.71414	0.00156906	Down
SNORA20	0.568015	0.00158576	Up
TNFRSF21	-1.32019	0.00161816	Down
RP11-21B23.1	0.927402	0.00164435	Up
SLC45A3	-2.80874	0.00175156	Down
CTD-2336O2.1	-1.19355	0.00178733	Down
FLJ31356	-0.900264	0.00179946	Down
TG	1.22575	0.00183264	Up
LRRC19	0.870774	0.00183482	Up
PTGER4P2-CDK2AP2P2	1.67297	0.00183701	Up
RP11-399F2.2	-1.65875	0.001849	Down
RP11-322I2.1	0.77781	0.0019479	Up
AKAP10	0.735457	0.00203913	Up
SNORA16B	1.92595	0.00205643	Up
ENOX2	0.770611	0.00207646	Up
RP11-386D6.2	-0.826232	0.00212704	Down
RP11-401N18.1	0.831806	0.00213501	Up
RP11-13A1.1	-1.53602	0.00215608	Down
HIST1H4D	0.962951	0.00216269	Up
CTB-161C1.1	0.975682	0.00220134	Up
GDPD3	0.674215	0.00220579	Up
RP11-429P3.8	-0.796335	0.00222159	Down
AGAP11	0.698658	0.002247	Up
RP11-316A16.1	-1.30283	0.00233939	Down
ADCY9	0.728331	0.00236721	Up
AP000769.7	0.660747	0.00236802	Up
SNORD89	1.34745	0.00253793	Up
CHST10	-0.671408	0.00254798	Down
AVIL	0.828709	0.00258567	Up
RP1-29C18.8	-0.843427	0.00269521	Down
CTD-2527I21.5	-0.900165	0.00274632	Down
IL3RA	-1.09737	0.00279721	Down
LINC01506	0.743823	0.00280489	Up
ASIC1	-0.767365	0.00282564	Down
TMEM17	0.895576	0.00285664	Up
PHLDA3	0.5457	0.00296818	Up
AC012414.1	0.519244	0.00302232	Up
RP11-439H8.4	-0.987109	0.00320056	Down
LINC01431	0.582431	0.00322669	Up
FSCN3	-0.694528	0.00328488	Down
S100A9	1.10807	0.00334152	Up
DPP9-AS1	-0.560846	0.00338118	Down
PIK3CD-AS1	0.699366	0.00344986	Up
CLEC4C	-1.33539	0.00354868	Down
RP11-226M10.3	-0.518634	0.00360298	Down
CNTNAP3	1.8365	0.00361185	Up
CTA-280A3.2	0.577894	0.00370859	Up
CD70	0.724744	0.00377916	Up
RPSAP52	1.82669	0.00379014	Up
SYT2	1.07197	0.0038041	Up
AC093495.4	0.75991	0.00382931	Up
OR2W3	-0.985876	0.00386932	Down
FAM47E	-1.09976	0.00396079	Down
ENPP3	-1.0297	0.00414744	Down
CTD-2287O16.5	-0.563536	0.00421818	Down
RP11-264B14.1	0.911899	0.00422086	Up
NCF1B	0.87815	0.00433634	Up
SCGB3A2	-1.96744	0.0043466	Down
TARP	-0.909193	0.00434956	Down
MDC1	-0.564013	0.00435527	Down
MAPK11	0.51551	0.00435759	Up
RNU4ATAC8P	1.04883	0.00438156	Up
RNU4ATAC11P	1.75117	0.00444153	Up
LINC00482	0.594418	0.00446029	Up
C9orf139	0.792996	0.0045479	Up
RP1-240K6.3	0.777425	0.00457055	Up
CCR10	0.881438	0.00461076	Up
RP11-517C16.4	-2.56768	0.00464731	Down
MT-TT	-0.912679	0.00464997	Down
LOC375196	-1.01796	0.00475697	Down
FAM161B	-0.546399	0.00484144	Down
LINC01413	0.851398	0.0049075	Up
NID1	-2.17624	0.00492068	Down
LEF1-AS1	-0.864656	0.00493253	Down
VTN	1.15897	0.00495682	Up
NRADDP	0.969243	0.00496481	Up
HIST2H2AC	1.39926	0.00505014	Up
CAMKK1	0.791567	0.00505672	Up
RP11-283I3.1	0.82495	0.00513958	Up
RBM20	-0.844376	0.00514447	Down
GOLGA8K	0.560638	0.00516894	Up
AC004791.2	-2.40102	0.00517988	Down
COL13A1	-2.35637	0.00519033	Down
CTD-2553L13.4	-0.838585	0.00526443	Down
AP001171.1	1.24039	0.00529274	Up
F5	0.633737	0.00530745	Up
FBXO7	-0.997136	0.00535946	Down
AP001137.1	0.750701	0.00538458	Up
PALM	1.43741	0.00544122	Up
CTD-2090I13.1	0.969148	0.0054533	Up
CTD-2015H6.3	0.806906	0.00550685	Up
CHD5	-1.20892	0.00554761	Down
CD248	-0.952831	0.0055659	Down
RP11-146D12.2	0.747978	0.0055989	Up
YBX3	-1.07149	0.00566661	Down
FOXI1	-0.705903	0.00573978	Down
RP11-126H7.4	-0.881586	0.00578499	Down
SNORD1C	1.25301	0.00579754	Up
MIR3921	-0.882767	0.00581197	Down
RP11-495P10.6	-1.27032	0.0058139	Down
CTD-2340E1.2	0.838086	0.00589438	Up
TJP3	0.579923	0.00589746	Up
HSD3BP4	0.775804	0.00596118	Up
PACSIN1	-1.16926	0.00607285	Down
GS1-21A4.1	0.631269	0.00612106	Up
RP11-830F9.7	0.605825	0.00612394	Up
CACNG6	-1.59697	0.0061633	Down
AP000692.10	0.651684	0.00620812	Up
SLC7A8	-1.38021	0.006227	Down
MS4A3	-1.98606	0.00622803	Down
AC002467.7	0.647104	0.00624751	Up
MTX1	0.71756	0.00628191	Up
PCAT14	0.553125	0.00641804	Up
S100A12	1.18796	0.0064215	Up
RP11-109A6.3	-0.734921	0.00659284	Down
RP11-514P8.2	-0.559477	0.00662665	Down
P3H2	-0.862039	0.00665699	Down
MIR665	0.62174	0.00668812	Up
AC012501.2	1.10524	0.00678568	Up
YEATS2-AS1	-0.544619	0.0068057	Down
MGC16275	0.70862	0.00680719	Up
ZBTB42	-0.525245	0.00687492	Down
RUNX2	-1.19367	0.0069127	Down
CTD-2249K22.1	1.24414	0.00706574	Up
AP003774.6	0.91484	0.00709095	Up
RCOR2	1.12855	0.00709655	Up
RP11-164N3.1	1.08353	0.00710504	Up
FGD5	-1.17454	0.00719583	Down
SNORD119	1.41837	0.00724587	Up
PTK2B	0.754976	0.00731762	Up
CCNA1	-1.55029	0.00741493	Down
SNORD111B	0.723484	0.00746873	Up
FAM95B1	0.638503	0.00747778	Up
DNASE1L2	0.725325	0.00750827	Up
SNORA45A	1.30322	0.00753599	Up
RP11-2N1.2	0.772615	0.00756549	Up
ADAMTS2	1.60287	0.00764625	Up
OAS3	-0.602787	0.00767733	Down
SNORA76C	1.03677	0.0076813	Up
SNORD12	0.632568	0.00768152	Up
GABRG3-AS1	1.15458	0.00771583	Up
RNU4ATAC4P	0.649427	0.00771894	Up
ZFAT	-0.526644	0.00782505	Down
RP11-61F12.1	0.85176	0.00784276	Up
RP11-326C3.12	0.920889	0.00785116	Up
RP11-272L14.2	1.08502	0.00787844	Up
CTC-444N24.7	-0.822416	0.00793219	Down
RP11-484P15.1	0.814026	0.00805269	Up
SNORA70D	0.515704	0.00806981	Up
CXXC1P1	0.949383	0.00811333	Up
HIST1H2AL	0.93837	0.00814631	Up
RNU4ATAC15P	1.84417	0.00822222	Up
AC015987.1	0.787021	0.00823171	Up
OSBPL5	-0.502218	0.00825339	Down
GM2A	0.614067	0.00827294	Up
RP11-713M15.2	-0.788885	0.00830275	Down
ACVRL1	0.912468	0.00834134	Up
LINC01220	0.627753	0.00834832	Up
SNORD59A	0.715534	0.00841487	Up
LPAR2	0.660442	0.00850392	Up
FECH	-0.803217	0.00856405	Down
ENPP2	-1.36254	0.00860801	Down
KCNA5	-0.760271	0.0086135	Down
KIAA1257	1.18083	0.00861749	Up
CTD-2540B15.9	0.647054	0.00865033	Up
RNU4ATAC5P	1.80126	0.00869835	Up
SNORD28	0.640882	0.00870802	Up
F11R	0.58531	0.00871745	Up
ETV7	-0.934514	0.00873027	Down
MT-TW	0.586379	0.00874262	Up
PI16	0.857644	0.00878511	Up
LINC01526	0.572013	0.00884539	Up
RP11-233G1.4	0.754546	0.00890075	Up
RP11-342K6.3	0.767566	0.0089243	Up
NT5M	-1.20884	0.00893388	Down
TOP1P1	-0.939106	0.00897828	Down
RNF165	-0.528278	0.00900706	Down
ARHGEF4	-0.639663	0.00907927	Down
RP11-245P10.6	1.10951	0.00908809	Up
SCARNA22	1.18709	0.00918304	Up
KLHL20	-0.532194	0.00938008	Down
ADGRG3	0.984032	0.00940973	Up
SCARNA10	2.01913	0.00941642	Up
CYP26C1	0.559041	0.00942347	Up
DMRTC1	-1.21243	0.00948489	Down
SNORD35B	0.607698	0.00948978	Up
DCANP1	-1.04254	0.00950351	Down
RP11-439M11.1	-0.877031	0.0095056	Down
HTATSF1P2	1.17325	0.00951209	Up
OR2A9P	-0.619023	0.00954195	Down
RP5-1065P14.2	1.37071	0.00964754	Up
PTGDR2	-1.10252	0.00969729	Down
MS4A6E	1.63857	0.00978236	Up
RP5-1115A15.1	0.580509	0.00979012	Up
RP11-705O24.3	0.956496	0.00980455	Up
ZNF837	-0.587162	0.0100546	Down
DYX1C1-CCPG1	0.530653	0.0102389	Up
EP300	-0.977161	0.0102533	Down
GNL1	-0.524293	0.010315	Down
RP11-94C24.6	-0.832917	0.0103746	Down
SLC22A3	-0.807871	0.0104066	Down
ACTL6B	0.540036	0.0104071	Up
LOC100506444	0.672555	0.0104433	Up
UROC1	-0.603326	0.01046	Down
HIST1H3J	1.26679	0.0104995	Up
ABCA7	0.751769	0.0105362	Up
CARD17	0.926888	0.0106041	Up
RP11-286O1.1	1.44968	0.010642	Up
SNORA80B	0.686066	0.0107485	Up
LINC01353	0.71879	0.0108016	Up
RP11-161I10.1	-0.76751	0.0108139	Down
YBX3P1	-0.99755	0.0108968	Down
RPPH1	1.27961	0.0110837	Up
MAP2K5	-0.516586	0.0111331	Down
STX10	0.515263	0.0111976	Up
FRMD4A	-1.17656	0.0112083	Down
CNTNAP3P2	1.47958	0.0112634	Up
CDHR3	1.12888	0.0112774	Up
RP11-178F10.2	-1.54812	0.0113214	Down
DUSP16	0.640489	0.0114747	Up
MEF2BNB	0.524676	0.0115091	Up
PRELID2	-0.659256	0.0115649	Down
C22orf42	0.897171	0.0115973	Up
RPS16P5	0.564055	0.01169	Up
F13A1	-0.785849	0.0117208	Down
CTD-3035K23.6	0.68499	0.0117786	Up
RS1	0.731544	0.0119521	Up
LIM2	-1.16186	0.012092	Down
PDE9A	-0.526186	0.0121233	Down
RP11-133K1.12	0.53045	0.0122004	Up
FAM213A	-0.786186	0.0123239	Down
SNORD36	1.18694	0.0123247	Up
PAQR7	-0.535884	0.0124196	Down
TNFRSF18	1.05816	0.0124932	Up
GTSE1	0.928561	0.0125271	Up
ADAM7	1.3015	0.0125302	Up
RP13-516M14.10	0.901287	0.0126128	Up
RN7SKP173	0.514789	0.0127243	Up
RP11-847H18.2	0.780622	0.0127287	Up
RP1-265C24.8	0.881163	0.0127588	Up
LMOD1	-0.93868	0.0128071	Down
CTB-91J4.1	1.67386	0.0129119	Up
SNORD58A	1.24152	0.012927	Up
FCRL3	-1.19141	0.012936	Down
RP11-669C19.1	-0.991634	0.0129386	Down
MIR4686	0.781203	0.0130237	Up
TMOD1	0.504589	0.0131509	Up
CCDC154	0.535714	0.0132195	Up
RP11-49O14.2	-0.686353	0.0132608	Down
RP11-458D21.1	0.615258	0.0132979	Up
SNORA7	0.727117	0.0133711	Up
RNU4ATAC17P	1.31793	0.0133713	Up
RCN3	1.16738	0.0134286	Up
RP11-372K14.2	-1.09509	0.0134696	Down
SNORA9	0.627022	0.0135313	Up
LOC284080	-0.687175	0.0136271	Down
LOC102724958	0.589113	0.0137225	Up
RN7SL417P	0.902892	0.0137804	Up
CTD-2530H12.2	0.854475	0.0137952	Up
A2MP1	-0.728051	0.0139035	Down
STOX1	-1.67457	0.0139349	Down
PRRT1	-0.508708	0.0139413	Down
LA16c-390E6.5	0.768613	0.0141095	Up
CCR3	-0.681474	0.014143	Down
LYPD8	0.58734	0.0141861	Up
SNORD59B	0.852742	0.0142652	Up
PRICKLE2-AS2	-0.581935	0.0142895	Down
LINC01127	1.34648	0.0142901	Up
TNNI2	0.513048	0.0143909	Up
MIR3150A	0.500523	0.0143915	Up
WDR86	0.850439	0.0143986	Up
RP11-340I6.8	0.563646	0.0144697	Up
PER1	-1.15167	0.0144838	Down
SPP1	1.06552	0.0145037	Up
AC002331.1	0.693251	0.0146349	Up
RP11-336A10.4	-0.73935	0.014638	Down
STRADB	-0.858705	0.0146525	Down
RC3H1-IT1	0.5407	0.0146965	Up
RP11-452K12.7	1.06577	0.0147285	Up
HRH4	-1.19212	0.0148499	Down
NECAB1	0.992335	0.0149269	Up
RP11-94A24.1	1.10488	0.0149373	Up
XXbac-B33L19.12	-0.653335	0.0150097	Down
PHYHD1	-0.75199	0.0150306	Down
CD3EAP	-0.503176	0.0152379	Down
TEF	-0.639675	0.0152925	Down
MIR6773	0.643873	0.0153946	Up
RP11-313F23.4	0.912756	0.0154347	Up
DRC1	1.33851	0.015454	Up
HYMAI	-0.549768	0.0154921	Down
C6orf223	0.978008	0.0154958	Up
CAV3	-1.21586	0.0156305	Down
RP11-700A24.1	0.506615	0.0156334	Up
MTRNR2L9	0.637996	0.0157738	Up
SAMD7	1.35245	0.015783	Up
ZNF202	-0.7006	0.0158413	Down
PXMP4	-0.643782	0.0158431	Down
MIR17	-0.962648	0.0158462	Down
RP11-345J18.2	-0.755559	0.015863	Down
RP3-467L1.4	-1.44517	0.015905	Down
LRRC23	1.00379	0.0159581	Up
TMEM91	0.595789	0.0160489	Up
AC010745.4	-2.40144	0.0160589	Down
MIR876	1.20379	0.016106	Up
SOCS1	-0.60313	0.0161138	Down
MAGED1	-0.541495	0.0161651	Down
FILIP1L	0.762951	0.0163394	Up
RP11-113D6.6	0.596449	0.0164569	Up
BEST1	0.547819	0.0164714	Up
LOC255654	0.945172	0.0165714	Up
RP11-798M19.6	0.601162	0.016629	Up
MIR5708	0.805795	0.0167421	Up
CEACAM21	0.56536	0.0168132	Up
RP11-831H9.3	0.527515	0.0168464	Up
LAMP3	-0.849523	0.0168831	Down
MIR4521	0.855347	0.0169078	Up
RP11-254F7.4	0.606862	0.0169413	Up
RP11-341G23.4	0.539623	0.0169549	Up
RP3-426I6.5	0.557977	0.0169846	Up
MSRB2	0.509116	0.0170325	Up
BRIP1	0.697091	0.0170451	Up
FAM110A	-0.511519	0.0170587	Down
RNF144A	-0.642488	0.0170713	Down
ASMTL-AS1	0.500856	0.0171784	Up
MEIS3P1	-0.571552	0.0173061	Down
RGS2	0.609001	0.0173229	Up
CACNB3	0.953727	0.0174533	Up
MORN4	-0.610629	0.0175001	Down
RP11-820I16.4	0.750143	0.0175148	Up
RP11-6L6.2	0.907791	0.017591	Up
SHB	-0.860545	0.0176291	Down
CYP4F2	-0.805236	0.017643	Down
COPG2IT1	-1.26402	0.0176669	Down
RP11-103B5.4	-0.67348	0.0176845	Down
GAPDHS	0.93396	0.0176963	Up
AC104113.3	-0.855807	0.0177079	Down
RP11-426C22.8	-0.630747	0.0178366	Down
UQCR11	0.77535	0.017871	Up
APBB3	0.586854	0.0178722	Up
GS1-115G20.1	-0.620919	0.0178763	Down
SCARNA16	1.04044	0.0179198	Up
NBPF8	0.550613	0.0179366	Up
GS1-421I3.2	-1.53914	0.0179406	Down
RP11-850A17.1	0.739138	0.0179522	Up
LILRB2	0.832188	0.0180159	Up
PER3	-1.61778	0.0180953	Down
LOC101926908	1.31895	0.0181302	Up
LINC01441	-0.945954	0.018157	Down
PPP4R4	0.922735	0.018161	Up
RGN	0.694276	0.0182347	Up
GRTP1-AS1	-0.552091	0.0182417	Down
CTD-3032J10.4	0.524916	0.018288	Up
CTA-256D12.11	1.07796	0.018478	Up
CNTNAP2	-1.22956	0.0184883	Down
RP11-408A13.3	-0.861012	0.0184945	Down
GPR162	-0.848773	0.018496	Down
AL133168.3	-0.912284	0.018496	Down
SRGN	0.743223	0.0185024	Up
LINC01550	-0.700781	0.0186027	Down
CTD-3113P16.10	0.612477	0.0186321	Up
GPC4	1.01449	0.0186465	Up
SALL2	-1.15668	0.0186731	Down
BNIPL	0.622804	0.0187221	Up
TBKBP1	0.600525	0.0187506	Up
AC022816.2	0.687356	0.0187612	Up
STK24	-0.671364	0.0188229	Down
LINC00562	-1.03821	0.0188937	Down
RP11-168J19.2	-0.940337	0.0188947	Down
TMCC2	-0.769206	0.0189277	Down
HAGH	-0.732274	0.0189373	Down
RP11-546K22.3	-0.9313	0.0189382	Down
CNTNAP3B	1.50376	0.0189707	Up
WI2-87327B8.2	1.13699	0.0189851	Up
LOC102724552	0.721618	0.0190606	Up
CHST13	-0.868421	0.0192341	Down
MT1E	1.36241	0.0193387	Up
LINC01300	0.698524	0.0193967	Up
MRPL2	0.591724	0.0194603	Up
TMEM45B	0.58118	0.0196023	Up
RP11-25L3.1	-0.788552	0.019664	Down
LOC388942	0.603566	0.0196808	Up
SNORD117	0.813591	0.0197729	Up
AC092635.1	1.23124	0.0197934	Up
RP5-1028L10.2	0.541882	0.0198444	Up
OR10C1	0.716925	0.0199262	Up
SNORD29	0.678973	0.0199364	Up
RP11-91A18.4	-0.91783	0.0199367	Down
VAX1	-0.728458	0.020028	Down
MAGEA8	-0.613702	0.0200472	Down
LOC101927730	-0.645412	0.0201368	Down
RP11-831A10.1	0.998722	0.0201583	Up
TNFRSF12A	0.665065	0.0201626	Up
F2RL2	-0.959917	0.0202277	Down
PCDH15	-0.661582	0.0202289	Down
RP11-598F7.3	1.41905	0.0202776	Up
AC010894.5	0.511321	0.0203061	Up
CCR8	0.572749	0.0203329	Up
CHSY1	0.617299	0.0203381	Up
AL513327.1	0.848353	0.020384	Up
RP11-809N15.2	-0.503837	0.020448	Down
RP11-881M11.2	0.674443	0.0204725	Up
CTD-3118D7.1	0.7628	0.0205086	Up
ANKRD19P	0.627517	0.0205178	Up
CXCL1	0.621734	0.020574	Up
EIF2B5-AS1	0.908632	0.0206749	Up
UGT2B11	-0.825254	0.0207175	Down
CTA-384D8.31	-0.887432	0.020722	Down
LOXHD1	0.692706	0.0208144	Up
SCART1	-0.863397	0.0208434	Down
MIR488	1.03172	0.0208701	Up
KIF19	-0.872018	0.0209078	Down
LOC101927620	-1.10507	0.0209181	Down
RP11-875O11.3	0.778878	0.0209331	Up
AP000432.2	0.716819	0.0210052	Up
MIR4275	0.907264	0.0210125	Up
NCR3	-0.625406	0.0210185	Down
TIFAB	-0.955214	0.0210425	Down
NEFH	-0.595259	0.0210625	Down
RFPL1S	-0.504453	0.0211222	Down
FGD5P1	-0.503189	0.0211598	Down
FADS2	-0.600158	0.0211601	Down
MIR614	1.15013	0.0212533	Up
LAMC3	-0.922919	0.0212698	Down
TRIM4	-1.46563	0.0213492	Down
PRSS21	-0.691409	0.0214797	Down
TMEM70	0.604042	0.021485	Up
RNF182	-2.35356	0.021572	Down
CSRNP2	0.552629	0.0216558	Up
MIR147A	0.802218	0.0217114	Up
SOBP	-0.638726	0.0217302	Down
RP11-290D2.6	0.681089	0.0218162	Up
ADGRB2	-0.950249	0.0218265	Down
NELL2	-0.637836	0.0219156	Down
GMFG	0.624333	0.0219842	Up
KBTBD11-OT1	-1.12223	0.0220224	Down
RP1-148H17.1	-0.846398	0.0220354	Down
ITGB8	-0.810749	0.0220377	Down
SNORD76	1.2852	0.0220987	Up
LOC728175	1.31164	0.022187	Up
ZNF469	-0.939952	0.0222049	Down
FLNB	-0.569975	0.02221	Down
SNORA38B	1.63805	0.0222431	Up
CMTM2	0.726828	0.0222825	Up
CTD-2377D24.6	-0.704708	0.0223362	Down
FCGRT	0.658488	0.0223436	Up
RASD1	-0.90329	0.022378	Down
TRIM64B	-1.06522	0.0224009	Down
SRGAP1	0.910385	0.0225377	Up
RNU4ATAC10P	1.39738	0.0225452	Up
LMF1-AS1	1.06848	0.0225814	Up
KIAA1324	-1.64429	0.0226217	Down
MIR21	0.602536	0.022686	Up
RP11-521I2.3	0.587132	0.0226862	Up
MEIS3	1.24775	0.0227446	Up
RP11-707G18.1	1.23969	0.0227622	Up
CTD-2313F11.2	-0.667806	0.0227732	Down
USP18	-0.67455	0.0228084	Down
PRAC1	-0.653894	0.0228141	Down
SNORA16A	1.74437	0.0228362	Up
TRDMT1	0.540442	0.0228407	Up
MT-TE	0.649898	0.0228458	Up
FRMD6-AS1	0.536789	0.0228952	Up
ST6GALNAC3	0.976566	0.0229138	Up
RP5-827C21.2	-1.05161	0.0229761	Down
NEIL3	0.758802	0.0230761	Up
RP11-74K11.2	0.557536	0.0231545	Up
RP11-399K21.13	0.861088	0.0231745	Up
CTB-1144G6.6	0.829467	0.0231853	Up
LINC01473	-0.943835	0.0232641	Down
A4GNT	1.64503	0.0232972	Up
RP13-714J12.1	-1.00922	0.0234771	Down
PSMF1	-0.801016	0.0235145	Down
OR1Q1	-0.672789	0.0235163	Down
RP11-678G14.3	-0.738114	0.0235731	Down
RP11-415F23.4	-0.560994	0.0235833	Down
AL078621.1	0.707416	0.023591	Up
RP11-381I15.1	-0.524609	0.02363	Down
RSPO4	-0.734243	0.0236339	Down
RP11-977B10.2	1.13514	0.0236618	Up
SCARNA6	1.44551	0.0236725	Up
SPTBN1	-0.529578	0.0237659	Down
RP11-6O2.2	-0.736964	0.0237913	Down
MMP24	-1.07023	0.0238031	Down
OR4N4	1.32146	0.0238095	Up
ATP6V1G3	0.545706	0.0239963	Up
CLEC18B	0.710848	0.02405	Up
RP11-463I20.2	-0.598528	0.0240597	Down
PLVAP	-1.28275	0.0240728	Down
LINC01424	-0.510446	0.024213	Down
RP11-168E17.1	-0.879014	0.0242519	Down
RP5-827C21.6	-1.37718	0.0243141	Down
GAREML	-0.546804	0.0244072	Down
SEMG1	0.869823	0.024482	Up
SNORA23	0.73993	0.0245209	Up
MYO3B	0.760815	0.024553	Up
ABLIM1	-0.53336	0.0245982	Down
XXbac-BPG157A10.21	-0.958767	0.0246004	Down
RP11-367N14.3	0.867515	0.0246363	Up
CCL24	0.845061	0.0246962	Up
RP11-30P16.1	0.74564	0.024719	Up
MAFIP	-0.769881	0.0247906	Down
GPA33	-0.939756	0.0247917	Down
SLC26A6	0.54381	0.0248034	Up
RP11-204L24.2	-0.970275	0.0248297	Down
DPRXP4	0.57836	0.0248515	Up
RP11-796E2.4	-0.51996	0.0248855	Down
KLHDC7A	-1.04304	0.0248946	Down
FAM57A	-0.812377	0.0249877	Down
RP11-678G15.1	-1.05645	0.0249881	Down
LOC728673	0.991266	0.0249991	Up
RP11-461A8.4	-0.632751	0.0250441	Down
RP11-626K17.3	1.62464	0.0250731	Up
LOC344887	0.622827	0.02513	Up
AC053503.4	0.601663	0.0251338	Up
CH17-140K24.7	0.547716	0.0251697	Up
SNORD97	1.58993	0.0251801	Up
TCN2	0.64071	0.0251922	Up
RP11-45A17.4	-1.13966	0.0251972	Down
LOC101929741	0.82353	0.0253134	Up
SCARNA2	0.868223	0.0253313	Up
LHPP	-0.557976	0.0253547	Down
CTD-2260A17.3	-0.694098	0.0254084	Down
AC104946.1	0.808092	0.0254151	Up
CTC-246B18.10	1.06747	0.025442	Up
AC007557.2	-0.717398	0.0255381	Down
ADIPOR1	-0.666765	0.02554	Down
SNORD36B	0.678094	0.0255855	Up
SNORA34	1.5387	0.0256105	Up
CHST6	-0.797891	0.0258943	Down
LCTL	0.701599	0.0259807	Up
C1QTNF9B	1.02122	0.0260355	Up
MOG	-0.739356	0.0260578	Down
RP11-282A11.4	0.782734	0.026151	Up
AC000123.4	-0.934214	0.026183	Down
SNORA12	0.997725	0.0262041	Up
TPT1	0.959385	0.0262975	Up
MIR140	0.632519	0.026312	Up
CTD-2006O16.2	-0.536754	0.0263287	Down
AC007682.1	-1.32217	0.0264355	Down
AC009892.7	1.0267	0.0264765	Up
AVPI1	-0.725739	0.026593	Down
LOC728485	-0.624561	0.0266446	Down
MIR6516	0.849382	0.0267629	Up
RNU4ATAC6P	1.22397	0.0267698	Up
KRT73-AS1	-0.643281	0.0268327	Down
RP4-633I8.4	-0.960396	0.026836	Down
SEL1L2	0.545554	0.0268747	Up
SLC41A3	-0.550912	0.0269337	Down
SCARNA5	1.39599	0.0269526	Up
AC005772.2	0.739798	0.0272067	Up
CCDC116	-0.60948	0.0272098	Down
PTPRJ-AS1	0.997794	0.0272202	Up
A1CF	-0.742861	0.0272251	Down
CTD-2528A14.1	-0.976627	0.0273038	Down
RP11-343B18.2	-0.634883	0.0275786	Down
RP11-408J6.1	0.832479	0.0277086	Up
LYRM9	-0.571036	0.0277462	Down
SNORA7B	0.990696	0.0277635	Up
RP11-521D12.1	1.01475	0.0277681	Up
SNORD36A	1.02726	0.0279384	Up
MYL6	0.75216	0.0281059	Up
SLIT2	-1.03162	0.0281502	Down
CTD-2568P8.1	0.914994	0.0281879	Up
NKX2-3	1.13872	0.0282213	Up
LOC100129935	0.513658	0.0282564	Up
LOC100130691	-1.20477	0.0282782	Down
OR2T11	-0.529413	0.0282963	Down
RP11-569A11.1	1.02033	0.0282965	Up
ZNF618	-0.754579	0.0283131	Down
CA2	-0.734545	0.0283916	Down
RP11-429E11.2	-0.734009	0.0284289	Down
C19orf68	-0.557338	0.0284528	Down
RP11-296K13.4	0.661296	0.0285873	Up
RP11-651L5.2	0.508052	0.0286352	Up
SLC5A1	0.978272	0.0286456	Up
ZNF680	0.992088	0.0288811	Up
PPP1R14D	0.894335	0.0289315	Up
LINC00987	-1.06362	0.0289496	Down
RASSF8	-0.578036	0.0289787	Down
ZNF280B	-1.05951	0.0290467	Down
RPS6KA2	-0.953604	0.0291521	Down
RP11-255P5.2	-0.736511	0.0292938	Down
CCDC163P	0.977868	0.0293026	Up
SNORA79	0.849765	0.0294131	Up
TTC39C-AS1	1.10533	0.029508	Up
FREM2-AS1	0.81065	0.0295211	Up
KDM5C	0.692384	0.0296124	Up
IFI27L2	0.790688	0.0296253	Up
MIR6723	0.58965	0.0296533	Up
AGRN	-0.722219	0.0297288	Down
CACHD1	-0.727871	0.0297636	Down
SLC22A18AS	0.880645	0.0297871	Up
FAM132B	-1.47958	0.0298072	Down
ST13P4	1.34414	0.0299455	Up
TPPP3	0.629048	0.029995	Up
SRSF12	0.823973	0.0300209	Up
MT-TA	0.626827	0.0300466	Up
RP11-218I21.2	-0.858098	0.0300494	Down
CPA2	-0.726964	0.0300819	Down
SNORD26	1.53014	0.0300877	Up
CTC-529L17.2	-1.00366	0.030132	Down
RP11-524F11.1	0.517978	0.030162	Up
RP11-1038A11.1	-0.711236	0.0302124	Down
SHQ1	-0.83765	0.0302383	Down
SNORA71D	0.553792	0.0302414	Up
RP11-483L5.1	-0.877655	0.0303106	Down
TREML5P	0.937552	0.0303355	Up
WNT1	-0.512608	0.0303552	Down
FAM178B	0.857781	0.0304072	Up
KIAA0319	0.700304	0.0304225	Up
CD52	1.38367	0.0304305	Up
SCFD2	-0.792122	0.0304999	Down
AC114765.2	-0.596558	0.0306422	Down
RFC1	-0.529962	0.0306731	Down
LY96	1.32243	0.030737	Up
RP11-34P13.9	0.797688	0.0308337	Up
CST2	0.507366	0.0308638	Up
ZP1	0.938895	0.0308786	Up
SNORA44	0.626416	0.0308794	Up
RP11-366H4.3	0.600881	0.0309056	Up
BAIAP2	0.931579	0.0309535	Up
SNORD36C	0.876446	0.0310439	Up
RP11-552D4.1	0.985563	0.0310989	Up
GRHL1	-1.68281	0.0311417	Down
AGER	0.541946	0.0311871	Up
SRRD	-1.05889	0.0311937	Down
FRG2C	-0.969564	0.0312474	Down
MIR4722	0.781004	0.0313215	Up
RP11-13J8.1	1.03491	0.0314249	Up
SLC25A39	-0.775584	0.0314452	Down
ALOX15	-1.53109	0.0314526	Down
FAM83H	-0.603183	0.0314593	Down
COMMD3-BMI1	1.11564	0.031497	Up
HK1	1.30764	0.0315958	Up
SNORA71A	0.696207	0.0316035	Up
LOC101929162	-0.750524	0.0316409	Down
RP11-275I4.1	0.708971	0.0316872	Up
SNORD16	1.07219	0.0318174	Up
USP36	-0.552487	0.0318435	Down
RP11-589C21.5	-0.568058	0.0318695	Down
RP11-344B23.2	0.803545	0.0319235	Up
RP11-552F3.9	0.722343	0.0319539	Up
CRCT1	0.736463	0.0320118	Up
RP11-109D20.1	0.629558	0.0320349	Up
KIF6	0.523377	0.0320518	Up
SMAD5	-0.575256	0.0320667	Down
SLC7A3	-0.96226	0.0321262	Down
LOC100128573	0.794962	0.032225	Up
AC004012.1	1.06059	0.0322568	Up
C1orf106	1.36116	0.0323512	Up
U4atac	1.18624	0.0323552	Up
RP11-817I4.2	-0.525609	0.0324057	Down
SERPINE1	-1.22167	0.0324137	Down
CRYGN	0.601502	0.032482	Up
ATP10A	-0.887696	0.0325827	Down
HIST1H4L	1.30517	0.0326372	Up
RP13-297E16.4	-0.804738	0.0327535	Down
MACC1-AS1	-0.590696	0.0328408	Down
MAPK6	0.611945	0.0328548	Up
TAS2R4	-0.799125	0.0328632	Down
RP11-157H4.1	-1.17116	0.0328951	Down
TMEM236	0.821223	0.0329045	Up
RP11-168G16.2	0.843361	0.0329283	Up
AC018462.2	-0.677059	0.0329753	Down
SSX3	0.661147	0.0330713	Up
IL17RE	0.525794	0.0330803	Up
IL4	-0.839795	0.0331261	Down
CSMD2-AS1	0.619306	0.0331377	Up
PPP1R10	0.513872	0.0331662	Up
RP11-61O1.2	-1.00774	0.0332652	Down
LOC101929279	0.602714	0.03354	Up
FAM189A2	0.775266	0.0335917	Up
FANCC	-0.611915	0.0335946	Down
RP11-804N13.1	0.687838	0.03363	Up
RP11-946L16.1	0.859394	0.0336618	Up
RSPH4A	0.553204	0.0337063	Up
RP11-100F15.2	0.859215	0.0337608	Up
ZC3H12C	0.918552	0.0337631	Up
RP11-400N13.3	1.1566	0.0338716	Up
ARHGAP11A	0.580399	0.0338941	Up
MIR381HG	-0.846354	0.0338964	Down
RP11-817G13.3	0.511427	0.0339018	Up
OR51I2	-0.56015	0.0339382	Down
ABCG8	0.674432	0.0340361	Up
TSPAN7	-1.16406	0.0340717	Down
RP11-813F20.2	-0.577286	0.0341756	Down
SMTNL1	-0.824275	0.0342567	Down
SNORD116-10	0.832342	0.034275	Up
AC005220.3	0.871261	0.0342834	Up
FUT7	0.596714	0.0342882	Up
RP11-328C8.5	1.41095	0.0345664	Up
S100A8	1.21312	0.0345804	Up
RP11-440D17.4	-0.741253	0.0346524	Down
MIR8088	0.788163	0.0347421	Up
RP11-493E3.3	0.768651	0.0348298	Up
EPB41	-0.560653	0.034839	Down
SNORA30	0.566764	0.0348997	Up
MIR200B	0.693573	0.0349055	Up
MIR210HG	-0.875381	0.0349807	Down
RNU6ATAC4P	0.733544	0.0350007	Up
TLR6	0.682764	0.0351741	Up
SLED1	0.860965	0.0352527	Up
LSAMP	0.613583	0.0352952	Up
TNFSF4	-0.588204	0.035337	Down
PAQR5	-0.81438	0.0353821	Down
TEKT4	-0.567926	0.0353882	Down
MIR6864	0.609957	0.0354173	Up
ZNF512B	-0.568035	0.035473	Down
LDB2	-0.824648	0.0354953	Down
SGK223	-0.648711	0.0355532	Down
LINC00862	0.945611	0.0355872	Up
SNORA24	1.11385	0.0358738	Up
SNORA61	0.735538	0.0358775	Up
TPRG1-AS1	1.02676	0.0360039	Up
BSND	-0.556491	0.0360611	Down
MIR1291	1.08494	0.0361291	Up
RP11-44B19.1	-0.903872	0.0361787	Down
CLEC2A	-1.26081	0.0361946	Down
RP11-182J1.5	0.830471	0.0362413	Up
RP11-501O2.3	0.614783	0.0362421	Up
ZNF362	-0.587211	0.0362575	Down
CTC-241F20.4	0.774637	0.0362699	Up
PHKA1	-0.836183	0.0362938	Down
LINC01395	1.04804	0.0363008	Up
RP11-230F18.5	-0.597458	0.036391	Down
LINC01516	0.928182	0.0364131	Up
CYP27A1	0.851851	0.0364298	Up
RP11-296I10.3	-0.922252	0.036482	Down
CTD-2521M24.8	0.580622	0.03666	Up
SNORD42A	1.04278	0.0368259	Up
CD1D	0.57554	0.0368945	Up
PITPNM3	-1.09784	0.0369093	Down
MYOM2	-1.77258	0.0369432	Down
KDM5C-IT1	0.727781	0.0369634	Up
SMG7-AS1	0.614645	0.0370315	Up
MIR6757	0.81866	0.0370742	Up
RP11-556I13.2	0.699577	0.0370755	Up
E2F2	-0.749933	0.0371353	Down
ZNF428	-0.720982	0.0371442	Down
RP11-165M1.1	-0.958147	0.0372004	Down
RP11-723D22.3	0.555281	0.0372883	Up
SNORD81	0.747449	0.0373033	Up
DPF2	-0.602144	0.0373132	Down
PACRGL	-0.56237	0.0373766	Down
SNORA54	1.22015	0.037586	Up
AC002511.2	0.722736	0.037623	Up
LOC100130370	0.524771	0.037644	Up
CH507-216K13.2	0.94596	0.0376497	Up
RNU6ATAC26P	0.841201	0.0376732	Up
MIR3166	-0.662992	0.0377804	Down
AC017116.11	0.569383	0.0377853	Up
LRRC2-AS1	0.535635	0.0377868	Up
RP11-80A15.1	0.734389	0.03781	Up
SNORD116-1	1.52124	0.0379244	Up
CTC-550B14.7	0.546344	0.0380866	Up
TFCP2	-0.672277	0.0381077	Down
RP1-241P17.1	-0.840573	0.0381404	Down
VLDLR	1.01208	0.0383095	Up
RP11-3G20.1	-0.78336	0.0384052	Down
RP11-114F3.4	0.736116	0.03844	Up
SCARNA12	0.77413	0.0386741	Up
SNORD82	0.824765	0.0388076	Up
AC023824.1	0.832506	0.0388442	Up
RP11-159L20.2	0.564613	0.0389072	Up
RP11-356C4.3	0.813446	0.0389107	Up
CRX	0.849829	0.0389382	Up
AC079610.2	0.743847	0.0389565	Up
NEK8	0.710893	0.0389983	Up
SLC3A1	-0.79805	0.0390777	Down
RP11-420K14.8	0.533892	0.0390879	Up
ARPP21	-0.660493	0.0391614	Down
SNORA48	0.658961	0.0394684	Up
CLVS2	1.19357	0.0395021	Up
RP1-32B1.4	1.30792	0.0395319	Up
RP11-299J5.1	1.00638	0.039547	Up
BCL2L1	-0.699526	0.039583	Down
RP5-1148A21.3	0.56614	0.0396624	Up
SPIB	-0.604531	0.0397222	Down
HIST2H2BF	0.951972	0.039816	Up
EXTL2	-0.805333	0.0398757	Down
NLGN2	-0.654865	0.0398987	Down
PLIN4	0.799436	0.0401017	Up
RP11-203H2.2	-0.539184	0.0402641	Down
DUSP2	-1.068	0.0402871	Down
RP5-857K21.4	0.520819	0.0403402	Up
MGAT3	-1.00396	0.0404803	Down
PRELP	0.644181	0.0405537	Up
TCF4	-0.744184	0.0405942	Down
RP11-1099M24.6	0.524991	0.0406863	Up
RP11-264E20.2	-0.631254	0.0406886	Down
TBC1D3P2	0.553117	0.0406983	Up
IFITM5	0.657359	0.0407044	Up
RP11-191L17.1	1.04805	0.040719	Up
RP11-16P6.1	-0.573857	0.0407375	Down
CU024913.5	0.901241	0.0407783	Up
RRAD	0.822938	0.0407883	Up
PTP4A3	-0.520179	0.0408051	Down
TEKT2	0.521474	0.0410549	Up
RP11-76P2.4	-0.917783	0.0410672	Down
LOC51145	-0.615571	0.0410775	Down
RNU4ATAC18P	0.816745	0.0410841	Up
HHLA2	0.529054	0.0411032	Up
SDC4P	-0.715424	0.041219	Down
LINC00612	-0.738891	0.0412623	Down
CTD-2310F14.1	0.665687	0.0412625	Up
SCARNA21	0.571856	0.0413016	Up
REEP1	-0.753204	0.041499	Down
C19orf81	-0.774264	0.0415652	Down
HLA-DQB1-AS1	0.572	0.0415721	Up
AC068057.1	-0.741959	0.041617	Down
RP11-104L21.3	-0.684881	0.0416319	Down
EPB41L4A	-0.919082	0.041637	Down
SLC35F3	-1.06511	0.0416595	Down
CD9	-0.943978	0.0417244	Down
CTD-2385L22.1	-0.725392	0.0417328	Down
SNORD44	0.861129	0.0418211	Up
RP11-61O1.1	-0.833145	0.0418382	Down
MIR425	0.514284	0.0418481	Up
DAPK2	0.501035	0.0418696	Up
SYS1	-0.571941	0.0419198	Down
RP11-846F4.12	0.838298	0.0419728	Up
HIST1H2BJ	1.10966	0.0419782	Up
RPL32	0.742805	0.0420056	Up
LOC100996324	-1.44521	0.0420634	Down
RP11-217C7.1	0.764849	0.042078	Up
ATP6V0C	-0.627457	0.0421414	Down
RNU11	1.03074	0.042203	Up
SLC27A2	-1.19062	0.042243	Down
PAX8-AS1	0.8187	0.0423032	Up
MIR604	0.569442	0.0423106	Up
FCER1A	-1.71027	0.0423453	Down
RNF10	-0.545304	0.0424095	Down
NET1	-0.564558	0.0424679	Down
LINC00670	0.592002	0.0424692	Up
RP13-539J13.1	-0.728119	0.0424847	Down
RP11-401P9.7	0.863755	0.0424971	Up
LOC101926933	0.815523	0.0425209	Up
LOC102723809	-0.741474	0.042558	Down
RP11-168O16.1	0.66048	0.0426009	Up
AP000233.3	0.728668	0.0426516	Up
TRMT12	-0.828051	0.0427454	Down
AF001548.4	0.708107	0.0427566	Up
FABP2	0.719151	0.0428094	Up
RP11-63A1.2	-0.615809	0.0428985	Down
CCDC15	-1.10687	0.0430375	Down
FOXB2	-0.567984	0.0430945	Down
AE000662.92	0.751639	0.0433194	Up
JAKMIP3	-0.531302	0.0433495	Down
WDR13	0.690428	0.0433922	Up
P2RX3	-0.771328	0.0434619	Down
DPY30	0.594391	0.0435835	Up
CBY3	-0.650684	0.0435967	Down
BCL7A	-0.662248	0.0436476	Down
RNU12-2P	1.80038	0.0436634	Up
NUDT16P1	0.969797	0.0438109	Up
RP3-466P17.2	-1.08669	0.0439939	Down
TMEM256	0.960953	0.0440328	Up
RNU6ATAC	0.891306	0.0440793	Up
RP11-279O17.3	0.81628	0.0441017	Up
RP5-1184F4.5	0.799513	0.0441653	Up
RP11-231E4.3	0.786393	0.0441959	Up
RP11-404E16.1	0.581043	0.0442211	Up
MMEL1	-0.830268	0.0442413	Down
RAB3B	-0.641069	0.044345	Down
PGS1	0.707857	0.0443826	Up
LINC00892	1.14871	0.04439	Up
RP11-66H6.3	-0.821428	0.0444148	Down
LOC101927379	0.617773	0.0444698	Up
AC073842.19	0.764677	0.0444759	Up
RP11-630C16.2	1.18529	0.0445056	Up
OR1F2P	-0.788801	0.0445176	Down
RP11-141O15.1	0.597924	0.0446082	Up
SNORD116-28	-0.689944	0.0449115	Down
RP11-419K12.1	-0.743998	0.0449264	Down
SNORD12B	0.507557	0.0449959	Up
RP11-701P16.5	0.93771	0.0450129	Up
LOC102724096	-0.683663	0.0450688	Down
RUNX3	-0.83665	0.0451476	Down
KLHL29	-1.33295	0.0451927	Down
RP11-118K6.2	0.525717	0.045271	Up
CLASP2	-0.70402	0.0453924	Down
ARHGEF7-AS1	-0.970312	0.0454219	Down
SLC5A10	-0.706381	0.0454648	Down
RP11-382D12.1	1.05996	0.0455605	Up
SPOCK2	-0.503535	0.045561	Down
TFCP2L1	-0.756697	0.0456396	Down
STMND1	0.667279	0.0457723	Up
RP4-673M15.1	0.827656	0.0460546	Up
N4BP2L1	-0.720463	0.0460665	Down
OLIG2	-0.566876	0.0461272	Down
MTMR1	-0.990933	0.0461857	Down
PI4K2A	-0.571979	0.0462457	Down
FAM157A	0.739128	0.0462527	Up
ASCL2	-0.734227	0.0462898	Down
RP11-166N17.3	-0.714937	0.046325	Down
CHGA	0.843939	0.0464052	Up
AC002398.12	0.794387	0.046457	Up
JHDM1D-AS1	-1.2049	0.0465829	Down
TLE1	-0.879917	0.0465889	Down
RP11-105N14.1	0.815071	0.0466164	Up
NPRL3	-0.708117	0.0466647	Down
RN7SL316P	0.66863	0.0466864	Up
IGSF9B	0.613313	0.0467533	Up
RP11-655C2.3	0.550634	0.0468112	Up
CR1	0.73724	0.0468179	Up
RP11-774I5.1	0.73684	0.0469605	Up
SLAMF8	-0.890987	0.0470449	Down
TMEM144	0.565165	0.0470663	Up
SNORA14B	0.707587	0.0470889	Up
IGFBP3	1.15991	0.0471192	Up
LOC101927415	0.636055	0.0472513	Up
HIST1H4J	0.659632	0.0473159	Up
MIR4773-1	0.659158	0.0473486	Up
RP11-21B23.2	-0.628226	0.0473525	Down
HIST1H4A	0.615202	0.0473691	Up
RP11-6I2.3	1.22293	0.0474641	Up
RIMS1	0.884339	0.0475711	Up
MIR6859-2	0.673883	0.0475987	Up
RP11-332H14.2	-0.766027	0.0476511	Down
RNU4ATAC12P	1.01764	0.0478258	Up
CTD-2363C16.1	0.653196	0.0478364	Up
OPLAH	0.622453	0.0479133	Up
TENM3	-0.908611	0.0479713	Down
RP11-245D16.4	0.563827	0.0480335	Up
LCMT1-AS2	-0.590578	0.0480453	Down
LINC00273	0.669622	0.0481351	Up
ITGAX	0.795211	0.0481383	Up
LRRC37A6P	-0.714754	0.0481813	Down
RP11-642A1.2	-0.55701	0.0482073	Down
ABTB2	-0.671465	0.0482224	Down
LINGO4	0.719324	0.0482473	Up
RP11-13K12.6	0.871895	0.0482826	Up
GRTP1	-0.956291	0.0483411	Down
ASCL5	-0.847033	0.0484177	Down
C7orf34	0.790847	0.0484468	Up
RP3-399J4.3	0.816703	0.0485067	Up
AC099344.3	0.517687	0.0486003	Up
RP11-448G15.1	0.503827	0.0486285	Up
SNAR-A13	0.582932	0.048673	Up
LOC100270804	0.556473	0.0487865	Up
PCDHGB8P	0.569614	0.0488096	Up
RP11-688G15.3	-0.539978	0.0488614	Down
TP53I11	0.578619	0.0489445	Up
FAM46B	-1.07899	0.0490362	Down
CTC-436K13.2	0.580407	0.0490881	Up
CCDC83	0.651756	0.0492881	Up
ZMYND15	0.615604	0.049351	Up
RP11-480C16.1	0.764772	0.049381	Up
SNORD25	0.856402	0.0494836	Up
LOC100287846	0.604199	0.0495172	Up
RP11-379H8.1	-0.5063	0.0495342	Down
FLJ46906	0.688892	0.0495772	Up
SNAR-A14	0.585969	0.049597	Up
HIST1H2AI	0.644375	0.0496168	Up
TADA2B	-0.748517	0.0496965	Down
AP001056.1	0.643626	0.0497798	Up
GBP6	0.687135	0.0498276	Up
MIR7973-1	-0.69364	0.0498372	Down
LRRN3	-2.07397	0.0498575	Down
LOC101927274	0.560955	0.0499506	Up

## Sheet: Sheet2
	Table legend
	Supplementary Table 4. Differential genes after GEO data set processing.
	Target name
	LOC400043
	RNF170
	ZMIZ1
	LRRC41
	INTS7
	TMCO7
	LINGO2
	IMMP1L
	MCPH1
	TAAR8
	KLC3
	TXNL4B
	SIPA1L3
	PPP1R12B
	ZNF175
	HAVCR2
	TMEM206
	GPR162
	CLDND2
	OR8B8
	UBE2NL
	44814
	LOC100133050
	PITPNM2
	SLC27A4
	NEFM
	USP53
	GOSR2
	44988
	TLCD2
	APOBEC3D
	MCCC2
	ZNF770
	CHKA
	ZNRF1
	PBOV1
	TAF6L
	EPT1
	CDK9
	RPS10P7
	COL13A1
	GLT25D2
	RCN1
	SLFN12
	RIMBP3
	ZNF177
	SCAMP5
	SLC27A2
	APIP
	ARMCX1
	PMS1
	MPP3
	CYP27B1
	KLHDC8A
	HIRIP3
	GADD45G
	MFSD3
	SMARCB1
	GPD2
	GPR172B
	IDH3A
	ATN1
	RP1L1
	TXNRD2
	THUMPD2
	CCNB1
	POLI
	TNK2
	TGFBR1
	LOC284412
	HIST1H2AB
	LOC100652805
	PLA2G16
	OLFML1
	TRAF3
	MAOA
	MREG
	CSDA
	MAST2
	OXCT1
	POLB
	FKBP14
	FAAH2
	C17orf67
	HINT3
	NSDHL
	RNFT1
	SLC1A2
	DYNLT3
	SGMS1
	FAM57A
	SLCO4A1
	NIPA2
	DGKA
	CNKSR1
	SPDYE8P
	LOC100507153
	RLTPR
	XLOC_000390
	PSMD4
	LOC283693
	PPAPDC3
	ATP6V1D
	URB1
	XLOC_l2_001953
	SLC7A6
	LOC100507333
	KCTD12
	XLOC_010377
	LOC646938
	EPAS1
	FAM22G
	LOC730202
	BMS1P1
	XLOC_001699
	NACC2
	NRG1
	HOMER3
	C20orf24
	C10orf95
	XLOC_008338
	FAIM3
	CD3E
	CELSR1
	LSR
	CD27
	RLN1
	MMP24
	EXD2
	XLOC_000721
	XLOC_l2_002790
	C5orf62
	TBC1D2
	MPP7
	ZNF551
	LPGAT1
	CYP27A1
	XLOC_000152
	LOC100130093
	C10orf11
	THEM4
	MGST2
	WIPI1
	FLJ46446
	FBP1
	RN18S1
	XLOC_013308
	BMS1P5
	OSTF1
	TNNC1
	GSTM2
	FAM159A
	LOC100128857
	RGS19
	FLJ38379
	AQP3
	LOC100506123
	ANKK1
	CCDC64
	OVGP1
	FLJ44124
	XLOC_007339
	IGLL1
	C17orf28
	Q6IHG2
	LOC100507295
	LOC100506282
	OLIG1
	C1orf145
	SLCO4C1
	COL25A1
	PGM2
	CRIP2
	MCTP1
	PAR-SN
	XLOC_000055
	TCF7
	XLOC_011184
	SIT1
	MCC
	CRIP3
	PDGFB
	LOC100129216
	FLJ27352
	YTHDC1
	XLOC_006138
	SNORD11
	CLEC3B
	XLOC_004804
	LOC100506965
	ABCA11P
	KDELR2
	BLVRA
	XLOC_010555
	XLOC_013181
	LOC100507427
	XLOC_008371
	MIR600HG
	LOC100130231
	TMEM170B
	CARD6
	LOC100131796
	PPP2R3B-AS1
	ELOVL4
	XLOC_011507
	NRBP2
	PLK1
	LOC100507101
	PRKAR1B
	LOC641510
	HIST1H3J
	LOC100505564
	LOC100130463
	DACH1
	XLOC_004584
	XLOC_001560
	KRTAP10-9
	ACVR1C
	XLOC_008475
	LOC100506985
	OXER1
	RAI2
	IGLL5
	LOC283174
	STAC3
	LOC90834
	LOC100129387
	ST6GALNAC3
	XLOC_001430
	UTS2
	SULF2
	ZNF208
	SIK1
	LOC284669
	GPR15
	PDZD8
	XLOC_l2_000804
	HSD17B6
	LOC100133991
	MGC12488
	XLOC_008372
	XLOC_008503
	LOC100147773
	CAPN14
	XLOC_l2_011531
	AKAP2
	ANKRD35
	GPRASP1
	C2orf72
	LOC650368
	GYLTL1B
	GSTM1
	XLOC_000812
	ENTPD2
	SNORD56B
	FAM26F
	POU6F1
	MAGED4B
	XLOC_009389
	LOC100508869
	SEMG1
	LOC100505530
	C3orf74
	UBE2Q2P2
	SH2D4B
	XLOC_014364
	IFT140
	XLOC_005279
	FAM177B
	ZNF785
	LOC100131043
	FLJ25917
	GRIP1
	LOC100507247
	LOC100507599
	FNIP1
	F12
	LOC100652866
	AK8
	XLOC_l2_013001
	ARHGAP42
	NFIL3
	ZNF514
	APBB1
	C21orf96
	LOC100506255
	IRF4
	TXN
	CALML5
	LOC100131289
	FBXL22
	VASH1
	SPNS2
	XLOC_002377
	LOC283710
	XLOC_014229
	LOC100507209
	FAM153B
	LOC391322
	NPAS2
	LOC100653210
	MYEF2
	XLOC_013494
	XLOC_014111
	XLOC_011480
	LOC100507254
	CD36
	HDHD3
	CKAP4
	NUP62CL
	CCDC152
	LOC100129399
	EPPK1
	TREML2P1
	DPP4
	SERPINF1
	ANKRD53
	LOC100653120
	XLOC_011054
	LOC440518
	ANKRD34B
	XLOC_011306
	IGFBP7
	LOC100127886
	C17orf6
	XLOC_005052
	XLOC_l2_008888
	F5
	HOOK1
	LOC100653004
	LOC100506609
	LOC100506201
	VGF
	SH3RF1
	LOC100507489
	LOC254100
	LOC100653351
	RPH3AL
	TSHZ3
	C2orf71
	LOC100289090
	SMPDL3A
	FCRL1
	CATSPER2
	KIF24
	XLOC_l2_007033
	SPIB
	LOC255411
	FAM153A
	MLC1
	LOC100130579
	XLOC_000263
	DCHS1
	FLJ30403
	TFAP4
	LOC400706
	ZSWIM5
	XLOC_013549
	PDE9A
	XLOC_013555
	NLRP7
	EFHC1
	UBE2Q2P3
	LOC100287598
	ZG16
	FAM3B
	CD72
	LOC100506024
	SYBU
	NR3C2
	LRRC6
	XLOC_013588
	XLOC_001171
	XLOC_010561
	GSTM2P1
	CD22
	NR1H4
	MZB1
	LOC651536
	LOC100505857
	CLIP3
	XLOC_001257
	LOC100131662
	ELOVL3
	VSTM2B
	MFSD4
	XLOC_004669
	DKFZP434K028
	FCRL2
	ADAM23
	LCTL
	WDR63
	XLOC_l2_003909
	XLOC_003738
	PGD
	XLOC_004545
	ANKRD18A
	BMP2
	S1PR3
	SPINK2
	PLD4
	LOC152024
	XLOC_009826
	XLOC_004752
	MS4A4A
	FOXJ1
	FAM151B
	LACC1
	LY6K
	CD79B
	BLK
	PAGE2
	XLOC_012694
	XLOC_005214
	DKFZP434I0714
	LOC100652760
	USH1C
	PRR20B
	XLOC_009217
	CLEC2B
	OR1N1
	XLOC_000604
	OR2T4
	LOC100653007
	CCL3
	IGFL1
	FCRL5
	XLOC_005238
	XLOC_005278
	XLOC_l2_011870
	XLOC_l2_013650
	BACE1-AS
	SNORA53
	GNG3
	XLOC_012193
	LRRN3
	KDELC1
	SMARCD3
	TNFRSF13B
	PLEKHG1
	XLOC_008770
	XLOC_l2_008596
	FLJ31715
	OOSP1
	LOC100131176
	NEB
	XLOC_011016
	CCDC13
	NT5E
	DDX11
	MSRB2
	NR6A1
	HLA-DRB5
	XLOC_014404
	LOC100506446
	C2orf89
	SNORD121A
	ALOX5AP
	AEBP1
	C4BPA
	TSHZ2
	SH2D1B
	LOC100653245
	XLOC_013786
	SRPK1
	SH3PXD2A
	GSTT1
	LOC541473
	CPA2
	WNT10A
	LOC440131
	BLNK
	XLOC_014022
	LOC100288092
	MARCKS
	LOC285181
	LOC100505725
	LOC100506029
	BHLHE41
	LOC100507161
	CCL23
	LRRC4
	LOC100128019
	IQCF3
	UST
	FAM129C
	SPRY1
	XLOC_l2_012082
	XLOC_008094
	ELL3
	TMEM204
	XLOC_004832
	AFF3
	CTHRC1
	XLOC_000671
	DKFZp686M1136
	C15orf34
	C11orf80
	LOC144571
	LOC401847
	CLEC4D
	XLOC_007836
	XLOC_006415
	XLOC_011809
	XLOC_005990
	IFITM10
	DEFB128
	XLOC_000811
	GLIS2
	MURC
	XLOC_011924
	C3orf14
	NARG2
	XLOC_l2_002281
	XLOC_008942
	XLOC_004144
	P2RX5
	XLOC_008530
	XLOC_003062
	XLOC_011224
	LINC00402
	FA2H
	XLOC_l2_009331
	XLOC_001517
	COL4A4
	WNT7A
	PPP2R2C
	XLOC_010378
	XLOC_011376
	LOC439990
	XLOC_000292
	MDS2
	ADORA3
	E2F5
	ACTA2
	DLL3
	IGFBP3
	TNFRSF17
	GTF2IRD1
	EBF1
	LOC100133190
	XLOC_000903
	XLOC_003878
	XLOC_001266
	GALNT14
	LOC100507387
	C17orf88
	BACH2
	LOC100507378
	CLGN
	SCARNA10
	CNTNAP2
	CEP70
	FCER2
	LTBP3
	LOC100130419
	FTCD
	CD79A
	ITGA3
	XLOC_l2_007147
	XLOC_011766
	XLOC_010752
	XLOC_010016
	ANKDD1B
	CNNM1
	UGT8
	LOC100653024
	XLOC_001550
	NDST1
	ASPRV1
	XLOC_012079
	EFNB2
	LOC100133299
	GPR34
	PFAS
	XLOC_003383
	BICD1
	SLC22A25
	XLOC_l2_010064
	PHKA1
	SPATA12
	TNNT1
	DUXA
	ALOX5
	XLOC_008899
	C12orf71
	LOC283713
	XLOC_013732
	BSX
	FLJ43315
	TYRO3
	DSC1
	LOC100652894
	CD19
	C1orf220
	XLOC_006846
	XLOC_l2_013532
	PARM1
	XLOC_002499
	OLFML3
	Q8LKN9
	XLOC_009327
	KCNG1
	C1orf190
	PDE8B
	EML1
	LOC391636
	TSGA10
	XLOC_003482
	SRXN1
	RNF207
	SNORD116-29
	XLOC_008760
	XLOC_l2_008261
	LOC100507025
	XLOC_009074
	CACNA1E
	PMEPA1
	XAGE3
	PROC
	XLOC_006079
	ADM
	RFPL3-AS1
	INSC
	C8orf31
	XLOC_l2_008352
	KANK1
	XLOC_012551
	TSRM
	XLOC_011681
	CHGB
	XLOC_005505
	LOC100507196
	XLOC_006676
	KCNIP1
	CACHD1
	ANKLE1
	FCRLA
	LOC100652727
	KIAA0125
	EPHA1
	XLOC_003111
	LOC100130428
	XLOC_006680
	IGJ
	TXNDC5
	LOC100507673
	TNFRSF13C
	XLOC_009017
	COL5A3
	LOC100506412
	OR12D3
	XLOC_005163
	XLOC_005458
	NELL2
	LOC100289333
	ID4
	PRR15L
	XLOC_003510
	HLA-DOB
	CCNI2
	XLOC_004439
	CEBPE
	XLOC_008747
	KIAA1107
	LOC401188
	CHURC1
	PSPH
	C17orf13
	ASCL1
	ZNF772
	ADH4
	LOC100506549
	XLOC_011918
	RPL31P11
	LOC728715
	NTSR2
	IL5RA
	APCDD1
	XLOC_004907
	EML5
	HTR1A
	ALDH8A1
	TDGF1
	XLOC_000034
	XLOC_009375
	IL23R
	FGF16
	XLOC_000697
	XLOC_007487
	WFDC8
	ARVCF
	C6orf52
	DENND5B
	XLOC_l2_009313
	C5orf58
	B3GALT2
	LRRN1
	XLOC_004794
	AIM2
	ST6GALNAC1
	PPIEL
	CROCCP3
	SLC22A18AS
	LOC613266
	LOC100507508
	CLC
	SPDYE3
	FRRS1
	XLOC_004896
	FAM110C
	LOC100652904
	GABRR3
	XLOC_008077
	XLOC_002108
	XLOC_014399
	DGKE
	TAS1R1
	SLC22A1
	XLOC_002170
	SIGLEC5
	CPSF2
	XLOC_011563
	COX4I2
	KRBOX1-AS1
	C6orf105
	LOC100506540
	CYP3A4
	TDRD9
	XLOC_000986
	STX19
	RNASE2
	LOC100652867
	DOK4
	BCL7A
	EPCAM
	ZDHHC19
	CYP4F3
	MGAT4C
	XLOC_013480
	IGFBP4
	HAO1
	GPR27
	XLOC_l2_006939
	ABCB5
	SULT1B1
	ZCCHC16
	XLOC_007831
	SPON1
	XLOC_006405
	LOC100505976
	CYP2J2
	LOC503519
	XLOC_007992
	LOC100128252
	HYDIN2
	VNN1
	CACNG6
	SPP2
	PROK2
	CRYBA4
	TRPM6
	XLOC_011755
	PSPHP1
	GUSBP3
	LOC100507521
	LSAMP
	XLOC_l2_011693
	XLOC_l2_012584
	ESRRB
	MGC40069
	XLOC_000446
	LOC100507213
	LOC100233156
	CBS
	SNORA38B
	ZNF396
	XLOC_013167
	XLOC_002636
	TAS2R41
	XLOC_000379
	XLOC_008752
	SNORD77
	LOC100507481
	PADI6
	XLOC_000839
	DNASE1L3
	XLOC_005522
	LOC100131060
	XLOC_l2_002207
	C11orf92
	CCDC164
	LOC100506514
	LOC285943
	XLOC_011056
	SMPD3
	XLOC_010840
	IL12RB2
	LOC100288273
	ARC
	S100B
	LOC339260
	C14orf119
	XLOC_012692
	CCL3L3
	LOC100509671
	XLOC_002403
	PPAP2B
	LOC100509323
	COPG2IT1
	NOV
	TMEM54
	KIAA0319
	XLOC_010366
	FAM69B
	CLDN24
	GPR179
	XLOC_006938
	AMOTL2
	LOC100507445
	XLOC_l2_001947
	SLC22A4
	CECR3
	ABCB4
	CLNK
	XLOC_003959
	XLOC_004064
	XLOC_007785
	LOC728975
	SERPINB7
	CCND1
	SNORD114-19
	XLOC_001173
	LOC283663
	QPCT
	GPX8
	IL1RAPL2
	CLEC17A
	XLOC_014514
	TTLL12
	LOC151475
	GCGR
	XLOC_009383
	FGFBP1
	XLOC_008221
	XLOC_012161
	LRRC32
	TCL6
	PEG10
	OR5T3
	LOC100129089
	XLOC_013056
	TSPAN15
	XLOC_000735
	LOC349196
	RIC3
	SNORD116-11
	BEND7
	DUSP2
	LOC100131094
	LOC100133039
	ECM1
	XLOC_010622
	CASR
	LOC285965
	LYPD5
	XLOC_012978
	HABP2
	XLOC_l2_003139
	XLOC_008873
	SNORD111
	LOC100132111
	XLOC_009337
	XLOC_008679
	KLHL38
	XLOC_010924
	MAGEB18
	CR2
	XLOC_009286
	ZFP37
	XLOC_002298
	TMEM176B
	OSBPL10
	OR4K17
	XLOC_005972
	XLOC_001302
	CCR9
	CAND2
	C6orf94
	LOC100506800
	NOG
	DBNDD1
	XLOC_013564
	XLOC_009447
	XLOC_010059
	COL19A1
	PDGFRA
	XLOC_000897
	XLOC_003264
	RNASE7
	COL9A3
	FBLN2
	XLOC_002455
	XLOC_008355
	XLOC_007926
	PLEK2
	LOC641518
	LOC283483
	XLOC_l2_005695
	DTX1
	KLRG1
	KHDRBS2
	LOC100506016
	LPPR3
	SLC17A3
	XLOC_007350
	XLOC_005435
	PCDHGB6
	XLOC_001067
	FAM53A
	LOC100130248
	OR10G4
	XLOC_011774
	XLOC_l2_008595
	ADRB1
	PRDM14
	OTOL1
	LOC284023
	C17orf99
	VSIG4
	LOC100652983
	XLOC_006743
	PER4
	MGAM
	LOC100506571
	LOC100288601
	CPA3
	C1orf186
	AKAP12
	SFRP5
	MIR205
	NTRK1
	MIR216A
	TRIM51
	GCSAML
	TBC1D3P5
	RP11-702F3.1
	KCNT1
	GATA2
	MS4A2
	C8orf86
	CITF22-49E9.3
	RP11-569A11.2
	OSBPL1A
	HDC
	ZNF776
	EFEMP2
	SNORA63
	RP11-1035H13.2
	RAB26
	AC011747.4
	RP11-792A8.4
	PHGDH
	RP11-45M22.3
	AC007950.1
	RP11-87F15.2
	MIR503
	RP11-533E19.5
	TRIM49D2
	NHLH1
	PPP4R1-AS1
	FRZB
	LOC81691
	GGN
	CCDC153
	LILRA5
	MIR196A1
	KRT1
	ASB14
	SNORA20
	TNFRSF21
	RP11-21B23.1
	SLC45A3
	CTD-2336O2.1
	FLJ31356
	TG
	LRRC19
	PTGER4P2-CDK2AP2P2
	RP11-399F2.2
	RP11-322I2.1
	AKAP10
	SNORA16B
	ENOX2
	RP11-386D6.2
	RP11-401N18.1
	RP11-13A1.1
	HIST1H4D
	CTB-161C1.1
	GDPD3
	RP11-429P3.8
	AGAP11
	RP11-316A16.1
	ADCY9
	AP000769.7
	SNORD89
	CHST10
	AVIL
	RP1-29C18.8
	CTD-2527I21.5
	IL3RA
	LINC01506
	ASIC1
	TMEM17
	PHLDA3
	AC012414.1
	RP11-439H8.4
	LINC01431
	FSCN3
	S100A9
	DPP9-AS1
	PIK3CD-AS1
	CLEC4C
	RP11-226M10.3
	CNTNAP3
	CTA-280A3.2
	CD70
	RPSAP52
	SYT2
	AC093495.4
	OR2W3
	FAM47E
	ENPP3
	CTD-2287O16.5
	RP11-264B14.1
	NCF1B
	SCGB3A2
	TARP
	MDC1
	MAPK11
	RNU4ATAC8P
	RNU4ATAC11P
	LINC00482
	C9orf139
	RP1-240K6.3
	CCR10
	RP11-517C16.4
	MT-TT
	LOC375196
	FAM161B
	LINC01413
	NID1
	LEF1-AS1
	VTN
	NRADDP
	HIST2H2AC
	CAMKK1
	RP11-283I3.1
	RBM20
	GOLGA8K
	AC004791.2
	CTD-2553L13.4
	AP001171.1
	FBXO7
	AP001137.1
	PALM
	CTD-2090I13.1
	CTD-2015H6.3
	CHD5
	CD248
	RP11-146D12.2
	YBX3
	FOXI1
	RP11-126H7.4
	SNORD1C
	MIR3921
	RP11-495P10.6
	CTD-2340E1.2
	TJP3
	HSD3BP4
	PACSIN1
	GS1-21A4.1
	RP11-830F9.7
	AP000692.10
	SLC7A8
	MS4A3
	AC002467.7
	MTX1
	PCAT14
	S100A12
	RP11-109A6.3
	RP11-514P8.2
	P3H2
	MIR665
	AC012501.2
	YEATS2-AS1
	MGC16275
	ZBTB42
	RUNX2
	CTD-2249K22.1
	AP003774.6
	RCOR2
	RP11-164N3.1
	FGD5
	SNORD119
	PTK2B
	CCNA1
	SNORD111B
	FAM95B1
	DNASE1L2
	SNORA45A
	RP11-2N1.2
	ADAMTS2
	OAS3
	SNORA76C
	SNORD12
	GABRG3-AS1
	RNU4ATAC4P
	ZFAT
	RP11-61F12.1
	RP11-326C3.12
	RP11-272L14.2
	CTC-444N24.7
	RP11-484P15.1
	SNORA70D
	CXXC1P1
	HIST1H2AL
	RNU4ATAC15P
	AC015987.1
	OSBPL5
	GM2A
	RP11-713M15.2
	ACVRL1
	LINC01220
	SNORD59A
	LPAR2
	FECH
	ENPP2
	KCNA5
	KIAA1257
	CTD-2540B15.9
	RNU4ATAC5P
	SNORD28
	F11R
	ETV7
	MT-TW
	PI16
	LINC01526
	RP11-233G1.4
	RP11-342K6.3
	NT5M
	TOP1P1
	RNF165
	ARHGEF4
	RP11-245P10.6
	SCARNA22
	KLHL20
	ADGRG3
	CYP26C1
	DMRTC1
	SNORD35B
	DCANP1
	RP11-439M11.1
	HTATSF1P2
	OR2A9P
	RP5-1065P14.2
	PTGDR2
	MS4A6E
	RP5-1115A15.1
	RP11-705O24.3
	ZNF837
	DYX1C1-CCPG1
	EP300
	GNL1
	RP11-94C24.6
	SLC22A3
	ACTL6B
	LOC100506444
	UROC1
	ABCA7
	CARD17
	RP11-286O1.1
	SNORA80B
	LINC01353
	RP11-161I10.1
	YBX3P1
	RPPH1
	MAP2K5
	STX10
	FRMD4A
	CNTNAP3P2
	CDHR3
	RP11-178F10.2
	DUSP16
	MEF2BNB
	PRELID2
	C22orf42
	RPS16P5
	F13A1
	CTD-3035K23.6
	RS1
	LIM2
	RP11-133K1.12
	FAM213A
	SNORD36
	PAQR7
	TNFRSF18
	GTSE1
	ADAM7
	RP13-516M14.10
	RN7SKP173
	RP11-847H18.2
	RP1-265C24.8
	LMOD1
	CTB-91J4.1
	SNORD58A
	FCRL3
	RP11-669C19.1
	MIR4686
	TMOD1
	CCDC154
	RP11-49O14.2
	RP11-458D21.1
	SNORA7
	RNU4ATAC17P
	RCN3
	RP11-372K14.2
	SNORA9
	LOC284080
	LOC102724958
	RN7SL417P
	CTD-2530H12.2
	A2MP1
	STOX1
	PRRT1
	LA16c-390E6.5
	CCR3
	LYPD8
	SNORD59B
	PRICKLE2-AS2
	LINC01127
	TNNI2
	MIR3150A
	WDR86
	RP11-340I6.8
	PER1
	SPP1
	AC002331.1
	RP11-336A10.4
	STRADB
	RC3H1-IT1
	RP11-452K12.7
	HRH4
	NECAB1
	RP11-94A24.1
	XXbac-B33L19.12
	PHYHD1
	CD3EAP
	TEF
	MIR6773
	RP11-313F23.4
	DRC1
	HYMAI
	C6orf223
	CAV3
	RP11-700A24.1
	MTRNR2L9
	SAMD7
	ZNF202
	PXMP4
	MIR17
	RP11-345J18.2
	RP3-467L1.4
	LRRC23
	TMEM91
	AC010745.4
	MIR876
	SOCS1
	MAGED1
	FILIP1L
	RP11-113D6.6
	BEST1
	LOC255654
	RP11-798M19.6
	MIR5708
	CEACAM21
	RP11-831H9.3
	LAMP3
	MIR4521
	RP11-254F7.4
	RP11-341G23.4
	RP3-426I6.5
	BRIP1
	FAM110A
	RNF144A
	ASMTL-AS1
	MEIS3P1
	RGS2
	CACNB3
	MORN4
	RP11-820I16.4
	RP11-6L6.2
	SHB
	CYP4F2
	RP11-103B5.4
	GAPDHS
	AC104113.3
	RP11-426C22.8
	UQCR11
	APBB3
	GS1-115G20.1
	SCARNA16
	NBPF8
	GS1-421I3.2
	RP11-850A17.1
	LILRB2
	PER3
	LOC101926908
	LINC01441
	PPP4R4
	RGN
	GRTP1-AS1
	CTD-3032J10.4
	CTA-256D12.11
	RP11-408A13.3
	AL133168.3
	SRGN
	LINC01550
	CTD-3113P16.10
	GPC4
	SALL2
	BNIPL
	TBKBP1
	AC022816.2
	STK24
	LINC00562
	RP11-168J19.2
	TMCC2
	HAGH
	RP11-546K22.3
	CNTNAP3B
	WI2-87327B8.2
	LOC102724552
	CHST13
	MT1E
	LINC01300
	MRPL2
	TMEM45B
	RP11-25L3.1
	LOC388942
	SNORD117
	AC092635.1
	RP5-1028L10.2
	OR10C1
	SNORD29
	RP11-91A18.4
	VAX1
	MAGEA8
	LOC101927730
	RP11-831A10.1
	TNFRSF12A
	F2RL2
	PCDH15
	RP11-598F7.3
	AC010894.5
	CCR8
	CHSY1
	AL513327.1
	RP11-809N15.2
	RP11-881M11.2
	CTD-3118D7.1
	ANKRD19P
	CXCL1
	EIF2B5-AS1
	UGT2B11
	CTA-384D8.31
	LOXHD1
	SCART1
	MIR488
	KIF19
	LOC101927620
	RP11-875O11.3
	AP000432.2
	MIR4275
	NCR3
	TIFAB
	NEFH
	RFPL1S
	FGD5P1
	FADS2
	MIR614
	LAMC3
	TRIM4
	PRSS21
	TMEM70
	RNF182
	CSRNP2
	MIR147A
	SOBP
	RP11-290D2.6
	ADGRB2
	GMFG
	KBTBD11-OT1
	RP1-148H17.1
	ITGB8
	SNORD76
	LOC728175
	ZNF469
	FLNB
	CMTM2
	CTD-2377D24.6
	FCGRT
	RASD1
	TRIM64B
	SRGAP1
	RNU4ATAC10P
	LMF1-AS1
	KIAA1324
	MIR21
	RP11-521I2.3
	MEIS3
	RP11-707G18.1
	CTD-2313F11.2
	USP18
	PRAC1
	SNORA16A
	TRDMT1
	MT-TE
	FRMD6-AS1
	RP5-827C21.2
	NEIL3
	RP11-74K11.2
	RP11-399K21.13
	CTB-1144G6.6
	LINC01473
	A4GNT
	RP13-714J12.1
	PSMF1
	OR1Q1
	RP11-678G14.3
	RP11-415F23.4
	AL078621.1
	RP11-381I15.1
	RSPO4
	RP11-977B10.2
	SCARNA6
	SPTBN1
	RP11-6O2.2
	OR4N4
	ATP6V1G3
	CLEC18B
	RP11-463I20.2
	PLVAP
	LINC01424
	RP11-168E17.1
	RP5-827C21.6
	GAREML
	SNORA23
	MYO3B
	ABLIM1
	XXbac-BPG157A10.21
	RP11-367N14.3
	CCL24
	RP11-30P16.1
	MAFIP
	GPA33
	SLC26A6
	RP11-204L24.2
	DPRXP4
	RP11-796E2.4
	KLHDC7A
	RP11-678G15.1
	LOC728673
	RP11-461A8.4
	RP11-626K17.3
	LOC344887
	AC053503.4
	CH17-140K24.7
	SNORD97
	TCN2
	RP11-45A17.4
	LOC101929741
	SCARNA2
	LHPP
	CTD-2260A17.3
	AC104946.1
	CTC-246B18.10
	AC007557.2
	ADIPOR1
	SNORD36B
	SNORA34
	CHST6
	C1QTNF9B
	MOG
	RP11-282A11.4
	AC000123.4
	SNORA12
	TPT1
	MIR140
	CTD-2006O16.2
	AC007682.1
	AC009892.7
	AVPI1
	LOC728485
	MIR6516
	RNU4ATAC6P
	KRT73-AS1
	RP4-633I8.4
	SEL1L2
	SLC41A3
	SCARNA5
	AC005772.2
	CCDC116
	PTPRJ-AS1
	A1CF
	CTD-2528A14.1
	RP11-343B18.2
	RP11-408J6.1
	LYRM9
	SNORA7B
	RP11-521D12.1
	SNORD36A
	MYL6
	SLIT2
	CTD-2568P8.1
	NKX2-3
	LOC100129935
	LOC100130691
	OR2T11
	RP11-569A11.1
	ZNF618
	CA2
	RP11-429E11.2
	C19orf68
	RP11-296K13.4
	RP11-651L5.2
	SLC5A1
	ZNF680
	PPP1R14D
	LINC00987
	RASSF8
	ZNF280B
	RPS6KA2
	RP11-255P5.2
	CCDC163P
	SNORA79
	TTC39C-AS1
	FREM2-AS1
	KDM5C
	IFI27L2
	MIR6723
	AGRN
	FAM132B
	ST13P4
	TPPP3
	SRSF12
	MT-TA
	RP11-218I21.2
	SNORD26
	CTC-529L17.2
	RP11-524F11.1
	RP11-1038A11.1
	SHQ1
	SNORA71D
	RP11-483L5.1
	TREML5P
	WNT1
	FAM178B
	CD52
	SCFD2
	AC114765.2
	RFC1
	LY96
	RP11-34P13.9
	CST2
	ZP1
	SNORA44
	RP11-366H4.3
	BAIAP2
	SNORD36C
	RP11-552D4.1
	GRHL1
	AGER
	SRRD
	FRG2C
	MIR4722
	RP11-13J8.1
	SLC25A39
	ALOX15
	FAM83H
	COMMD3-BMI1
	HK1
	SNORA71A
	LOC101929162
	RP11-275I4.1
	SNORD16
	USP36
	RP11-589C21.5
	RP11-344B23.2
	RP11-552F3.9
	CRCT1
	RP11-109D20.1
	KIF6
	SMAD5
	SLC7A3
	LOC100128573
	AC004012.1
	C1orf106
	U4atac
	RP11-817I4.2
	SERPINE1
	CRYGN
	ATP10A
	HIST1H4L
	RP13-297E16.4
	MACC1-AS1
	MAPK6
	TAS2R4
	RP11-157H4.1
	TMEM236
	RP11-168G16.2
	AC018462.2
	SSX3
	IL17RE
	IL4
	CSMD2-AS1
	PPP1R10
	RP11-61O1.2
	LOC101929279
	FAM189A2
	FANCC
	RP11-804N13.1
	RP11-946L16.1
	RSPH4A
	RP11-100F15.2
	ZC3H12C
	RP11-400N13.3
	ARHGAP11A
	MIR381HG
	RP11-817G13.3
	OR51I2
	ABCG8
	TSPAN7
	RP11-813F20.2
	SMTNL1
	SNORD116-10
	AC005220.3
	FUT7
	RP11-328C8.5
	S100A8
	RP11-440D17.4
	MIR8088
	RP11-493E3.3
	EPB41
	SNORA30
	MIR200B
	MIR210HG
	RNU6ATAC4P
	TLR6
	SLED1
	TNFSF4
	PAQR5
	TEKT4
	MIR6864
	ZNF512B
	LDB2
	SGK223
	LINC00862
	SNORA24
	SNORA61
	TPRG1-AS1
	BSND
	MIR1291
	RP11-44B19.1
	CLEC2A
	RP11-182J1.5
	RP11-501O2.3
	ZNF362
	CTC-241F20.4
	LINC01395
	RP11-230F18.5
	LINC01516
	RP11-296I10.3
	CTD-2521M24.8
	SNORD42A
	CD1D
	PITPNM3
	MYOM2
	KDM5C-IT1
	SMG7-AS1
	MIR6757
	RP11-556I13.2
	E2F2
	ZNF428
	RP11-165M1.1
	RP11-723D22.3
	SNORD81
	DPF2
	PACRGL
	SNORA54
	AC002511.2
	LOC100130370
	CH507-216K13.2
	RNU6ATAC26P
	MIR3166
	AC017116.11
	LRRC2-AS1
	RP11-80A15.1
	SNORD116-1
	CTC-550B14.7
	TFCP2
	RP1-241P17.1
	VLDLR
	RP11-3G20.1
	RP11-114F3.4
	SCARNA12
	SNORD82
	AC023824.1
	RP11-159L20.2
	RP11-356C4.3
	CRX
	AC079610.2
	NEK8
	SLC3A1
	RP11-420K14.8
	ARPP21
	SNORA48
	CLVS2
	RP1-32B1.4
	RP11-299J5.1
	BCL2L1
	RP5-1148A21.3
	HIST2H2BF
	EXTL2
	NLGN2
	PLIN4
	RP11-203H2.2
	RP5-857K21.4
	MGAT3
	PRELP
	TCF4
	RP11-1099M24.6
	RP11-264E20.2
	TBC1D3P2
	IFITM5
	RP11-191L17.1
	RP11-16P6.1
	CU024913.5
	RRAD
	PTP4A3
	TEKT2
	RP11-76P2.4
	LOC51145
	RNU4ATAC18P
	HHLA2
	SDC4P
	LINC00612
	CTD-2310F14.1
	SCARNA21
	REEP1
	C19orf81
	HLA-DQB1-AS1
	AC068057.1
	RP11-104L21.3
	EPB41L4A
	SLC35F3
	CD9
	CTD-2385L22.1
	SNORD44
	RP11-61O1.1
	MIR425
	DAPK2
	SYS1
	RP11-846F4.12
	HIST1H2BJ
	RPL32
	LOC100996324
	RP11-217C7.1
	ATP6V0C
	RNU11
	PAX8-AS1
	MIR604
	FCER1A
	RNF10
	NET1
	LINC00670
	RP13-539J13.1
	RP11-401P9.7
	LOC101926933
	LOC102723809
	RP11-168O16.1
	AP000233.3
	TRMT12
	AF001548.4
	FABP2
	RP11-63A1.2
	CCDC15
	FOXB2
	AE000662.92
	JAKMIP3
	WDR13
	P2RX3
	DPY30
	CBY3
	RNU12-2P
	NUDT16P1
	RP3-466P17.2
	TMEM256
	RNU6ATAC
	RP11-279O17.3
	RP5-1184F4.5
	RP11-231E4.3
	RP11-404E16.1
	MMEL1
	RAB3B
	PGS1
	LINC00892
	RP11-66H6.3
	LOC101927379
	AC073842.19
	RP11-630C16.2
	OR1F2P
	RP11-141O15.1
	SNORD116-28
	RP11-419K12.1
	SNORD12B
	RP11-701P16.5
	LOC102724096
	RUNX3
	KLHL29
	RP11-118K6.2
	CLASP2
	ARHGEF7-AS1
	SLC5A10
	RP11-382D12.1
	SPOCK2
	TFCP2L1
	STMND1
	RP4-673M15.1
	N4BP2L1
	OLIG2
	MTMR1
	PI4K2A
	FAM157A
	ASCL2
	RP11-166N17.3
	CHGA
	AC002398.12
	JHDM1D-AS1
	TLE1
	RP11-105N14.1
	NPRL3
	RN7SL316P
	IGSF9B
	RP11-655C2.3
	CR1
	RP11-774I5.1
	SLAMF8
	TMEM144
	SNORA14B
	LOC101927415
	HIST1H4J
	MIR4773-1
	RP11-21B23.2
	HIST1H4A
	RP11-6I2.3
	RIMS1
	MIR6859-2
	RP11-332H14.2
	RNU4ATAC12P
	CTD-2363C16.1
	OPLAH
	TENM3
	RP11-245D16.4
	LCMT1-AS2
	LINC00273
	ITGAX
	LRRC37A6P
	RP11-642A1.2
	ABTB2
	LINGO4
	RP11-13K12.6
	GRTP1
	ASCL5
	C7orf34
	RP3-399J4.3
	AC099344.3
	RP11-448G15.1
	SNAR-A13
	LOC100270804
	PCDHGB8P
	RP11-688G15.3
	TP53I11
	FAM46B
	CTC-436K13.2
	CCDC83
	ZMYND15
	RP11-480C16.1
	SNORD25
	LOC100287846
	RP11-379H8.1
	FLJ46906
	SNAR-A14
	HIST1H2AI
	TADA2B
	AP001056.1
	GBP6
	MIR7973-1
	LOC101927274
