# Supplementary material for: Systems biology approaches to identify potential targets and inhibitors of the intestinal microbiota to treat depression
Source: Sci Rep. 2023 Jul 11;13:11225. doi: 10.1038/s41598-023-38444-8 (PMC10336060; doi:10.1038/s41598-023-38444-8)
Supplement: Supplementary file 5 — Supplementary Table S5. [file 41598_2023_38444_MOESM5_ESM.xlsx]

## Sheet: Sheet 1
	Table legend
	Supplementary Table 5. Intersection of targets of metabolites and GEO data.
	Only Intestinal microbiota(790)	Only GEO(1908)	Intestinal microbiota(790) AND GEO(1908)
	CA7	LOC400043	CA2
	CA1	RNF170	FUT7
	CA6	ZMIZ1	SERPINE1
	CA12	LRRC41	POLB
	CA14	INTS7	ADRB1
	CA9	TMCO7	MAOA
	CA4	LINGO2	KDM5C
	CA3	IMMP1L	NR1H4
	CA5B	MCPH1	PTGDR2
	CA5A	TAAR8	HTR1A
	CA13	KLC3	ALOX15
	LDHA	TXNL4B	ESRRB
	LDHB	SIPA1L3	CPA3
	TTR	PPP1R12B	ADORA3
	ESR2	ZNF175	HAO1
	COMT	HAVCR2	S1PR3
	IGF1R	TMEM206	DPP4
	ALK	GPR162	PGD
	AKR1C3	CLDND2	SLC1A2
	GPR35	OR8B8	ALOX5
	ALB	UBE2NL	HRH4
	TYR	44814	CYP3A4
	SRD5A2	LOC100133050	CCR8
	FYN	PITPNM2	IGFBP3
	LCK	SLC27A4	KCNA5
	MMP8	NEFM	ENPP2
	ESR1	USP53	NR3C2
	ERN1	GOSR2	MGAM
	PARP1	44988	CDK9
	AURKB	TLCD2	PDGFRA
	PTK2	APOBEC3D	CASR
	KDR	MCCC2	SLC5A1
	MET	ZNF770	ACVRL1
	NEK2	CHKA	EP300
	AXL	ZNRF1	HK1
	TYMS	PBOV1	GSTM1
	TPMT	TAF6L	FCER2
	PTPRB	EPT1	F13A1
	MAOB	RPS10P7	CD22
	POLA1	COL13A1	MMEL1
	LAP3	GLT25D2	F12
	ELANE	RCN1	IGFBP4
	CNR2	SLFN12	OXER1
	GBA	RIMBP3	SLC22A3
	ADRA2C	ZNF177
	ADRA2B	SCAMP5
	ADRB2	SLC27A2
	DRD2	APIP
	RARG	ARMCX1
	RARB	PMS1
	MCL1	MPP3
	DYRK1A	CYP27B1
	CLK1	KLHDC8A
	DYRK1B	HIRIP3
	AKR1B1	GADD45G
	OGA	MFSD3
	TUBB1	SMARCB1
	ACHE	GPD2
	CTBP2	GPR172B
	AKR1C2	IDH3A
	AKR1C1	ATN1
	PLA2G4B	RP1L1
	ALDH5A1	TXNRD2
	ABAT	THUMPD2
	STS	CCNB1
	EGFR	POLI
	TLR4	TNK2
	DAO	TGFBR1
	HSD17B1	LOC284412
	IDO1	HIST1H2AB
	OPRM1	LOC100652805
	PIN1	PLA2G16
	ENPEP	OLFML1
	CYP19A1	TRAF3
	CDA	MREG
	PTGS1	CSDA
	PTGS2	MAST2
	RXRB	OXCT1
	RXRG	FKBP14
	RXRA	FAAH2
	KDM2A	C17orf67
	PHF8	HINT3
	RARA	NSDHL
	KDM4E	RNFT1
	CPA1	DYNLT3
	KDM3A	SGMS1
	KDM6B	FAM57A
	FTO	SLCO4A1
	KDM4A	NIPA2
	KDM4C	DGKA
	SLC6A2	CNKSR1
	CYP1A2	SPDYE8P
	TH	LOC100507153
	THRA	RLTPR
	THRB	XLOC_000390
	PTGFR	PSMD4
	MIF	LOC283693
	FFAR1	PPAPDC3
	ALOX12	ATP6V1D
	LTB4R	URB1
	FOLH1	XLOC_l2_001953
	KYNU	SLC7A6
	BACE1	LOC100507333
	GPR17	KCTD12
	GPR55	XLOC_010377
	CNR1	LOC646938
	GPR18	EPAS1
	SHBG	FAM22G
	NGFR	LOC730202
	KIF11	BMS1P1
	PTPRA	XLOC_001699
	HTR2B	NACC2
	AR	NRG1
	SLC6A4	HOMER3
	MAP2K1	C20orf24
	FFAR4	C10orf95
	GABRR1	XLOC_008338
	ERCC5	FAIM3
	FEN1	CD3E
	PPARG	CELSR1
	PPARA	LSR
	PPARD	CD27
	NR3C1	RLN1
	NR1H3	MMP24
	NR1H2	EXD2
	MTNR1A	XLOC_000721
	ALPL	XLOC_l2_002790
	ESRRA	C5orf62
	ACLY	TBC1D2
	ECE1	MPP7
	CYP24A1	ZNF551
	CXCL8	LPGAT1
	PTGES	CYP27A1
	EDNRB	XLOC_000152
	EDNRA	LOC100130093
	GRB2	C10orf11
	PAM	THEM4
	RNPEP	MGST2
	HCAR2	WIPI1
	EGLN3	FLJ46446
	SLC22A6	FBP1
	HMGCR	RN18S1
	SLC7A5	XLOC_013308
	HSD17B3	BMS1P5
	PTGER1	OSTF1
	CPB2	TNNC1
	SLC6A3	GSTM2
	CES1	FAM159A
	CHRNA7	LOC100128857
	DUSP3	RGS19
	CDC25A	FLJ38379
	CYP26B1	AQP3
	CYP26A1	LOC100506123
	CAPN2	ANKK1
	PTGER4	CCDC64
	SLC13A5	OVGP1
	F2	FLJ44124
	PRSS1	XLOC_007339
	TACR1	IGLL1
	BBOX1	C17orf28
	KMO	Q6IHG2
	CES2	LOC100507295
	MMP2	LOC100506282
	REN	OLIG1
	SLC15A1	C1orf145
	HDAC6	SLCO4C1
	HDAC2	COL25A1
	HDAC8	PGM2
	SHH	CRIP2
	TDO2	MCTP1
	S1PR2	PAR-SN
	S1PR1	XLOC_000055
	LTA4H	TCF7
	CTRB1	XLOC_011184
	FDPS	SIT1
	F10	MCC
	GRM2	CRIP3
	YWHAG	PDGFB
	KCNN4	LOC100129216
	HTR6	FLJ27352
	ESRRG	YTHDC1
	MMP1	XLOC_006138
	PTPRC	SNORD11
	PTPN2	CLEC3B
	CHRM4	XLOC_004804
	CHRM2	LOC100506965
	CHRM1	ABCA11P
	CHRM3	KDELR2
	HTR2C	BLVRA
	MME	XLOC_010555
	PTPN1	XLOC_013181
	FUCA1	LOC100507427
	ACE	XLOC_008371
	TACR2	MIR600HG
	ADRB3	LOC100130231
	TAAR1	TMEM170B
	ATIC	CARD6
	SLC7A11	LOC100131796
	ANPEP	PPP2R3B-AS1
	MTNR1B	ELOVL4
	DRD5	XLOC_011507
	DRD1	NRBP2
	MMP9	PLK1
	FABP4	LOC100507101
	FABP3	PRKAR1B
	PLA2G4A	LOC641510
	GSK3B	HIST1H3J
	NMUR2	LOC100505564
	PLA2G2D	LOC100130463
	HDAC3	DACH1
	RNASEH1	XLOC_004584
	EGLN1	XLOC_001560
	CASP3	KRTAP10-9
	EPHX1	ACVR1C
	PLAUR	XLOC_008475
	DDAH1	LOC100506985
	G6PD	RAI2
	SLC6A11	IGLL5
	GRIN1	LOC283174
	HSP90AA1	STAC3
	KDM4D	LOC90834
	FDFT1	LOC100129387
	SLC1A1	ST6GALNAC3
	PTGER2	XLOC_001430
	NPC1L1	UTS2
	GRM3	SULF2
	GRIK1	ZNF208
	GRIA1	SIK1
	GRIK5	LOC284669
	GRM4	GPR15
	GRIA4	PDZD8
	GRM8	XLOC_l2_000804
	GRIK2	HSD17B6
	GRIK3	LOC100133991
	GRM1	MGC12488
	GRIA2	XLOC_008372
	GRM6	XLOC_008503
	UGT2B7	LOC100147773
	FABP5	CAPN14
	GPBAR1	XLOC_l2_011531
	HSD11B2	AKAP2
	VDR	ANKRD35
	AKR1B10	GPRASP1
	SERPINA6	C2orf72
	GABBR1	LOC650368
	NQO2	GYLTL1B
	PTPN22	XLOC_000812
	XDH	ENTPD2
	MB	SNORD56B
	NQO1	FAM26F
	DBH	POU6F1
	DRD4	MAGED4B
	DRD3	XLOC_009389
	MAPT	LOC100508869
	ODC1	SEMG1
	PNP	LOC100505530
	GFPT1	C3orf74
	PEPD	UBE2Q2P2
	SLC6A12	SH2D4B
	ARG1	XLOC_014364
	CPB1	IFT140
	SLC1A3	XLOC_005279
	NOS1	FAM177B
	NOS2	ZNF785
	NOS3	LOC100131043
	METAP2	FLJ25917
	CHRNA4	GRIP1
	GPR84	LOC100507247
	TLR9	LOC100507599
	DPYD	FNIP1
	CHRNA3	LOC100652866
	PLAU	AK8
	CHRNA1	XLOC_l2_013001
	DHFR	ARHGAP42
	GAA	NFIL3
	AOC3	ZNF514
	STAT3	APBB1
	CDC25B	C21orf96
	ADORA2A	LOC100506255
	KAT2B	IRF4
	HTR2A	TXN
	GAPDH	CALML5
	KYAT3	LOC100131289
	OPRD1	FBXL22
	HTR5A	VASH1
	ADCY5	SPNS2
	OPRK1	XLOC_002377
	DPP7	LOC283710
	HTR1D	XLOC_014229
	CHEK1	LOC100507209
	HTR1B	FAM153B
	EBP	LOC391322
	AOC1	NPAS2
	CTSC	LOC100653210
	APEX1	MYEF2
	SNCA	XLOC_013494
	SIGMAR1	XLOC_014111
	QDPR	XLOC_011480
	BCHE	LOC100507254
	CYP2D6	CD36
	CYP2C9	HDHD3
	CYP2C19	CKAP4
	P4HTM	NUP62CL
	DDO	CCDC152
	HDAC1	LOC100129399
	CYP2A6	EPPK1
	BCL2A1	TREML2P1
	IMPDH2	SERPINF1
	APP	ANKRD53
	TNKS2	LOC100653120
	TNKS	XLOC_011054
	TERT	LOC440518
	PIM3	ANKRD34B
	PSMB5	XLOC_011306
	TOP2A	IGFBP7
	PRKCB	LOC100127886
	HPRT1	C17orf6
	SIRT1	XLOC_005052
	MAPK14	XLOC_l2_008888
	MAPK1	F5
	PLA2G2A	HOOK1
	PLA2G5	LOC100653004
	SLC18A3	LOC100506609
	PRKCA	LOC100506201
	EPHX2	VGF
	PLA2G1B	SH3RF1
	KISS1R	LOC100507489
	DNPEP	LOC254100
	CAPN1	LOC100653351
	CTSB	RPH3AL
	HLA-A	TSHZ3
	NAAA	C2orf71
	SIRT2	LOC100289090
	GNPAT	SMPDL3A
	FKBP1A	FCRL1
	PLA2G2C	CATSPER2
	PLA2G10	KIF24
	METAP1	XLOC_l2_007033
	CTSD	SPIB
	PTGER3	LOC255411
	FPR2	FAM153A
	ACE2	MLC1
	XIAP	LOC100130579
	CPN1	XLOC_000263
	DNM1	DCHS1
	GANC	FLJ30403
	XPNPEP1	TFAP4
	XPNPEP2	LOC400706
	CTSE	ZSWIM5
	CTSL	XLOC_013549
	FAP	PDE9A
	DLG4	XLOC_013555
	ABCC1	NLRP7
	CYP1B1	EFHC1
	CBR1	UBE2Q2P3
	ADORA1	LOC100287598
	ABCG2	ZG16
	TAS2R31	FAM3B
	SLC5A2	CD72
	MMP12	LOC100506024
	MMP13	SYBU
	KLK1	LRRC6
	KLK2	XLOC_013588
	HSD17B14	XLOC_001171
	NOX4	XLOC_010561
	INSR	GSTM2P1
	HSD17B2	MZB1
	F3	LOC651536
	PGF	LOC100505857
	VEGFA	CLIP3
	MMP3	XLOC_001257
	WEE1	LOC100131662
	SYK	ELOVL3
	HNF4A	VSTM2B
	SIRT3	MFSD4
	P4HA1	XLOC_004669
	CYP11B2	DKFZP434K028
	CYP11B1	FCRL2
	CYP17A1	ADAM23
	PIM1	LCTL
	DHODH	WDR63
	SGK1	XLOC_l2_003909
	MDH2	XLOC_003738
	MLYCD	XLOC_004545
	CYP51A1	ANKRD18A
	GSTK1	BMP2
	NR0B2	SPINK2
	CDC45	PLD4
	FAAH	LOC152024
	FABP1	XLOC_009826
	ABCB1	XLOC_004752
	PLG	MS4A4A
	RORA	FOXJ1
	TBXA2R	FAM151B
	RBP4	LACC1
	AHR	LY6K
	MGLL	CD79B
	TBXAS1	BLK
	TRPM8	PAGE2
	CSNK2A1	XLOC_012694
	CSNK2A2	XLOC_005214
	CAD	DKFZP434I0714
	HDAC5	LOC100652760
	HDAC7	USH1C
	HDAC4	PRR20B
	HDAC9	XLOC_009217
	TAAR5	CLEC2B
	KIF20A	OR1N1
	KDM1A	XLOC_000604
	CSK	OR2T4
	CTSK	LOC100653007
	CTSS	CCL3
	NAMPT	IGFL1
	PLA2G7	FCRL5
	CDK6	XLOC_005238
	PKM	XLOC_005278
	CCNT1	XLOC_l2_011870
	CCNA2	XLOC_l2_013650
	HSP90B1	BACE1-AS
	GABRA5	SNORA53
	TSPO	GNG3
	SLC9A1	XLOC_012193
	HTR4	LRRN3
	HTR1E	KDELC1
	HSPA1A	SMARCD3
	TRPV1	TNFRSF13B
	MAPK8	PLEKHG1
	CAMKK2	XLOC_008770
	PYGL	XLOC_l2_008596
	PYGM	FLJ31715
	SI	OOSP1
	ADA	LOC100131176
	CFTR	NEB
	MPO	XLOC_011016
	PDE5A	CCDC13
	PARP10	NT5E
	PLEC	DDX11
	SLCO1B1	MSRB2
	IDE	NR6A1
	AKR1A1	HLA-DRB5
	HCAR3	XLOC_014404
	SLC16A3	LOC100506446
	GRK6	C2orf89
	PARP15	SNORD121A
	KDM5A	ALOX5AP
	EGLN2	AEBP1
	HIF1AN	C4BPA
	KDM4B	TSHZ2
	PTPRG	SH2D1B
	GABRA1	LOC100653245
	CCR2	XLOC_013786
	KDM5B	SRPK1
	KDM7A	SH3PXD2A
	TDP2	GSTT1
	CDK1	LOC541473
	PLAT	CPA2
	PDK1	WNT10A
	TOP1	LOC440131
	ABL1	BLNK
	FLT3	XLOC_014022
	GLI2	LOC100288092
	GLI1	MARCKS
	HPGDS	LOC285181
	BRAF	LOC100505725
	GUSB	LOC100506029
	PIK3CG	BHLHE41
	MMP7	LOC100507161
	MMP16	CCL23
	MMP15	LRRC4
	MMP14	LOC100128019
	MMP26	IQCF3
	STAT1	UST
	ABCB11	FAM129C
	BRS3	SPRY1
	SLC10A2	XLOC_l2_012082
	CTSV	XLOC_008094
	CASP6	ELL3
	CASP7	TMEM204
	CASP8	XLOC_004832
	GHSR	AFF3
	DYRK3	CTHRC1
	RPA1	XLOC_000671
	CDK8	DKFZp686M1136
	CD38	C15orf34
	CISD1	C11orf80
	PFKFB3	LOC144571
	PFKFB4	LOC401847
	HRH2	CLEC4D
	KLKB1	XLOC_007836
	ICMT	XLOC_006415
	DPP9	XLOC_011809
	NR4A1	XLOC_005990
	DPP8	IFITM10
	CARM1	DEFB128
	SCN4A	XLOC_000811
	GCLC	GLIS2
	PCNA	MURC
	BHMT	XLOC_011924
	NEU3	C3orf14
	OTC	NARG2
	SPHK1	XLOC_l2_002281
	GLB1	XLOC_008942
	SLC18A2	XLOC_004144
	S1PR5	P2RX5
	S1PR4	XLOC_008530
	CPT2	XLOC_003062
	GLO1	XLOC_011224
	ERAP2	LINC00402
	GLA	FA2H
	AGL	XLOC_l2_009331
	C3AR1	XLOC_001517
	PPM1B	COL4A4
	PREP	WNT7A
	PTPN6	PPP2R2C
	IL1B	XLOC_010378
	CDC25C	XLOC_011376
	PDE4B	LOC439990
	HCRTR2	XLOC_000292
	HCRTR1	MDS2
	AVPR2	E2F5
	BMP1	ACTA2
	P2RX1	DLL3
	NAALAD2	TNFRSF17
	PNPO	GTF2IRD1
	GGH	EBF1
	PYGB	LOC100133190
	LIG1	XLOC_000903
	IGFBP5	XLOC_003878
	CHAT	XLOC_001266
	GSR	GALNT14
	PDCD4	LOC100507387
	SLC10A1	C17orf88
	EPHA2	BACH2
	CCKBR	LOC100507378
	PTGIR	CLGN
	CMA1	SCARNA10
	P2RY12	CNTNAP2
	ITGAV	CEP70
	CTSA	LTBP3
	ADH1B	LOC100130419
	ADH1C	FTCD
	MC1R	CD79A
	HMOX1	ITGA3
	PTPRF	XLOC_l2_007147
	TGM2	XLOC_011766
	SRD5A1	XLOC_010752
	ADAMTS5	XLOC_010016
	ADH1A	ANKDD1B
	PARP3	CNNM1
	CDK5	UGT8
	CHRM5	LOC100653024
	ALDH1A1	XLOC_001550
	ALDH3A1	NDST1
	PDE4D	ASPRV1
	PPIA	XLOC_012079
	ALDH2	EFNB2
	GSTP1	LOC100133299
	KCNMA1	GPR34
	CASP4	PFAS
	CASP9	XLOC_003383
	FGF1	BICD1
	FGF2	SLC22A25
	HPSE	XLOC_l2_010064
	LGALS4	PHKA1
	LGALS3	SPATA12
	LGALS8	TNNT1
	PTAFR	DUXA
	IL2	XLOC_008899
	SSTR5	C12orf71
	SSTR2	LOC283713
	SSTR4	XLOC_013732
	SSTR1	BSX
	SSTR3	FLJ43315
	IGF2R	TYRO3
	LGALS9	DSC1
	PRKCE	LOC100652894
	PRKCH	CD19
	PRKCG	C1orf220
	SOAT1	XLOC_006846
	SLC1A5	XLOC_l2_013532
	RAPGEF4	PARM1
	SELE	XLOC_002499
	CCR4	OLFML3
	LYPLA1	Q8LKN9
	LYPLA2	XLOC_009327
	LNPEP	KCNG1
	RPS6KA3	C1orf190
	HTT	PDE8B
	BAD	EML1
	SMARCA2	LOC391636
	HCK	TSGA10
	HK2	XLOC_003482
	FPGS	SRXN1
	KCNA3	RNF207
	FOLR1	SNORD116-29
	GART	XLOC_008760
	MAG	XLOC_l2_008261
	SELP	LOC100507025
	AMY2A	XLOC_009074
	CASP1	CACNA1E
	CALM1	PMEPA1
	MAP3K7	XAGE3
	ADK	PROC
	MAP2K7	XLOC_006079
	RELA	ADM
	CREBBP	RFPL3-AS1
	SLC22A12	INSC
	MC4R	C8orf31
	ST3GAL3	XLOC_l2_008352
	FUT4	KANK1
	HIF1A	XLOC_012551
	ALOX15B	TSRM
	HEXA	XLOC_011681
	HEXB	CHGB
	CTSG	XLOC_005505
	ELAVL1	LOC100507196
	AKT1	XLOC_006676
	ALPG	KCNIP1
	PLAA	CACHD1
	TDP1	ANKLE1
	EPHB2	FCRLA
	CYSLTR1	LOC100652727
	EPHA5	KIAA0125
	EPHA4	EPHA1
	FURIN	XLOC_003111
	ITGA2	LOC100130428
	ADAM12	XLOC_006680
	CBX7	IGJ
	RHOA	TXNDC5
	NTSR1	LOC100507673
	KDM2B	TNFRSF13C
	LANCL2	XLOC_009017
	PARP14	COL5A3
	JUN	LOC100506412
	SLC2A1	OR12D3
	PCSK7	XLOC_005163
	AVPR1A	XLOC_005458
	MAPK9	NELL2
	MDM4	LOC100289333
	IL6ST	ID4
	NPC1	PRR15L
	ACACB	XLOC_003510
	ACP1	HLA-DOB
	SCNN1A	CCNI2
	HDAC10	XLOC_004439
	TMPRSS15	CEBPE
	PTPN11	XLOC_008747
	CXCR3	KIAA1107
	F11	LOC401188
	GDA	CHURC1
	ASIC3	PSPH
	GSTA1	C17orf13
	GSTA2	ASCL1
	SPSB2	ZNF772
	CFB	ADH4
	HGFAC	LOC100506549
	DDOST	XLOC_011918
	PCSK6	RPL31P11
	ABCC9	LOC728715
	SCN5A	NTSR2
	NPY5R	IL5RA
	STK3	APCDD1
	LIPA	XLOC_004907
	RASGRP1	EML5
	UTS2R	ALDH8A1
	CTSH	TDGF1
	MPL	XLOC_000034
	CTRC	XLOC_009375
	KCNJ11	IL23R
	SLC5A4	FGF16
	SELL	XLOC_000697
	SLC28A3	XLOC_007487
	MT-ND4	WFDC8
	MPEG1	ARVCF
	IMPDH1	C6orf52
	PHLPP2	DENND5B
	CXCR1	XLOC_l2_009313
	PAK1	C5orf58
	AMPD2	B3GALT2
	ADAMTS4	LRRN1
	CHIA	XLOC_004794
	NOD2	AIM2
	AMY1A	ST6GALNAC1
	DAGLA	PPIEL
	TRPM2	CROCCP3
	HDAC11	SLC22A18AS
	PIP5K1C	LOC613266
	AKR1C4	LOC100507508
	NFE2L2	CLC
	CYP1A1	SPDYE3
	PIK3R1	FRRS1
	DAPK1	XLOC_004896
	PKN1	FAM110C
	CAMK2B	LOC100652904
	NEK6	GABRR3
	NUAK1	XLOC_008077
	MYLK	XLOC_002108
	PTPRS	XLOC_014399
	MPG	DGKE
	NAE1	TAS1R1
	ST6GAL1	SLC22A1
	CNOT7	XLOC_002170
	IGFBP6	SIGLEC5
	IGFBP2	CPSF2
	IGFBP1	XLOC_011563
	PON1	COX4I2
	EIF4H	KRBOX1-AS1
	HRAS	C6orf105
	HSPA5	LOC100506540
	SLC47A1	TDRD9
	SLC47A2	XLOC_000986
	PDE6A	STX19
	KLK3	RNASE2
	PRKD1	LOC100652867
	PIK3C2A	DOK4
	NFKB1	BCL7A
	F7	EPCAM
	KLK7	ZDHHC19
	KLK5	CYP4F3
	LGMN	MGAT4C
	PSMB2	XLOC_013480
	PSMB1	GPR27
	CCKAR	XLOC_l2_006939
	ATP12A	ABCB5
	SREBF2	SULT1B1
	AURKC	ZCCHC16
	CD81	XLOC_007831
	IL6	SPON1
	MC5R	XLOC_006405
	EZR	LOC100505976
	PRKAB1	CYP2J2
	SLC25A20	LOC503519
	L3MBTL3	XLOC_007992
	AKT2	LOC100128252
	LPAR4	HYDIN2
	STAT6	VNN1
	SLC46A1	CACNG6
	SLC19A1	SPP2
	FOLR2	PROK2
	UCHL1	CRYBA4
	MMP10	TRPM6
	SENP1	XLOC_011755
	PSMB8	PSPHP1
	GLS	GUSBP3
	TACR3	LOC100507521
	NPY1R	LSAMP
		XLOC_l2_011693
		XLOC_l2_012584
		MGC40069
		XLOC_000446
		LOC100507213
		LOC100233156
		CBS
		SNORA38B
		ZNF396
		XLOC_013167
		XLOC_002636
		TAS2R41
		XLOC_000379
		XLOC_008752
		SNORD77
		LOC100507481
		PADI6
		XLOC_000839
		DNASE1L3
		XLOC_005522
		LOC100131060
		XLOC_l2_002207
		C11orf92
		CCDC164
		LOC100506514
		LOC285943
		XLOC_011056
		SMPD3
		XLOC_010840
		IL12RB2
		LOC100288273
		ARC
		S100B
		LOC339260
		C14orf119
		XLOC_012692
		CCL3L3
		LOC100509671
		XLOC_002403
		PPAP2B
		LOC100509323
		COPG2IT1
		NOV
		TMEM54
		KIAA0319
		XLOC_010366
		FAM69B
		CLDN24
		GPR179
		XLOC_006938
		AMOTL2
		LOC100507445
		XLOC_l2_001947
		SLC22A4
		CECR3
		ABCB4
		CLNK
		XLOC_003959
		XLOC_004064
		XLOC_007785
		LOC728975
		SERPINB7
		CCND1
		SNORD114-19
		XLOC_001173
		LOC283663
		QPCT
		GPX8
		IL1RAPL2
		CLEC17A
		XLOC_014514
		TTLL12
		LOC151475
		GCGR
		XLOC_009383
		FGFBP1
		XLOC_008221
		XLOC_012161
		LRRC32
		TCL6
		PEG10
		OR5T3
		LOC100129089
		XLOC_013056
		TSPAN15
		XLOC_000735
		LOC349196
		RIC3
		SNORD116-11
		BEND7
		DUSP2
		LOC100131094
		LOC100133039
		ECM1
		XLOC_010622
		LOC285965
		LYPD5
		XLOC_012978
		HABP2
		XLOC_l2_003139
		XLOC_008873
		SNORD111
		LOC100132111
		XLOC_009337
		XLOC_008679
		KLHL38
		XLOC_010924
		MAGEB18
		CR2
		XLOC_009286
		ZFP37
		XLOC_002298
		TMEM176B
		OSBPL10
		OR4K17
		XLOC_005972
		XLOC_001302
		CCR9
		CAND2
		C6orf94
		LOC100506800
		NOG
		DBNDD1
		XLOC_013564
		XLOC_009447
		XLOC_010059
		COL19A1
		XLOC_000897
		XLOC_003264
		RNASE7
		COL9A3
		FBLN2
		XLOC_002455
		XLOC_008355
		XLOC_007926
		PLEK2
		LOC641518
		LOC283483
		XLOC_l2_005695
		DTX1
		KLRG1
		KHDRBS2
		LOC100506016
		LPPR3
		SLC17A3
		XLOC_007350
		XLOC_005435
		PCDHGB6
		XLOC_001067
		FAM53A
		LOC100130248
		OR10G4
		XLOC_011774
		XLOC_l2_008595
		PRDM14
		OTOL1
		LOC284023
		C17orf99
		VSIG4
		LOC100652983
		XLOC_006743
		PER4
		LOC100506571
		LOC100288601
		C1orf186
		AKAP12
		SFRP5
		MIR205
		NTRK1
		MIR216A
		TRIM51
		GCSAML
		TBC1D3P5
		RP11-702F3.1
		KCNT1
		GATA2
		MS4A2
		C8orf86
		CITF22-49E9.3
		RP11-569A11.2
		OSBPL1A
		HDC
		ZNF776
		EFEMP2
		SNORA63
		RP11-1035H13.2
		RAB26
		AC011747.4
		RP11-792A8.4
		PHGDH
		RP11-45M22.3
		AC007950.1
		RP11-87F15.2
		MIR503
		RP11-533E19.5
		TRIM49D2
		NHLH1
		PPP4R1-AS1
		FRZB
		LOC81691
		GGN
		CCDC153
		LILRA5
		MIR196A1
		KRT1
		ASB14
		SNORA20
		TNFRSF21
		RP11-21B23.1
		SLC45A3
		CTD-2336O2.1
		FLJ31356
		TG
		LRRC19
		PTGER4P2-CDK2AP2P2
		RP11-399F2.2
		RP11-322I2.1
		AKAP10
		SNORA16B
		ENOX2
		RP11-386D6.2
		RP11-401N18.1
		RP11-13A1.1
		HIST1H4D
		CTB-161C1.1
		GDPD3
		RP11-429P3.8
		AGAP11
		RP11-316A16.1
		ADCY9
		AP000769.7
		SNORD89
		CHST10
		AVIL
		RP1-29C18.8
		CTD-2527I21.5
		IL3RA
		LINC01506
		ASIC1
		TMEM17
		PHLDA3
		AC012414.1
		RP11-439H8.4
		LINC01431
		FSCN3
		S100A9
		DPP9-AS1
		PIK3CD-AS1
		CLEC4C
		RP11-226M10.3
		CNTNAP3
		CTA-280A3.2
		CD70
		RPSAP52
		SYT2
		AC093495.4
		OR2W3
		FAM47E
		ENPP3
		CTD-2287O16.5
		RP11-264B14.1
		NCF1B
		SCGB3A2
		TARP
		MDC1
		MAPK11
		RNU4ATAC8P
		RNU4ATAC11P
		LINC00482
		C9orf139
		RP1-240K6.3
		CCR10
		RP11-517C16.4
		MT-TT
		LOC375196
		FAM161B
		LINC01413
		NID1
		LEF1-AS1
		VTN
		NRADDP
		HIST2H2AC
		CAMKK1
		RP11-283I3.1
		RBM20
		GOLGA8K
		AC004791.2
		CTD-2553L13.4
		AP001171.1
		FBXO7
		AP001137.1
		PALM
		CTD-2090I13.1
		CTD-2015H6.3
		CHD5
		CD248
		RP11-146D12.2
		YBX3
		FOXI1
		RP11-126H7.4
		SNORD1C
		MIR3921
		RP11-495P10.6
		CTD-2340E1.2
		TJP3
		HSD3BP4
		PACSIN1
		GS1-21A4.1
		RP11-830F9.7
		AP000692.10
		SLC7A8
		MS4A3
		AC002467.7
		MTX1
		PCAT14
		S100A12
		RP11-109A6.3
		RP11-514P8.2
		P3H2
		MIR665
		AC012501.2
		YEATS2-AS1
		MGC16275
		ZBTB42
		RUNX2
		CTD-2249K22.1
		AP003774.6
		RCOR2
		RP11-164N3.1
		FGD5
		SNORD119
		PTK2B
		CCNA1
		SNORD111B
		FAM95B1
		DNASE1L2
		SNORA45A
		RP11-2N1.2
		ADAMTS2
		OAS3
		SNORA76C
		SNORD12
		GABRG3-AS1
		RNU4ATAC4P
		ZFAT
		RP11-61F12.1
		RP11-326C3.12
		RP11-272L14.2
		CTC-444N24.7
		RP11-484P15.1
		SNORA70D
		CXXC1P1
		HIST1H2AL
		RNU4ATAC15P
		AC015987.1
		OSBPL5
		GM2A
		RP11-713M15.2
		LINC01220
		SNORD59A
		LPAR2
		FECH
		KIAA1257
		CTD-2540B15.9
		RNU4ATAC5P
		SNORD28
		F11R
		ETV7
		MT-TW
		PI16
		LINC01526
		RP11-233G1.4
		RP11-342K6.3
		NT5M
		TOP1P1
		RNF165
		ARHGEF4
		RP11-245P10.6
		SCARNA22
		KLHL20
		ADGRG3
		CYP26C1
		DMRTC1
		SNORD35B
		DCANP1
		RP11-439M11.1
		HTATSF1P2
		OR2A9P
		RP5-1065P14.2
		MS4A6E
		RP5-1115A15.1
		RP11-705O24.3
		ZNF837
		DYX1C1-CCPG1
		GNL1
		RP11-94C24.6
		ACTL6B
		LOC100506444
		UROC1
		ABCA7
		CARD17
		RP11-286O1.1
		SNORA80B
		LINC01353
		RP11-161I10.1
		YBX3P1
		RPPH1
		MAP2K5
		STX10
		FRMD4A
		CNTNAP3P2
		CDHR3
		RP11-178F10.2
		DUSP16
		MEF2BNB
		PRELID2
		C22orf42
		RPS16P5
		CTD-3035K23.6
		RS1
		LIM2
		RP11-133K1.12
		FAM213A
		SNORD36
		PAQR7
		TNFRSF18
		GTSE1
		ADAM7
		RP13-516M14.10
		RN7SKP173
		RP11-847H18.2
		RP1-265C24.8
		LMOD1
		CTB-91J4.1
		SNORD58A
		FCRL3
		RP11-669C19.1
		MIR4686
		TMOD1
		CCDC154
		RP11-49O14.2
		RP11-458D21.1
		SNORA7
		RNU4ATAC17P
		RCN3
		RP11-372K14.2
		SNORA9
		LOC284080
		LOC102724958
		RN7SL417P
		CTD-2530H12.2
		A2MP1
		STOX1
		PRRT1
		LA16c-390E6.5
		CCR3
		LYPD8
		SNORD59B
		PRICKLE2-AS2
		LINC01127
		TNNI2
		MIR3150A
		WDR86
		RP11-340I6.8
		PER1
		SPP1
		AC002331.1
		RP11-336A10.4
		STRADB
		RC3H1-IT1
		RP11-452K12.7
		NECAB1
		RP11-94A24.1
		XXbac-B33L19.12
		PHYHD1
		CD3EAP
		TEF
		MIR6773
		RP11-313F23.4
		DRC1
		HYMAI
		C6orf223
		CAV3
		RP11-700A24.1
		MTRNR2L9
		SAMD7
		ZNF202
		PXMP4
		MIR17
		RP11-345J18.2
		RP3-467L1.4
		LRRC23
		TMEM91
		AC010745.4
		MIR876
		SOCS1
		MAGED1
		FILIP1L
		RP11-113D6.6
		BEST1
		LOC255654
		RP11-798M19.6
		MIR5708
		CEACAM21
		RP11-831H9.3
		LAMP3
		MIR4521
		RP11-254F7.4
		RP11-341G23.4
		RP3-426I6.5
		BRIP1
		FAM110A
		RNF144A
		ASMTL-AS1
		MEIS3P1
		RGS2
		CACNB3
		MORN4
		RP11-820I16.4
		RP11-6L6.2
		SHB
		CYP4F2
		RP11-103B5.4
		GAPDHS
		AC104113.3
		RP11-426C22.8
		UQCR11
		APBB3
		GS1-115G20.1
		SCARNA16
		NBPF8
		GS1-421I3.2
		RP11-850A17.1
		LILRB2
		PER3
		LOC101926908
		LINC01441
		PPP4R4
		RGN
		GRTP1-AS1
		CTD-3032J10.4
		CTA-256D12.11
		RP11-408A13.3
		AL133168.3
		SRGN
		LINC01550
		CTD-3113P16.10
		GPC4
		SALL2
		BNIPL
		TBKBP1
		AC022816.2
		STK24
		LINC00562
		RP11-168J19.2
		TMCC2
		HAGH
		RP11-546K22.3
		CNTNAP3B
		WI2-87327B8.2
		LOC102724552
		CHST13
		MT1E
		LINC01300
		MRPL2
		TMEM45B
		RP11-25L3.1
		LOC388942
		SNORD117
		AC092635.1
		RP5-1028L10.2
		OR10C1
		SNORD29
		RP11-91A18.4
		VAX1
		MAGEA8
		LOC101927730
		RP11-831A10.1
		TNFRSF12A
		F2RL2
		PCDH15
		RP11-598F7.3
		AC010894.5
		CHSY1
		AL513327.1
		RP11-809N15.2
		RP11-881M11.2
		CTD-3118D7.1
		ANKRD19P
		CXCL1
		EIF2B5-AS1
		UGT2B11
		CTA-384D8.31
		LOXHD1
		SCART1
		MIR488
		KIF19
		LOC101927620
		RP11-875O11.3
		AP000432.2
		MIR4275
		NCR3
		TIFAB
		NEFH
		RFPL1S
		FGD5P1
		FADS2
		MIR614
		LAMC3
		TRIM4
		PRSS21
		TMEM70
		RNF182
		CSRNP2
		MIR147A
		SOBP
		RP11-290D2.6
		ADGRB2
		GMFG
		KBTBD11-OT1
		RP1-148H17.1
		ITGB8
		SNORD76
		LOC728175
		ZNF469
		FLNB
		CMTM2
		CTD-2377D24.6
		FCGRT
		RASD1
		TRIM64B
		SRGAP1
		RNU4ATAC10P
		LMF1-AS1
		KIAA1324
		MIR21
		RP11-521I2.3
		MEIS3
		RP11-707G18.1
		CTD-2313F11.2
		USP18
		PRAC1
		SNORA16A
		TRDMT1
		MT-TE
		FRMD6-AS1
		RP5-827C21.2
		NEIL3
		RP11-74K11.2
		RP11-399K21.13
		CTB-1144G6.6
		LINC01473
		A4GNT
		RP13-714J12.1
		PSMF1
		OR1Q1
		RP11-678G14.3
		RP11-415F23.4
		AL078621.1
		RP11-381I15.1
		RSPO4
		RP11-977B10.2
		SCARNA6
		SPTBN1
		RP11-6O2.2
		OR4N4
		ATP6V1G3
		CLEC18B
		RP11-463I20.2
		PLVAP
		LINC01424
		RP11-168E17.1
		RP5-827C21.6
		GAREML
		SNORA23
		MYO3B
		ABLIM1
		XXbac-BPG157A10.21
		RP11-367N14.3
		CCL24
		RP11-30P16.1
		MAFIP
		GPA33
		SLC26A6
		RP11-204L24.2
		DPRXP4
		RP11-796E2.4
		KLHDC7A
		RP11-678G15.1
		LOC728673
		RP11-461A8.4
		RP11-626K17.3
		LOC344887
		AC053503.4
		CH17-140K24.7
		SNORD97
		TCN2
		RP11-45A17.4
		LOC101929741
		SCARNA2
		LHPP
		CTD-2260A17.3
		AC104946.1
		CTC-246B18.10
		AC007557.2
		ADIPOR1
		SNORD36B
		SNORA34
		CHST6
		C1QTNF9B
		MOG
		RP11-282A11.4
		AC000123.4
		SNORA12
		TPT1
		MIR140
		CTD-2006O16.2
		AC007682.1
		AC009892.7
		AVPI1
		LOC728485
		MIR6516
		RNU4ATAC6P
		KRT73-AS1
		RP4-633I8.4
		SEL1L2
		SLC41A3
		SCARNA5
		AC005772.2
		CCDC116
		PTPRJ-AS1
		A1CF
		CTD-2528A14.1
		RP11-343B18.2
		RP11-408J6.1
		LYRM9
		SNORA7B
		RP11-521D12.1
		SNORD36A
		MYL6
		SLIT2
		CTD-2568P8.1
		NKX2-3
		LOC100129935
		LOC100130691
		OR2T11
		RP11-569A11.1
		ZNF618
		RP11-429E11.2
		C19orf68
		RP11-296K13.4
		RP11-651L5.2
		ZNF680
		PPP1R14D
		LINC00987
		RASSF8
		ZNF280B
		RPS6KA2
		RP11-255P5.2
		CCDC163P
		SNORA79
		TTC39C-AS1
		FREM2-AS1
		IFI27L2
		MIR6723
		AGRN
		FAM132B
		ST13P4
		TPPP3
		SRSF12
		MT-TA
		RP11-218I21.2
		SNORD26
		CTC-529L17.2
		RP11-524F11.1
		RP11-1038A11.1
		SHQ1
		SNORA71D
		RP11-483L5.1
		TREML5P
		WNT1
		FAM178B
		CD52
		SCFD2
		AC114765.2
		RFC1
		LY96
		RP11-34P13.9
		CST2
		ZP1
		SNORA44
		RP11-366H4.3
		BAIAP2
		SNORD36C
		RP11-552D4.1
		GRHL1
		AGER
		SRRD
		FRG2C
		MIR4722
		RP11-13J8.1
		SLC25A39
		FAM83H
		COMMD3-BMI1
		SNORA71A
		LOC101929162
		RP11-275I4.1
		SNORD16
		USP36
		RP11-589C21.5
		RP11-344B23.2
		RP11-552F3.9
		CRCT1
		RP11-109D20.1
		KIF6
		SMAD5
		SLC7A3
		LOC100128573
		AC004012.1
		C1orf106
		U4atac
		RP11-817I4.2
		CRYGN
		ATP10A
		HIST1H4L
		RP13-297E16.4
		MACC1-AS1
		MAPK6
		TAS2R4
		RP11-157H4.1
		TMEM236
		RP11-168G16.2
		AC018462.2
		SSX3
		IL17RE
		IL4
		CSMD2-AS1
		PPP1R10
		RP11-61O1.2
		LOC101929279
		FAM189A2
		FANCC
		RP11-804N13.1
		RP11-946L16.1
		RSPH4A
		RP11-100F15.2
		ZC3H12C
		RP11-400N13.3
		ARHGAP11A
		MIR381HG
		RP11-817G13.3
		OR51I2
		ABCG8
		TSPAN7
		RP11-813F20.2
		SMTNL1
		SNORD116-10
		AC005220.3
		RP11-328C8.5
		S100A8
		RP11-440D17.4
		MIR8088
		RP11-493E3.3
		EPB41
		SNORA30
		MIR200B
		MIR210HG
		RNU6ATAC4P
		TLR6
		SLED1
		TNFSF4
		PAQR5
		TEKT4
		MIR6864
		ZNF512B
		LDB2
		SGK223
		LINC00862
		SNORA24
		SNORA61
		TPRG1-AS1
		BSND
		MIR1291
		RP11-44B19.1
		CLEC2A
		RP11-182J1.5
		RP11-501O2.3
		ZNF362
		CTC-241F20.4
		LINC01395
		RP11-230F18.5
		LINC01516
		RP11-296I10.3
		CTD-2521M24.8
		SNORD42A
		CD1D
		PITPNM3
		MYOM2
		KDM5C-IT1
		SMG7-AS1
		MIR6757
		RP11-556I13.2
		E2F2
		ZNF428
		RP11-165M1.1
		RP11-723D22.3
		SNORD81
		DPF2
		PACRGL
		SNORA54
		AC002511.2
		LOC100130370
		CH507-216K13.2
		RNU6ATAC26P
		MIR3166
		AC017116.11
		LRRC2-AS1
		RP11-80A15.1
		SNORD116-1
		CTC-550B14.7
		TFCP2
		RP1-241P17.1
		VLDLR
		RP11-3G20.1
		RP11-114F3.4
		SCARNA12
		SNORD82
		AC023824.1
		RP11-159L20.2
		RP11-356C4.3
		CRX
		AC079610.2
		NEK8
		SLC3A1
		RP11-420K14.8
		ARPP21
		SNORA48
		CLVS2
		RP1-32B1.4
		RP11-299J5.1
		BCL2L1
		RP5-1148A21.3
		HIST2H2BF
		EXTL2
		NLGN2
		PLIN4
		RP11-203H2.2
		RP5-857K21.4
		MGAT3
		PRELP
		TCF4
		RP11-1099M24.6
		RP11-264E20.2
		TBC1D3P2
		IFITM5
		RP11-191L17.1
		RP11-16P6.1
		CU024913.5
		RRAD
		PTP4A3
		TEKT2
		RP11-76P2.4
		LOC51145
		RNU4ATAC18P
		HHLA2
		SDC4P
		LINC00612
		CTD-2310F14.1
		SCARNA21
		REEP1
		C19orf81
		HLA-DQB1-AS1
		AC068057.1
		RP11-104L21.3
		EPB41L4A
		SLC35F3
		CD9
		CTD-2385L22.1
		SNORD44
		RP11-61O1.1
		MIR425
		DAPK2
		SYS1
		RP11-846F4.12
		HIST1H2BJ
		RPL32
		LOC100996324
		RP11-217C7.1
		ATP6V0C
		RNU11
		PAX8-AS1
		MIR604
		FCER1A
		RNF10
		NET1
		LINC00670
		RP13-539J13.1
		RP11-401P9.7
		LOC101926933
		LOC102723809
		RP11-168O16.1
		AP000233.3
		TRMT12
		AF001548.4
		FABP2
		RP11-63A1.2
		CCDC15
		FOXB2
		AE000662.92
		JAKMIP3
		WDR13
		P2RX3
		DPY30
		CBY3
		RNU12-2P
		NUDT16P1
		RP3-466P17.2
		TMEM256
		RNU6ATAC
		RP11-279O17.3
		RP5-1184F4.5
		RP11-231E4.3
		RP11-404E16.1
		RAB3B
		PGS1
		LINC00892
		RP11-66H6.3
		LOC101927379
		AC073842.19
		RP11-630C16.2
		OR1F2P
		RP11-141O15.1
		SNORD116-28
		RP11-419K12.1
		SNORD12B
		RP11-701P16.5
		LOC102724096
		RUNX3
		KLHL29
		RP11-118K6.2
		CLASP2
		ARHGEF7-AS1
		SLC5A10
		RP11-382D12.1
		SPOCK2
		TFCP2L1
		STMND1
		RP4-673M15.1
		N4BP2L1
		OLIG2
		MTMR1
		PI4K2A
		FAM157A
		ASCL2
		RP11-166N17.3
		CHGA
		AC002398.12
		JHDM1D-AS1
		TLE1
		RP11-105N14.1
		NPRL3
		RN7SL316P
		IGSF9B
		RP11-655C2.3
		CR1
		RP11-774I5.1
		SLAMF8
		TMEM144
		SNORA14B
		LOC101927415
		HIST1H4J
		MIR4773-1
		RP11-21B23.2
		HIST1H4A
		RP11-6I2.3
		RIMS1
		MIR6859-2
		RP11-332H14.2
		RNU4ATAC12P
		CTD-2363C16.1
		OPLAH
		TENM3
		RP11-245D16.4
		LCMT1-AS2
		LINC00273
		ITGAX
		LRRC37A6P
		RP11-642A1.2
		ABTB2
		LINGO4
		RP11-13K12.6
		GRTP1
		ASCL5
		C7orf34
		RP3-399J4.3
		AC099344.3
		RP11-448G15.1
		SNAR-A13
		LOC100270804
		PCDHGB8P
		RP11-688G15.3
		TP53I11
		FAM46B
		CTC-436K13.2
		CCDC83
		ZMYND15
		RP11-480C16.1
		SNORD25
		LOC100287846
		RP11-379H8.1
		FLJ46906
		SNAR-A14
		HIST1H2AI
		TADA2B
		AP001056.1
		GBP6
		MIR7973-1
		LOC101927274
