# Supplementary material for: Systems biology approaches to identify potential targets and inhibitors of the intestinal microbiota to treat depression
Source: Sci Rep. 2023 Jul 11;13:11225. doi: 10.1038/s41598-023-38444-8 (PMC10336060; doi:10.1038/s41598-023-38444-8)
Supplement: Supplementary file 6 — Supplementary Table S6. [file 41598_2023_38444_MOESM6_ESM.xlsx]

## Sheet: Table S6. PPI network topology 
	Table legend
	Supplementary Table 6. PPI network topology analysis results.
	SUID	Betweenness	Closeness	Degree	name	selected	shared name
	73	290	0.247706	6	DPP4	FALSE	DPP4
	75	271.333	0.243243	6	CYP3A4	FALSE	CYP3A4
	81	148	0.216	5	EP300	FALSE	EP300
	85	212.667	0.241071	4	NR1H4	FALSE	NR1H4
	89	136	0.216	4	MGAM	FALSE	MGAM
	84	20	0.209302	3	HTR1A	FALSE	HTR1A
	86	48	0.206107	3	MAOA	FALSE	MAOA
	87	55	0.217742	3	SERPINE1	FALSE	SERPINE1
	88	48	0.212598	3	SLC5A1	FALSE	SLC5A1
	74	92	0.206107	2	ALOX15	TRUE	ALOX15
	76	48	0.176471	2	ALOX5	TRUE	ALOX5
	80	9.66667	0.184932	2	CDK9	TRUE	CDK9
	82	2	0.178808	2	F13A1	TRUE	F13A1
	92	17.6667	0.198529	2	IGFBP3	TRUE	IGFBP3
	93	36.3333	0.203008	2	F12	TRUE	F12
	95	48	0.183673	2	HK1	TRUE	HK1
	97	7.33333	0.19708	2	NR3C2	TRUE	NR3C2
	72	0	0.203008	1	ADORA3	TRUE	ADORA3
	77	0	0.152542	1	OXER1	TRUE	OXER1
	78	0	0.037037	1	CD22	TRUE	CD22
	79	0	0.037037	1	FCER2	TRUE	FCER2
	83	0	0.2	1	GSTM1	TRUE	GSTM1
	90	0	0.181208	1	POLB	TRUE	POLB
	91	0	0.181208	1	KDM5C	TRUE	KDM5C
	94	0	0.181208	1	HAO1	TRUE	HAO1
	96	0	0.157895	1	PGD	TRUE	PGD
	98	0	0.174194	1	SLC22A3	TRUE	SLC22A3
	99	0	0.178808	1	SLC1A2	TRUE	SLC1A2
