# Supplementary material for: Systems biology approaches to identify potential targets and inhibitors of the intestinal microbiota to treat depression
Source: Sci Rep. 2023 Jul 11;13:11225. doi: 10.1038/s41598-023-38444-8 (PMC10336060; doi:10.1038/s41598-023-38444-8)
Supplement: Supplementary file 7 — Supplementary Table S7. [file 41598_2023_38444_MOESM7_ESM.xlsx]

## Sheet: Sheet1
	Table legend
	Supplementary Table 7. Intestinal microbiome - Metabolite - substrate - target gene network.
	Source Node	Target Node
	3,4-Dihydroxybenzoic acid	CA2
	3,4-Dihydroxybenzoic acid	FUT7
	3,4-Dihydroxybenzoic acid	SERPINE1
	3,4-Dihydroxybenzoic acid	POLB
	3,4-Dihydroxybenzoic acid	ADRB1
	3,4-Dihydroxybenzoic acid	MAOA
	3,4-Dihydroxybenzoic acid	KDM5C
	3-(3-Hydroxyphenyl)propanoic acid	NR1H4
	3-(3-Hydroxyphenyl)propanoic acid	PTGDR2
	3-(3-Hydroxyphenyl)propanoic acid	HTR1A
	3-(3-Hydroxyphenyl)propanoic acid	ALOX15
	3-(3-Hydroxyphenyl)propanoic acid	POLB
	3-(3-Hydroxyphenyl)propanoic acid	CA2
	3-(3-Hydroxyphenyl)propanoic acid	ESRRB
	3-(3-Hydroxyphenyl)propanoic acid	MAOA
	3-Phenylpropionic acid	CPA3
	3-Phenylpropionic acid	ADORA3
	3-Phenylpropionic acid	PTGDR2
	3-Phenylpropionic acid	HAO1
	3-Phenylpropionic acid	MAOA
	3-Phenylpropionic acid	CA2
	3-Phenylpropionic acid	S1PR3
	4-Hydroxyphenylacetic acid	CA2
	4-Hydroxyphenylacetic acid	PTGDR2
	4-Hydroxyphenylacetic acid	ADORA3
	4-Hydroxybenzoic acid	CA2
	4-Hydroxybenzoic acid	FUT7
	4-Hydroxybenzoic acid	SERPINE1
	4-Hydroxybenzoic acid	DPP4
	4-Hydroxybenzoic acid	POLB
	4-Hydroxybenzoic acid	MAOA
	2,3-Butanediol	CA2
	2,3-Butanediol	DPP4
	2,3-Butanediol	KDM5C
	Citric acid	HAO1
	Citric acid	KDM5C
	Citric acid	ADORA3
	Citric acid	PGD
	Citric acid	NR1H4
	Citric acid	POLB
	Citric acid	SLC1A2
	Phloroglucinol	CA2
	Malic acid	SLC1A2
	Malic acid	HAO1
	Malic acid	KDM5C
	3,4-Dihydroxyphenylacetic acid	CA2
	3,4-Dihydroxyphenylacetic acid	PTGDR2
	3,4-Dihydroxyphenylacetic acid	ALOX5
	3,4-Dihydroxyphenylacetic acid	ALOX15
	3,4-Dihydroxyphenylacetic acid	DPP4
	Creatine	ADORA3
	Creatine	CA2
	Creatine	SLC1A2
	2-Imino-1-methylimidazolidin-4-one	CA2
	2-Imino-1-methylimidazolidin-4-one	HRH4
	2-Imino-1-methylimidazolidin-4-one	ALOX15
	2-Imino-1-methylimidazolidin-4-one	ADORA3
	DL-Alanine	ADORA3
	Dopamine	ADRB1
	Dopamine	ALOX5
	Dopamine	ALOX15
	Dopamine	CA2
	Dopamine	HRH4
	Dopamine	DPP4
	Dopamine	HTR1A
	Dopamine	ADORA3
	Dopamine	NR1H4
	Dopamine	CYP3A4
	Glycerol	KDM5C
	Glycerol	DPP4
	Hydroquinone	CA2
	Indole	CCR8
	Indole	MAOA
	Indole	HTR1A
	Indole	ADORA3
	Pipecolic acid	NR1H4
	Pipecolic acid	SLC1A2
	Pipecolic acid	ADORA3
	Pipecolic acid	DPP4
	Pipecolic acid	CA2
	Tartaric acid	SLC1A2
	Tartaric acid	HAO1
	Tartaric acid	KDM5C
	5,7-Dihydroxy-2-(4-hydroxyphenyl)chroman-18-one	ADORA3
	5,7-Dihydroxy-2-(4-hydroxyphenyl)chroman-29-one	POLB
	5,7-Dihydroxy-2-(4-hydroxyphenyl)chroman-39-one	SERPINE1
	5,7-Dihydroxy-2-(4-hydroxyphenyl)chroman-41-one	CA2
	5,7-Dihydroxy-2-(4-hydroxyphenyl)chroman-62-one	ESRRB
	5,7-Dihydroxy-2-(4-hydroxyphenyl)chroman-68-one	IGFBP3
	5,7-Dihydroxy-2-(4-hydroxyphenyl)chroman-79-one	CYP3A4
	Nicotinic acid	CYP3A4
	Nicotinic acid	CPA3
	Nicotinic acid	CA2
	Nicotinic acid	KCNA5
	Oxalacetic acid	HAO1
	Oxalacetic acid	KDM5C
	Oxalacetic acid	SLC1A2
	Palmitic acid	POLB
	Palmitic acid	NR1H4
	Palmitic acid	KDM5C
	Palmitic acid	HAO1
	Palmitic acid	CA2
	Palmitic acid	ALOX15
	Palmitic acid	PTGDR2
	Palmitic acid	ENPP2
	Phenylacetic acid	CA2
	Phenylacetic acid	MAOA
	Phenylacetic acid	PTGDR2
	Sulfate	CA2
	2-Amino-1-methyl-6-phenylimidazo[4,5-b]pyridine	HRH4
	2-Amino-1-methyl-6-phenylimidazo[4,5-b]pyridine	MAOA
	2-Amino-1-methyl-6-phenylimidazo[4,5-b]pyridine	NR3C2
	2-Amino-1-methyl-6-phenylimidazo[4,5-b]pyridine	CA2
	2-Amino-1-methyl-6-phenylimidazo[4,5-b]pyridine	HTR1A
	5-Hydroxyindole-3-acetic acid	ADORA3
	5-Hydroxyindole-3-acetic acid	NR3C2
	5-Hydroxyindole-3-acetic acid	CA2
	5-Hydroxyindole-3-acetic acid	IGFBP3
	5-Hydroxyindole-3-acetic acid	DPP4
	5-Hydroxyindole-3-acetic acid	MGAM
	5-Hydroxyindole-3-acetic acid	HTR1A
	3-Indolepropionic acid	HTR1A
	3-Indolepropionic acid	ADRB1
	3-Indolepropionic acid	CPA3
	3-Indolepropionic acid	PTGDR2
	3-Indolepropionic acid	KDM5C
	3-Indolepropionic acid	ALOX5
	3-Indolepropionic acid	CDK9
	Kynurenic acid	CA2
	Kynurenic acid	MAOA
	Kynurenic acid	CPA3
	Kynurenic acid	PTGDR2
	Kynurenic acid	KDM5C
	Phloretin	ALOX5
	Phloretin	PGD
	Phloretin	IGFBP3
	Phloretin	MAOA
	Pioglitazone	CA2
	Pioglitazone	ADORA3
	Pioglitazone	CDK9
	Pioglitazone	CYP3A4
	Serotonin	HTR1A
	Serotonin	ADORA3
	Serotonin	ADRB1
	Serotonin	NR3C2
	Serotonin	MAOA
	Serotonin	DPP4
	Serotonin	HRH4
	Serotonin	PDGFRA
	Alanine	ADORA3
	Serine	ADORA3
	Levodopa	NR1H4
	Levodopa	ADRB1
	Levodopa	HTR1A
	Levodopa	MGAM
	Levodopa	CASR
	Levodopa	ALOX5
	Levodopa	ALOX15
	Leucine	ADORA3
	Leucine	SLC1A2
	Leucine	NR1H4
	Leucine	POLB
	Leucine	HTR1A
	Leucine	KDM5C
	Leucine	DPP4
	Phenylalanine	ADORA3
	Phenylalanine	CPA3
	Phenylalanine	MAOA
	Phenylalanine	SLC1A2
	Phenylalanine	S1PR3
	Phenylalanine	HTR1A
	Asparagine	ADORA3
	Asparagine	KDM5C
	Asparagine	SLC1A2
	Histidine	HRH4
	Histidine	NR1H4
	Histidine	SLC1A2
	Histidine	ADORA3
	Histidine	MGAM
	L-Threonine	ADORA3
	L-Threonine	KDM5C
	L-Threonine	SLC1A2
	l-Isoleucine	ADORA3
	l-Isoleucine	SLC1A2
	l-Isoleucine	NR1H4
	l-Isoleucine	POLB
	l-Isoleucine	HTR1A
	l-Isoleucine	KDM5C
	l-Isoleucine	DPP4
	Quinic acid	NR1H4
	Quinic acid	POLB
	Quinic acid	HAO1
	Quinic acid	KDM5C
	Quinic acid	PGD
	Quinic acid	SLC1A2
	Isobutyric acid	CA2
	Taurocholic acid	NR1H4
	Taurocholic acid	CA2
	Taurocholic acid	SLC5A1
	Taurocholic acid	CYP3A4
	Taurocholic acid	ALOX5
	Taurocholic acid	HTR1A
	Taurocholic acid	ACVRL1
	4-Pyridoxic acid	MGAM
	4-Pyridoxic acid	PTGDR2
	4-Pyridoxic acid	DPP4
	4-Pyridoxic acid	CDK9
	3-Methylindole	CCR8
	3-Methylindole	PDGFRA
	3-Methylindole	HTR1A
	3-Methylindole	ADRB1
	3-Methylindole	ADORA3
	3-Methylindole	NR3C2
	3-Methylindole	MAOA
	3-Hydroxybenzoic acid	CA2
	3-Hydroxybenzoic acid	FUT7
	3-Hydroxybenzoic acid	SERPINE1
	3-Hydroxybenzoic acid	DPP4
	3-Hydroxybenzoic acid	POLB
	3-Hydroxybenzoic acid	MAOA
	3-Hydroxybenzoic acid	EP300
	3-Hydroxybenzoic acid	ADRB1
	2-Hydroxy-3-(4-hydroxyphenyl)propanoic acid	CA2
	2-Hydroxy-3-(4-hydroxyphenyl)propanoic acid	PTGDR2
	2-Hydroxy-3-(4-hydroxyphenyl)propanoic acid	CPA3
	2-Hydroxy-3-(4-hydroxyphenyl)propanoic acid	NR1H4
	2-Hydroxy-3-(4-hydroxyphenyl)propanoic acid	ALOX5
	2-Hydroxy-3-(4-hydroxyphenyl)propanoic acid	DPP4
	Lithocholic acid	NR1H4
	Lithocholic acid	POLB
	Lithocholic acid	KDM5C
	Lithocholic acid	HAO1
	Lithocholic acid	CA2
	Lithocholic acid	SLC1A2
	Lithocholic acid	CASR
	Glycocholic acid	NR1H4
	Glycocholic acid	SLC1A2
	Glycocholic acid	CA2
	Glycocholic acid	CYP3A4
	Glycocholic acid	DPP4
	Glycocholic acid	PTGDR2
	Indole-3-carboxaldehyde	ALOX5
	Indole-3-carboxaldehyde	ALOX15
	Indole-3-carboxaldehyde	CCR8
	Indole-3-carboxaldehyde	HTR1A
	Indole-3-carboxaldehyde	PDGFRA
	Indoxyl sulfate	CA2
	Indoxyl sulfate	ALOX15
	Indoxyl sulfate	MAOA
	Indoxyl sulfate	EP300
	3-(4-Hydroxyphenyl)propionic acid	CA2
	3-(4-Hydroxyphenyl)propionic acid	CPA3
	3-(4-Hydroxyphenyl)propionic acid	NR1H4
	3-(4-Hydroxyphenyl)propionic acid	ADORA3
	3-(4-Hydroxyphenyl)propionic acid	PTGDR2
	3-(4-Hydroxyphenyl)propionic acid	HTR1A
	3-(4-Hydroxyphenyl)propionic acid	ALOX15
	3-(4-Hydroxyphenyl)propionic acid	ADRB1
	Isovaleric acid	NR1H4
	Isovaleric acid	POLB
	Isovaleric acid	KDM5C
	Isovaleric acid	HAO1
	Isovaleric acid	ADORA3
	Isovaleric acid	CA2
	Tricarballylic acid	ADORA3
	Tricarballylic acid	HAO1
	Tricarballylic acid	NR1H4
	Tricarballylic acid	POLB
	Tricarballylic acid	KDM5C
	Tricarballylic acid	SLC1A2
	Tricarballylic acid	CA2
	Tricarballylic acid	DPP4
	D-Mannose	CA2
	D-Mannose	MGAM
	Ursodeoxycholic acid	NR1H4
	Ursodeoxycholic acid	POLB
	Ursodeoxycholic acid	KDM5C
	Ursodeoxycholic acid	HAO1
	Ursodeoxycholic acid	CA2
	Ursodeoxycholic acid	SLC1A2
	Ursodeoxycholic acid	CASR
	Ursodeoxycholic acid	DPP4
	Glutamic acid	ADORA3
	Glutamic acid	SLC1A2
	Glutamic acid	NR1H4
	Glutamic acid	DPP4
	Glutamic acid	KDM5C
	Glutamic acid	POLB
	2,2',4,4',5-Pentabromodiphenyl ether	ALOX15
	2,2',4,4',5-Pentabromodiphenyl ether	HTR1A
	2,2',4,4',5-Pentabromodiphenyl ether	CA2
	2,2',4,4',5-Pentabromodiphenyl ether	MAOA
	Acifran	KDM5C
	Acifran	CDK9
	Acifran	CA2
	Acifran	PTGDR2
	Acifran	ALOX5
	Arctigenin	ALOX5
	Arctigenin	HTR1A
	Arctigenin	ALOX15
	Arctigenin	MAOA
	Baicalin	CA2
	Baicalin	HK1
	Baicalin	POLB
	Baicalin	MGAM
	Baicalin	ALOX5
	Secoisolariciresinol	HTR1A
	Secoisolariciresinol	ALOX15
	Secoisolariciresinol	ALOX5
	Secoisolariciresinol	CA2
	Secoisolariciresinol	ESRRB
	Secoisolariciresinol	ACVRL1
	Secoisolariciresinol	PDGFRA
	Secoisolariciresinol	DPP4
	Secoisolariciresinol	POLB
	Indole-3-carboxylic acid	MAOA
	Indole-3-carboxylic acid	CPA3
	Indole-3-carboxylic acid	HTR1A
	Indole-3-carboxylic acid	PDGFRA
	Indole-3-carboxylic acid	ALOX15
	Indole-3-carboxylic acid	ALOX5
	Leucocianidol	CA2
	Leucocianidol	PGD
	Leucocianidol	FUT7
	Leucocianidol	ALOX15
	Leucocianidol	POLB
	Leucocianidol	SERPINE1
	2-Acetoxypropanoic acid	KDM5C
	2-Acetoxypropanoic acid	CA2
	2-Acetoxypropanoic acid	CPA3
	2-Acetoxypropanoic acid	PTGDR2
	2-Acetoxypropanoic acid	MAOA
	3-Hydroxyphenethyl alcohol	CA2
	3-Hydroxyphenethyl alcohol	ALOX15
	3-Hydroxyphenethyl alcohol	POLB
	O-Desmethylangolensin	ALOX5
	O-Desmethylangolensin	ESRRB
	O-Desmethylangolensin	CYP3A4
	O-Desmethylangolensin	IGFBP3
	O-Desmethylangolensin	SERPINE1
	Equol	ALOX15
	Equol	ESRRB
	Equol	CYP3A4
	Equol	ALOX5
	Equol	ACVRL1
	Phenylacetylglutamine	PTGDR2
	Phenylacetylglutamine	KDM5C
	Indole-3-lactic acid	HTR1A
	Indole-3-lactic acid	CA2
	Indole-3-lactic acid	MAOA
	Indole-3-lactic acid	PTGDR2
	Indole-3-lactic acid	ADRB1
	Indole-3-lactic acid	CPA3
	Indole-3-lactic acid	KDM5C
	Indole-3-lactic acid	MGAM
	(S)-3-Hydroxybutyric acid	NR1H4
	(S)-3-Hydroxybutyric acid	POLB
	(S)-3-Hydroxybutyric acid	DPP4
	(S)-3-Hydroxybutyric acid	HAO1
	(S)-3-Hydroxybutyric acid	KDM5C
	D-Glucuronic Acid	CA2
	2,2',4,4'-Tetrabromodiphenyl ether	ALOX15
	2,2',4,4'-Tetrabromodiphenyl ether	CA2
	2,2',4,4'-Tetrabromodiphenyl ether	MAOA
	2,2',4,4'-Tetrabromodiphenyl ether	ADORA3
	2,2',4,4'-Tetrabromodiphenyl ether	HTR1A
	2,2',4,4'-Tetrabromodiphenyl ether	CCR8
	3-(2,4-Dihydroxyphenyl)propanoic acid	NR1H4
	3-(2,4-Dihydroxyphenyl)propanoic acid	ALOX5
	3-(2,4-Dihydroxyphenyl)propanoic acid	CA2
	3-(2,4-Dihydroxyphenyl)propanoic acid	CPA3
	3-(2,4-Dihydroxyphenyl)propanoic acid	MGAM
	Diosgenin	NR1H4
	Diosgenin	CYP3A4
	Diosgenin	S1PR3
	Diosgenin	ALOX5
	Diosgenin	CA2
	Butyrate	NR1H4
	Butyrate	POLB
	Butyrate	KDM5C
	Butyrate	HAO1
	Butyrate	ADORA3
	Butyrate	CA2
	Pyruvate	HAO1
	Valerate	NR1H4
	Valerate	POLB
	Valerate	KDM5C
	Valerate	HAO1
	Valerate	ADORA3
	Valerate	CA2
	Valerate	DPP4
	Valerate	MAOA
	Ginsenoside Rh2	ADRB1
	Ginsenoside Rh2	S1PR3
	Ginsenoside Rh2	HTR1A
	Ginsenoside Rh2	EP300
	Ginsenoside Rh2	SLC5A1
	5-Hydroxy-1H-imidazole-4-carboxamide	MAOA
	5-Hydroxy-1H-imidazole-4-carboxamide	CA2
	5-Hydroxy-1H-imidazole-4-carboxamide	ALOX15
	Glutathione	SLC5A1
	Glutathione	GSTM1
	Glutathione	DPP4
	Glutathione	MGAM
	1,3-Diphenylpropan-2-ol	NR3C2
	1,3-Diphenylpropan-2-ol	KCNA5
	1,3-Diphenylpropan-2-ol	CASR
	Proline	ADORA3
	Proline	NR1H4
	Proline	DPP4
	Proline	SLC1A2
	Proline	SLC5A1
	Proline	CA2
	Hesperetin dihydrochalcone	ALOX5
	Hesperetin dihydrochalcone	ALOX15
	Hesperetin dihydrochalcone	PDGFRA
	Hesperetin dihydrochalcone	FCER2
	Hesperetin dihydrochalcone	MAOA
	3-Methyloxindole	MAOA
	3-Methyloxindole	HTR1A
	3-Methyloxindole	F13A1
	3-Methyloxindole	CA2
	3-Methyloxindole	ALOX5
	3-Methyloxindole	ALOX15
	p-Cresol glucuronide	ADORA3
	p-Cresol glucuronide	SLC5A1
	p-Cresol glucuronide	MGAM
	p-Cresol glucuronide	PGD
	p-Cresol glucuronide	NR1H4
	p-Cresol glucuronide	CA2
	p-Cresol glucuronide	POLB
	p-Cresol glucuronide	HK1
	p-Cresol glucuronide	CD22
	Succinate	HAO1
	Succinate	NR1H4
	Succinate	POLB
	Succinate	KDM5C
	Dihydrodaidzein	ALOX15
	Dihydrodaidzein	ALOX5
	Dihydrodaidzein	ESRRB
	Lunularin	ALOX5
	Lunularin	ALOX15
	Lunularin	CA2
	Lunularin	ADORA3
	Lunularin	POLB
	Lunularin	ESRRB
	Lunularin	CYP3A4
	Lunularin	HRH4
	Dihydroresveratrol	ALOX15
	Dihydroresveratrol	ALOX5
	Dihydroresveratrol	POLB
	Dihydroresveratrol	CA2
	Dihydroresveratrol	CYP3A4
	Dihydroresveratrol	ESRRB
	2-Hydroxy-3-(5-hydroxy-1H-indol-3-yl)propanoic acid	HTR1A
	2-Hydroxy-3-(5-hydroxy-1H-indol-3-yl)propanoic acid	CA2
	2-Hydroxy-3-(5-hydroxy-1H-indol-3-yl)propanoic acid	IGFBP3
	2-Hydroxy-3-(5-hydroxy-1H-indol-3-yl)propanoic acid	MGAM
	2-Hydroxy-3-(5-hydroxy-1H-indol-3-yl)propanoic acid	KDM5C
	Deoxycholic acid	NR1H4
	Deoxycholic acid	POLB
	Deoxycholic acid	HAO1
	Deoxycholic acid	KDM5C
	Deoxycholic acid	CA2
	Deoxycholic acid	SLC1A2
	Oxindole	MAOA
	Oxindole	HTR1A
	Oxindole	CA2
	Oxindole	F13A1
	Lariciresinol	ALOX5
	Lariciresinol	ALOX15
	Lariciresinol	DPP4
	Lariciresinol	FCER2
	Lariciresinol	HTR1A
	Lariciresinol	ADORA3
	Dihydrocaffeic acid	ALOX5
	Dihydrocaffeic acid	NR1H4
	Dihydrocaffeic acid	ALOX15
	Dihydrocaffeic acid	PTGDR2
	Dihydrocaffeic acid	CA2
	Dihydrocaffeic acid	CPA3
	Dihydrocaffeic acid	HTR1A
	Dihydrocaffeic acid	ESRRB
	Dihydrocaffeic acid	POLB
	3-(3,4-Dihydroxyphenyl)-2-hydroxypropanoic acid	PTGDR2
	3-(3,4-Dihydroxyphenyl)-2-hydroxypropanoic acid	HTR1A
	3-(3,4-Dihydroxyphenyl)-2-hydroxypropanoic acid	ALOX15
	3-(3,4-Dihydroxyphenyl)-2-hydroxypropanoic acid	ALOX5
	3-(3,4-Dihydroxyphenyl)-2-hydroxypropanoic acid	CA2
	3-(3,4-Dihydroxyphenyl)-2-hydroxypropanoic acid	MGAM
	3-(3,4-Dihydroxyphenyl)-2-hydroxypropanoic acid	KDM5C
	3-(3,4-Dihydroxyphenyl)-2-hydroxypropanoic acid	SLC1A2
	Bile acid	NR1H4
	Bile acid	POLB
	Bile acid	KDM5C
	Bile acid	HAO1
	Bile acid	CA2
	Bile acid	PTGDR2
	Bile acid	MMEL1
	beta-D-Fructofuranose	MGAM
	beta-D-Fructofuranose	KDM5C
	beta-D-Fructofuranose	CA2
	Lacto-N-tetraose	MGAM
	Lacto-N-tetraose	HK1
	Lacto-N-tetraose	CD22
	Lacto-N-tetraose	ADORA3
	Lacto-N-tetraose	CA2
	Lacto-N-tetraose	HTR1A
	Tretinoin	ADORA3
	Tretinoin	CA2
	Tretinoin	KDM5C
	Tretinoin	PTGDR2
	Tretinoin	NR3C2
	Tretinoin	ALOX5
	2,4-Dioxopentanedioic acid	HAO1
	2,4-Dioxopentanedioic acid	KDM5C
	2,4-Dioxopentanedioic acid	ADORA3
	2,4-Dioxopentanedioic acid	NR1H4
	2,4-Dioxopentanedioic acid	POLB
	2,4-Dioxopentanedioic acid	SLC1A2
	2,4-Dioxopentanedioic acid	CA2
	8-Prenylnaringenin	ADORA3
	8-Prenylnaringenin	POLB
	8-Prenylnaringenin	SERPINE1
	8-Prenylnaringenin	CA2
	2,3-Bis(3,4-dihydroxybenzyl)butyrolactone	ALOX5
	2,3-Bis(3,4-dihydroxybenzyl)butyrolactone	HTR1A
	2,3-Bis(3,4-dihydroxybenzyl)butyrolactone	ALOX15
	2,3-Bis(3,4-dihydroxybenzyl)butyrolactone	IGFBP3
	(10-[(Acetyloxy)methyl]-9-anthryl)methyl acetate	CA2
	(10-[(Acetyloxy)methyl]-9-anthryl)methyl acetate	ADORA3
	(10-[(Acetyloxy)methyl]-9-anthryl)methyl acetate	PDGFRA
	Caffeic acid	CA2
	Caffeic acid	ALOX5
	Caffeic acid	CYP3A4
	Caffeic acid	PTGDR2
	Caffeic acid	ALOX15
	Caffeic acid	EP300
	3-Hydroxy-4-methoxybenzenepropanoic acid	ALOX15
	3-Hydroxy-4-methoxybenzenepropanoic acid	HTR1A
	3-Hydroxy-4-methoxybenzenepropanoic acid	CA2
	3-Hydroxy-4-methoxybenzenepropanoic acid	NR1H4
	3-Hydroxy-4-methoxybenzenepropanoic acid	ALOX5
	3-Hydroxy-4-methoxybenzenepropanoic acid	IGFBP3
	3-Hydroxy-4-methoxybenzenepropanoic acid	SLC1A2
	3-Hydroxy-4-methoxybenzenepropanoic acid	ADRB1
	3-Hydroxy-4-methoxybenzenepropanoic acid	EP300
	3-Hydroxy-4-methoxybenzenepropanoic acid	MAOA
	3-Hydroxy-4-methoxybenzenepropanoic acid	NR3C2
	3-Hydroxy-4-methoxybenzenepropanoic acid	MGAM
	1-(3-Chloro-2,6-dihydroxy-4-methoxyphenyl)-1-hexanone	F12
	p-Cresol sulfate	CA2
	p-Cresol sulfate	FUT7
	p-Cresol sulfate	ADORA3
	p-Cresol sulfate	MAOA
	p-Cresol sulfate	F13A1
	Quercetin	MAOA
	Quercetin	CA2
	Quercetin	ALOX5
	Quercetin	ALOX15
	Acacetin	MAOA
	Acacetin	ALOX15
	Acacetin	CA2
	Acacetin	ALOX5
	Acacetin	ADORA3
	Apigenin	MAOA
	Apigenin	ALOX5
	Apigenin	CA2
	Apigenin	ALOX15
	Apigenin	ADORA3
	Luteolin	MAOA
	Luteolin	CA2
	Luteolin	ALOX5
	Luteolin	ALOX15
	Quercitrin	CA2
	Quercitrin	ALOX5
	Quercitrin	ADORA3
	Quercitrin	SERPINE1
	Quercitrin	ALOX15
	Isoquercitrin	CA2
	Isoquercitrin	ALOX5
	Isoquercitrin	ADORA3
	Isoquercitrin	MAOA
	Isoquercitrin	ALOX15
	Kaempferol	CA2
	Kaempferol	ALOX5
	Kaempferol	MAOA
	Kaempferol	ALOX15
	Naringenin chalcone	ALOX5
	Naringenin chalcone	MAOA
	Naringenin chalcone	IGFBP3
	Naringenin chalcone	IGFBP4
	Naringenin chalcone	ALOX15
	Genistein	MAOA
	Genistein	MGAM
	Genistein	ESRRB
	Genistein	ALOX15
	Genistein	CA2
	Genistein	ALOX5
	Genistein	IGFBP3
	Genistein	IGFBP4
	Baicalein	ALOX15
	Baicalein	CA2
	Baicalein	MAOA
	Baicalein	ADORA3
	Baicalein	ALOX5
	Chrysin	CA2
	Chrysin	ALOX15
	Chrysin	MAOA
	Chrysin	ADORA3
	Chrysin	ALOX5
	Diosmetin	CA2
	Diosmetin	MAOA
	Diosmetin	ALOX5
	Diosmetin	ALOX15
	Norathyriol	MAOA
	Norathyriol	CA2
	Norathyriol	ADRB1
	Norathyriol	ALOX5
	Norathyriol	IGFBP4
	Norathyriol	IGFBP3
	Myricetin	MAOA
	Myricetin	CA2
	Myricetin	ALOX5
	Myricetin	ALOX15
	Myricetin	ADORA3
	Daidzein	MAOA
	Daidzein	MGAM
	Daidzein	ESRRB
	Daidzein	ALOX15
	Daidzein	CA2
	Daidzein	ALOX5
	Daidzein	IGFBP3
	Daidzein	IGFBP4
	Quercimeritrin	CA2
	Quercimeritrin	ALOX5
	Quercimeritrin	ADORA3
	Quercimeritrin	MAOA
	Quercimeritrin	ALOX15
	6,7,4'-Trihydroxyisoflavone	MAOA
	6,7,4'-Trihydroxyisoflavone	MGAM
	6,7,4'-Trihydroxyisoflavone	ESRRB
	6,7,4'-Trihydroxyisoflavone	ALOX15
	6,7,4'-Trihydroxyisoflavone	CA2
	6,7,4'-Trihydroxyisoflavone	ALOX5
	6,7,4'-Trihydroxyisoflavone	IGFBP3
	6,7,4'-Trihydroxyisoflavone	IGFBP4
	2,3-Dihydroxypropyl (E)-3-(3,4-dihydroxyphenyl)prop-2-enoate	CA2
	2,3-Dihydroxypropyl (E)-3-(3,4-dihydroxyphenyl)prop-2-enoate	ALOX5
	2,3-Dihydroxypropyl (E)-3-(3,4-dihydroxyphenyl)prop-2-enoate	SLC5A1
	2,3-Dihydroxypropyl (E)-3-(3,4-dihydroxyphenyl)prop-2-enoate	IGFBP3
	2,3-Dihydroxypropyl (E)-3-(3,4-dihydroxyphenyl)prop-2-enoate	ADORA3
	2,3-Dihydroxypropyl (E)-3-(3,4-dihydroxyphenyl)prop-2-enoate	HK1
	Glycitein	MAOA
	Glycitein	MGAM
	Glycitein	ESRRB
	Glycitein	ALOX15
	Glycitein	CA2
	Glycitein	IGFBP3
	Glycitein	IGFBP4
	Glycitein	ALOX5
	Icaritin	ALOX15
	Icaritin	CA2
	Icaritin	EP300
	Icaritin	ALOX5
	Icaritin	ADRB1
	Icaritin	MAOA
	Indole-3-acrylic acid	CPA3
	Indole-3-acrylic acid	KDM5C
	Indole-3-acrylic acid	OXER1
	Indole-3-acrylic acid	CDK9
	Sedoheptulose	HAO1
	Sedoheptulose	NR1H4
	Sedoheptulose	POLB
	Sedoheptulose	MGAM
	Sedoheptulose	PGD
	Sedoheptulose	KDM5C
	Sedoheptulose	CA2
	Sedoheptulose	SLC1A2
	1-Piperazinepentanamide, N-((1S,2R)-2,3-dihydro-2-hydroxy-1H-inden-1-yl)-2-(((1,1-dimethylethyl)amino)carbonyl)-4-(furo(2,3-b)pyridin-5-ylmethyl)-gamma-hydroxy-alpha-(phenylmethyl)-, (alphaR,gammaS,2S)-	CYP3A4
	1-Piperazinepentanamide, N-((1S,2R)-2,3-dihydro-2-hydroxy-1H-inden-1-yl)-2-(((1,1-dimethylethyl)amino)carbonyl)-4-(furo(2,3-b)pyridin-5-ylmethyl)-gamma-hydroxy-alpha-(phenylmethyl)-, (alphaR,gammaS,2S)-	ALOX5
	1-Piperazinepentanamide, N-((1S,2R)-2,3-dihydro-2-hydroxy-1H-inden-1-yl)-2-(((1,1-dimethylethyl)amino)carbonyl)-4-(furo(2,3-b)pyridin-5-ylmethyl)-gamma-hydroxy-alpha-(phenylmethyl)-, (alphaR,gammaS,2S)-	CA2
	Urolithin A	MAOA
	Urolithin A	CA2
	Urolithin A	KCNA5
	Urolithin A	ALOX5
	Baohuoside I	CA2
	Baohuoside I	SERPINE1
	Baohuoside I	ALOX5
	Baohuoside I	ADRB1
	(R)-3-Hydroxybutyrate	NR1H4
	(R)-3-Hydroxybutyrate	POLB
	(R)-3-Hydroxybutyrate	DPP4
	(R)-3-Hydroxybutyrate	HAO1
	(R)-3-Hydroxybutyrate	KDM5C
	2-(4-Hydroxyphenyl)propionic acid, (2S)-	CA2
	2-(4-Hydroxyphenyl)propionic acid, (2S)-	PTGDR2
	2-(4-Hydroxyphenyl)propionic acid, (2S)-	ADORA3
	2-(4-Hydroxyphenyl)propionic acid, (2S)-	MGAM
	(R)-3-(4-Hydroxyphenyl)lactate	CA2
	(R)-3-(4-Hydroxyphenyl)lactate	PTGDR2
	(R)-3-(4-Hydroxyphenyl)lactate	CPA3
	(R)-3-(4-Hydroxyphenyl)lactate	NR1H4
	(R)-3-(4-Hydroxyphenyl)lactate	DPP4
	(R)-3-(4-Hydroxyphenyl)lactate	KDM5C
	5-OH-Equol	ALOX15
	5-OH-Equol	ESRRB
	5-OH-Equol	CYP3A4
	5-OH-Equol	IGFBP3
	beta-D-Gal-(1->4)-beta-D-GlcNAc-(1->3)-beta-D-Gal-(1->4)-D-Glc	MGAM
	beta-D-Gal-(1->4)-beta-D-GlcNAc-(1->3)-beta-D-Gal-(1->4)-D-Glc	HK1
	beta-D-Gal-(1->4)-beta-D-GlcNAc-(1->3)-beta-D-Gal-(1->4)-D-Glc	CD22
	beta-D-Gal-(1->4)-beta-D-GlcNAc-(1->3)-beta-D-Gal-(1->4)-D-Glc	CYP3A4
	beta-D-Gal-(1->4)-beta-D-GlcNAc-(1->3)-beta-D-Gal-(1->4)-D-Glc	HTR1A
	Dihydrogenistein	ALOX15
	Dihydrogenistein	IGFBP3
	Dihydrogenistein	ESRRB
	Ethyl phenyllactate, (-)-	CYP3A4
	Ethyl phenyllactate, (-)-	CASR
	Ethyl phenyllactate, (-)-	KCNA5
	Ethyl phenyllactate, (-)-	NR3C2
	Ethyl phenyllactate, (-)-	ALOX15
	Ethyl phenyllactate, (-)-	SLC5A1
	Protopanaxadiol	POLB
	Protopanaxadiol	ESRRB
	Protopanaxadiol	S1PR3
	Protopanaxadiol	NR1H4
	3,4-Dihydroxy-trans-stilbene	CA2
	3,4-Dihydroxy-trans-stilbene	MAOA
	3,4-Dihydroxy-trans-stilbene	CYP3A4
	3,4-Dihydroxy-trans-stilbene	ALOX5
	3,4-Dihydroxy-trans-stilbene	ALOX15
	3,4-Dihydroxy-trans-stilbene	PDGFRA
	10-Oxo-11-octadecenoic acid	ALOX5
	10-Oxo-11-octadecenoic acid	ADORA3
	10-Oxo-11-octadecenoic acid	NR3C2
	10-Oxo-11-octadecenoic acid	POLB
	10-Oxo-11-octadecenoic acid	ENPP2
	10-Oxo-11-octadecenoic acid	PTGDR2
	3,9-Dihydroxybenzo[c]chromen-6-one	MAOA
	3,9-Dihydroxybenzo[c]chromen-6-one	CA2
	3,9-Dihydroxybenzo[c]chromen-6-one	KCNA5
	3,9-Dihydroxybenzo[c]chromen-6-one	SLC22A3
	11-Methoxycurvularin	CDK9
	11-Methoxycurvularin	SLC5A1
	(20S)-Protopanaxadiol	NR1H4
	(20S)-Protopanaxadiol	CYP3A4
	(20S)-Protopanaxadiol	POLB
	6'-Hydroxy-O-desmethylangolensin	ALOX5
	6'-Hydroxy-O-desmethylangolensin	IGFBP3
	6'-Hydroxy-O-desmethylangolensin	SERPINE1
	6'-Hydroxy-O-desmethylangolensin	ESRRB
	10-Keto-12Z-octadecenoic acid	ALOX5
	10-Keto-12Z-octadecenoic acid	POLB
	10-Keto-12Z-octadecenoic acid	PTGDR2
	10-Keto-12Z-octadecenoic acid	NR1H4
	10-Keto-12Z-octadecenoic acid	ADORA3
	10-Keto-12Z-octadecenoic acid	ENPP2
	Ponciretin	ADORA3
	Ponciretin	POLB
	Ponciretin	SERPINE1
	Ponciretin	CA2
	Ponciretin	MAOA
	5-(3,4-Dihydroxyphenyl)-valerolactone	ALOX5
	5-(3,4-Dihydroxyphenyl)-valerolactone	SERPINE1
	5-(3,4-Dihydroxyphenyl)-valerolactone	HTR1A
	4-Hydroxy-(3',4'-dihydroxyphenyl)-valeric acid	HTR1A
	4-Hydroxy-(3',4'-dihydroxyphenyl)-valeric acid	ALOX15
	4-Hydroxy-(3',4'-dihydroxyphenyl)-valeric acid	ESRRB
	4-Hydroxy-(3',4'-dihydroxyphenyl)-valeric acid	CPA3
	4-Hydroxy-(3',4'-dihydroxyphenyl)-valeric acid	MGAM
	4-Hydroxy-(3',4'-dihydroxyphenyl)-valeric acid	ALOX5
	(4S)-4-[(2E)-Oct-2-enoyloxy]-4-(trimethylazaniumyl)butanoate	PTGDR2
	(4S)-4-[(2E)-Oct-2-enoyloxy]-4-(trimethylazaniumyl)butanoate	KDM5C
	(4S)-4-[(2E)-Oct-2-enoyloxy]-4-(trimethylazaniumyl)butanoate	ALOX5
	(4S)-4-[(2E)-Oct-2-enoyloxy]-4-(trimethylazaniumyl)butanoate	OXER1
	(4S)-4-[(2E)-Oct-2-enoyloxy]-4-(trimethylazaniumyl)butanoate	ALOX15
	(4S)-4-[(2E)-Oct-2-enoyloxy]-4-(trimethylazaniumyl)butanoate	NR1H4
	(4S)-4-[(2E)-Oct-2-enoyloxy]-4-(trimethylazaniumyl)butanoate	CA2
	(4S)-4-[(2E)-Oct-2-enoyloxy]-4-(trimethylazaniumyl)butanoate	POLB
	20(R)-Ginsenoside Rh2	S1PR3
	20(R)-Ginsenoside Rh2	CYP3A4
	20(R)-Ginsenoside Rh2	ESRRB
	20(R)-Ginsenoside Rh2	ADRB1
	20(R)-Ginsenoside Rh2	MAOA
	20(R)-Ginsenoside Rh2	HTR1A
	20(R)-Ginsenoside Rh2	EP300
	Dihydroglycitein	ALOX15
	Dihydroglycitein	ESRRB
	Dihydroglycitein	MAOA
	Dihydroglycitein	FCER2
	Hydroxyquercitrin	CA2
	Hydroxyquercitrin	ALOX5
	Hydroxyquercitrin	SERPINE1
	Hydroxyquercitrin	ADORA3
	Hydroxyquercitrin	MAOA
	Folic acid	PTGDR2
	Folic acid	CA2
	Folic acid	ADORA3
	Folic acid	DPP4
	Folic acid	SLC5A1
	Folic acid	MAOA
	Folic acid	MMEL1
	Colibactin	FCER2
	Colibactin	NR3C2
	Colibactin	ADORA3
	Luteolin	DPP4
	Deoxycholic acid	ENPP2
	Deoxycholic acid	NR3C2
	Lithocholic acid	ENPP2
	Bile acid	ENPP2
	Bile acid	NR3C2
	3,4-Dihydroxyphenylacetic acid	FUT7
	3,4-Dihydroxyphenylacetic acid	IGFBP3
	3,4-Dihydroxyphenylacetic acid	IGFBP4
	3,4-Dihydroxyphenylacetic acid	NR1H4
	3,4-Dihydroxyphenylacetic acid	SERPINE1
	Dihydrocaffeic acid	FUT7
	Dihydrocaffeic acid	IGFBP4
	Dihydrocaffeic acid	IGFBP3
	Dihydrocaffeic acid	MMEL1
	Dihydrocaffeic acid	S1PR3
	4-Hydroxyphenylacetic acid	CPA3
	4-Hydroxyphenylacetic acid	ENPP2
	4-Hydroxyphenylacetic acid	ESRRB
	3-(4-Hydroxyphenyl)propionic acid	ESRRB
	3-(4-Hydroxyphenyl)propionic acid	MMEL1
	Indoxyl sulfate	NR3C2
	p-Cresol sulfate	SLC22A3
	Phenylacetylglutamine	CA2
	Phenylacetylglutamine	CPA3
	Phenylacetylglutamine	CCR8
	Phenylacetylglutamine	SLC1A2
	Phenylacetylglutamine	F13A1
	Phenylacetylglutamine	FCER2
	Phenylacetylglutamine	GSTM1
	Phenylacetylglutamine	ALOX5
	Phenylacetylglutamine	MMEL1
	3-Hydroxy-4-methoxybenzenepropanoic acid	CPA3
	3-Hydroxy-4-methoxybenzenepropanoic acid	MMEL1
	3-Hydroxy-4-methoxybenzenepropanoic acid	PTGDR2
	3-Hydroxy-4-methoxybenzenepropanoic acid	S1PR3
	3-Hydroxy-4-methoxybenzenepropanoic acid	SLC22A3
	Hesperetin dihydrochalcone	SLC5A1
	1-(3,4-Dihydroxyphenyl)-3-(2,4,6-trihydroxyphenyl)-2-propanol	IGFBP3
	1-(3,4-Dihydroxyphenyl)-3-(2,4,6-trihydroxyphenyl)-2-propanol	ALOX15
	D-Lactic acid	SLC1A2
	3-Indolepropionic acid	POLB
	3-Indolepropionic acid	KCNA5
	3-Indolepropionic acid	NR3C2
	3-Indolepropionic acid	OXER1
	Caffeic acid	MAOA
	Caffeic acid	DPP4
	Caffeic acid	FUT7
	Caffeic acid	IGFBP3
	Caffeic acid	IGFBP4
	3-(3-Hydroxyphenyl)propanoic acid	CPA3
	3-(3-Hydroxyphenyl)propanoic acid	MMEL1
	2,3-Dihydroxypropyl (E)-3-(3,4-dihydroxyphenyl)prop-2-enoate	EP300
	Phenylacetic acid	CPA3
	Phenylacetic acid	ENPP2
	Phenylacetic acid	HAO1
	Phenylacetic acid	ALOX5
	Phenylacetic acid	MMEL1
	Phenylacetic acid	NR1H4
	Isoquercitrin	CD22
	Isoquercitrin	SLC5A1
	5-OH-Equol	PGD
	5-OH-Equol	FUT7
	2-(4-Hydroxyphenyl)propionic acid, (2S)-	ESRRB
	Alanine	SLC1A2
	Glycine	KDM5C
	Serine	SLC1A2
	3-Hydroxybenzoic acid	IGFBP3
	3-Hydroxybenzoic acid	KDM5C
	3-Hydroxybenzoic acid	NR1H4
	4-Hydroxybenzoic acid	ESRRB
	4-Hydroxybenzoic acid	HAO1
	4-Hydroxybenzoic acid	IGFBP4
	4-Hydroxybenzoic acid	KDM5C
	4-Hydroxybenzoic acid	NR1H4
	Tricarballylic acid	CPA3
	Malic acid	PGD
	Malic acid	CPA3
	Tartaric acid	PGD
	Glycocholic acid	ENPP2
	Glycocholic acid	NR3C2
	3-Phenylpropionic acid	SLC1A2
	3-Phenylpropionic acid	FCER2
	3-Phenylpropionic acid	KDM5C
	3-Phenylpropionic acid	ALOX15
	3-Phenylpropionic acid	ALOX5
	3-Phenylpropionic acid	MMEL1
	3-Phenylpropionic acid	OXER1
	Levodopa	CA2
	Levodopa	CPA3
	Levodopa	SLC1A2
	Levodopa	GSTM1
	Levodopa	IGFBP3
	Apigenin	CYP3A4
	Apigenin	DPP4
	Apigenin	ESRRB
	5-Hydroxyindole-3-acetic acid	ESRRB
	Kynurenic acid	HRH4
	L-Cysteine	HRH4
	Cystine	SLC1A2
	DL-Alanine	SLC1A2
	2-Hydroxy-3-(5-hydroxy-1H-indol-3-yl)propanoic acid	NR3C2
	Indole-3-lactic acid	KCNA5
	Indole-3-lactic acid	NR3C2
	2-Hydroxy-3-(4-hydroxyphenyl)propanoic acid	ESRRB
	2-Hydroxy-3-(4-hydroxyphenyl)propanoic acid	MMEL1
	3-(3,4-Dihydroxyphenyl)-2-hydroxypropanoic acid	CPA3
	3-(3,4-Dihydroxyphenyl)-2-hydroxypropanoic acid	FUT7
	3-(3,4-Dihydroxyphenyl)-2-hydroxypropanoic acid	IGFBP4
	3-(3,4-Dihydroxyphenyl)-2-hydroxypropanoic acid	IGFBP3
	Nicotinic acid	F12
	Nicotinic acid	FUT7
	Nicotinic acid	KDM5C
	(S)-3-Hydroxybutyric acid	PGD
	(S)-3-Hydroxybutyric acid	CPA3
	Acacetin	CDK9
	Acacetin	CYP3A4
	Acacetin	KCNA5
	Taurocholic acid	ENPP2
	Taurocholic acid	NR3C2
	3,4-Dihydroxy-trans-stilbene	EP300
	1-(3-Chloro-2,6-dihydroxy-4-methoxyphenyl)-1-hexanone	ALOX15
	1-(3-Chloro-2,6-dihydroxy-4-methoxyphenyl)-1-hexanone	ALOX5
	1-(3-Chloro-2,6-dihydroxy-4-methoxyphenyl)-1-hexanone	OXER1
	Genistein	DPP4
	Dihydrogenistein	PGD
	D-Mannose	HK1
	D-Mannose	SLC5A1
	(10-[(Acetyloxy)methyl]-9-anthryl)methyl acetate	EP300
	(10-[(Acetyloxy)methyl]-9-anthryl)methyl acetate	ESRRB
	Isovaleric acid	PGD
	Isovaleric acid	CPA3
	Palmitic acid	GSTM1
	Palmitic acid	OXER1
	Palmitic acid	S1PR3
	Tretinoin	HAO1
	10-Keto-12Z-octadecenoic acid	OXER1
	Pioglitazone	ENPP2
	Pioglitazone	OXER1
	Hydroxyquercitrin	ALOX15
	Quercetin	DPP4
	3,4-Dihydroxybenzoic acid	IGFBP3
	3,4-Dihydroxybenzoic acid	IGFBP4
	3,4-Dihydroxybenzoic acid	ALOX15
	3,4-Dihydroxybenzoic acid	NR1H4
	5-(3,4-Dihydroxyphenyl)-valerolactone	PGD
	4-Hydroxy-(3',4'-dihydroxyphenyl)-valeric acid	IGFBP3
	4-Hydroxy-(3',4'-dihydroxyphenyl)-valeric acid	MMEL1
	Norathyriol	ALOX15
	Indole-3-carboxaldehyde	MAOA
	10-Oxo-11-octadecenoic acid	GSTM1
	10-Oxo-11-octadecenoic acid	OXER1
	Ponciretin	PGD
	Ponciretin	ESRRB
	Lacto-N-tetraose	SLC5A1
	beta-D-Gal-(1->4)-beta-D-GlcNAc-(1->3)-beta-D-Gal-(1->4)-D-Glc	SLC5A1
	3-(2,4-Dihydroxyphenyl)propanoic acid	ESRRB
	1,3-Diphenylpropan-2-ol	CPA3
	1,3-Diphenylpropan-2-ol	FCER2
	1,3-Diphenylpropan-2-ol	MMEL1
	Dopamine	IGFBP3
	Quercitrin	MAOA
	Arctigenin	EP300
	Arctigenin	SLC22A3
	Ursodeoxycholic acid	ENPP2
	Ursodeoxycholic acid	NR3C2
	Phenylalanine	CA2
	Phenylalanine	CASR
	Phenylalanine	DPP4
	Phenylalanine	FCER2
	Phenylalanine	GSTM1
	Phenylalanine	ALOX5
	Phenylalanine	MMEL1
	Glutamic acid	CPA3
	Glutamic acid	GSTM1
	Kaempferol	ESRRB
	Ethyl phenyllactate, (-)-	ADORA3
	Ethyl phenyllactate, (-)-	CA2
	Ethyl phenyllactate, (-)-	CPA3
	Ethyl phenyllactate, (-)-	SLC1A2
	Ethyl phenyllactate, (-)-	FCER2
	Ethyl phenyllactate, (-)-	ALOX5
	Ethyl phenyllactate, (-)-	MMEL1
	Quercimeritrin	CD22
	Quercimeritrin	SLC5A1
	11-Methoxycurvularin	PGD
	11-Methoxycurvularin	ACVRL1
	11-Methoxycurvularin	FUT7
	11-Methoxycurvularin	PDGFRA
	Isobutyric acid	SLC1A2
	Secoisolariciresinol	EP300
	Secoisolariciresinol	MMEL1
	Secoisolariciresinol	SLC22A3
	Lariciresinol	SLC22A3
	Phloretin	CYP3A4
	Phloretin	ESRRB
	Phloretin	ALOX15
	Phloretin	SLC5A1
	5,7-Dihydroxy-2-(4-hydroxyphenyl)chroman-4-one	PGD
	5,7-Dihydroxy-2-(4-hydroxyphenyl)chroman-4-one	FUT7
	Christensenella minuta YIT 12065T	Butyrate
	Enterococcus sp. 45	Luteolin
	Clostridium scindens VPI 12708	Deoxycholic acid
	Clostridium scindens VPI 12708	Lithocholic acid
	Haemophilus parainfluenzae	(4S)-4-[(2E)-Oct-2-enoyloxy]-4-(trimethylazaniumyl)butanoate
	Haemophilus parainfluenzae	Bile acid
	Faecalibacterium prausnitzii	Bile acid
	Eubacterium ramulus ATTC 29099	Butyrate
	Eubacterium ramulus ATTC 29099	3,4-Dihydroxyphenylacetic acid
	Eubacterium ramulus ATTC 29099	Dihydrocaffeic acid
	Eubacterium ramulus ATTC 29099	4-Hydroxyphenylacetic acid
	Eubacterium ramulus ATTC 29099	3-(4-Hydroxyphenyl)propionic acid
	Eubacterium ramulus ATTC 29099	Phloroglucinol
	Lachnospiraceae	Indoxyl sulfate
	Lachnospiraceae	p-Cresol sulfate
	Lachnospiraceae	Phenylacetylglutamine
	Clostridium sp. TM-40	Dihydrodaidzein
	Slackia sp. NATTS	Equol
	Escherichia coli BW25113	2,3-Butanediol
	Escherichia coli BW25113	2-Acetoxypropanoic acid
	Escherichia coli JCL166	2,3-Butanediol
	Escherichia coli JCL166	2-Acetoxypropanoic acid
	Clostridium orbiscindens I1	3-Hydroxy-4-methoxybenzenepropanoic acid
	Eubacterium ramulus DSM 16296	Hesperetin dihydrochalcone
	Eubacterium ramulus DSM 16296	3-Hydroxy-4-methoxybenzenepropanoic acid
	Eggerthella sp. YY7918	Equol
	Firmicutes	Butyrate
	Fusobacteriia	Butyrate
	Lactobacillus mucosae EPI2	Dihydrodaidzein
	Lactobacillus mucosae EPI2	O-Desmethylangolensin
	Enterococcus faecium EPI1	Dihydrodaidzein
	Enterococcus faecium EPI1	O-Desmethylangolensin
	Finegoldia magna EPI3	Dihydrodaidzein
	Finegoldia magna EPI3	O-Desmethylangolensin
	Roseburia sp. A2-181	Butyrate
	Roseburia sp. A2-183	Butyrate
	Faecalibacterium prausnitzii A2-165	Butyrate
	Eggerthella lenta rK3	1-(3,4-Dihydroxyphenyl)-3-(2,4,6-trihydroxyphenyl)-2-propanol
	Faecalibacterium prausnitzii ATCC 27768T	Butyrate
	Faecalibacterium prausnitzii ATCC 27766	Butyrate
	Faecalibacterium prausnitzii L2-6	Butyrate
	Faecalibacterium prausnitzii ATCC 27768T	D-Lactic acid
	Faecalibacterium prausnitzii ATCC 27766	D-Lactic acid
	Faecalibacterium prausnitzii A2-165	D-Lactic acid
	Faecalibacterium prausnitzii L2-6	D-Lactic acid
	Prevotellaceae	Succinate
	Veillonellaceae	Succinate
	Faecalibacterium prausnitzii	3-Indolepropionic acid
	Mollicutes	3-Indolepropionic acid
	Coprococcus	3-Indolepropionic acid
	Ruminococcaceae	3-Indolepropionic acid
	Chistensenellaceae	3-Indolepropionic acid
	Tenericutes	3-Indolepropionic acid
	Lachnospiraceae	3-Indolepropionic acid
	Eubacterium	3-Indolepropionic acid
	Eubacterium dolichum	3-Indolepropionic acid
	Bifidobacterium	Caffeic acid
	Bifidobacterium	Dihydrocaffeic acid
	Bifidobacterium	3-(3-Hydroxyphenyl)propanoic acid
	Bifidobacterium	2,3-Dihydroxypropyl (E)-3-(3,4-dihydroxyphenyl)prop-2-enoate
	Bifidobacterium	3-Hydroxyphenethyl alcohol
	Bifidobacterium	Phenylacetic acid
	Escherichia coli BL21	Isoquercitrin
	Clostridium orbiscindens I2	3,4-Dihydroxyphenylacetic acid
	Clostridium orbiscindens I2	Dihydrocaffeic acid
	Clostridium orbiscindens I2	3-(4-Hydroxyphenyl)propionic acid
	Slackia faecicanis sp.CCUG 48399	Equol
	Slackia isoflavoniconvertens HE8	Equol
	Slackia isoflavoniconvertens HE8	5-OH-Equol
	Eubacterium ramulus	2-(4-Hydroxyphenyl)propionic acid, (2S)-
	Eubacterium ramulus	O-Desmethylangolensin
	Eubacterium limosum	8-Prenylnaringenin
	Clostridium	Butyrate
	Ruminococcus	Alanine
	Ruminococcus	Leucine
	Ruminococcus	l-Isoleucine
	Ruminococcus	Glycine
	Ruminococcus	Proline
	Dorea	Alanine
	Dorea	Leucine
	Dorea	l-Isoleucine
	Dorea	Glycine
	Dorea	Proline
	Blautia	Alanine
	Blautia	Leucine
	Blautia	l-Isoleucine
	Blautia	Glycine
	Blautia	Proline
	Ruminococcus	Serine
	Dorea	Serine
	Blautia	Serine
	Turicibacter	Dihydrocaffeic acid
	Bifidobacterium longum	Dihydrocaffeic acid
	Lactobacillus mucosae	Dihydrocaffeic acid
	Lactobacillus zeae	Dihydrocaffeic acid
	Eubacterium	3-Hydroxybenzoic acid
	Eubacterium	4-Hydroxybenzoic acid
	Collinsella aerofaciens	Sedoheptulose
	Collinsella aerofaciens	Citric acid
	Collinsella aerofaciens	Tricarballylic acid
	Escherichia coli	Pipecolic acid
	Faecalibacterium	Leucine
	Faecalibacterium	Serine
	Faecalibacterium prausnitzii	Serine
	Faecalibacterium prausnitzii	Leucine
	Faecalibacterium prausnitzii	Malic acid
	Lactobacillus ruminis	Glycine
	Dialister	Tartaric acid
	Catenibacterium	Tartaric acid
	Turicibacter	Tartaric acid
	Ruminococcus bromii	Tartaric acid
	Parabacteroides distasonis	Tartaric acid
	Bacteroides caccae	Tartaric acid
	Akkermansia	Creatine
	Coprococcus catus	Creatine
	Mitsuokella	Creatine
	Weissella	Creatine
	Lactobacillus	Creatine
	Mitsuokella multacida	Creatine
	Lactobacillus ruminis	Creatine
	Faecalibacterium	2-Imino-1-methylimidazolidin-4-one
	Succinivibrio	2-Imino-1-methylimidazolidin-4-one
	Macrococcus	2-Imino-1-methylimidazolidin-4-one
	Bilophila	2-Imino-1-methylimidazolidin-4-one
	Enterococcus	2-Imino-1-methylimidazolidin-4-one
	Dorea	2-Imino-1-methylimidazolidin-4-one
	Clostridium	2-Imino-1-methylimidazolidin-4-one
	Faecalibacterium prausnitzii	2-Imino-1-methylimidazolidin-4-one
	Photobacterium angustum	2-Imino-1-methylimidazolidin-4-one
	Escherichia	Glycocholic acid
	Paraprevotella	Glycocholic acid
	Akkermansia	Glycocholic acid
	Carnobacterium	Glycocholic acid
	Ruminococcus flavefaciens	Glycocholic acid
	Butyricicoccus pullicaecorum	Glycocholic acid
	Mitsuokella multacida	Glycocholic acid
	Bacteroides fragilis	Glycocholic acid
	Enterococcus	3-Phenylpropionic acid
	Dermacoccus	3-Phenylpropionic acid
	Kocuria	3-Phenylpropionic acid
	Roseburia	3-Phenylpropionic acid
	Eggerthella lenta	3-Phenylpropionic acid
	Bacteroides fragilis	3-Phenylpropionic acid
	Oscillospira	Citric acid
	Acinetobacter	4-Pyridoxic acid
	Microbacterium	4-Pyridoxic acid
	Dysgonomonas	4-Pyridoxic acid
	Bulleidia	4-Pyridoxic acid
	Oscillospira	4-Pyridoxic acid
	Bacteroides caccae	4-Pyridoxic acid
	Kocuria rhizophila	4-Pyridoxic acid
	Pseudomonas fragi	4-Pyridoxic acid
	Ruminococcus bromii	4-Pyridoxic acid
	Faecalibacterium prausnitzii CNCM I-4543	Butyrate
	Faecalibacterium prausnitzii CNCM I-4573	Butyrate
	Eubacterium ramulus	3,4-Dihydroxyphenylacetic acid
	Eubacterium ramulus	Dihydrocaffeic acid
	Clostridium tyrobutyricum	Butyrate
	Bifidobacterium adolescentis MB 114	Daidzein
	Bifidobacterium bifidum MB 254	Daidzein
	Bifidobacterium breve MB 234	Daidzein
	Bifidobacterium breve MB 235	Daidzein
	Bifidobacterium infantis MB 208	Daidzein
	Bifidobacterium lactis MB 238	Daidzein
	Bifidobacterium longum MB 201	Daidzein
	Bifidobacterium longum MB 207	Daidzein
	Bifidobacterium longum MB 219	Daidzein
	Bifidobacterium pseudocatenulatum MB 264	Daidzein
	Enterococcus faecalis	Levodopa
	Eubacterium hallii	Butyrate
	Eubacterium limosum	Butyrate
	Desulfovibrio piger	Sulfate
	Streptococcus sp. MRG-ICA-B	Baohuoside I
	Enterococcus sp. MRG-ICA-E	Baohuoside I
	bacterium MRG-PMF-1	Baohuoside I
	bacterium MRG-PMF-1	Icaritin
	bacterium MRG-IFC-1	Daidzein
	bacterium MRG-IFC-2	Daidzein
	Eubacterium ramulus	Butyrate
	Eggerthella lenta JCM 9979T	Equol
	Eggerthella sinensis JCM 14551T	Equol
	Eggerthella hongkongensis JCM 14552T	Equol
	Adlercreutzia equolifaciens FJC-A10	Equol
	Adlercreutzia equolifaciens FJC-B20	Equol
	Adlercreutzia equolifaciens FJC-D53	Equol
	Adlercreutzia equolifaciens FJC-B9T	Equol
	Adlercreutzia equolifaciens FJC-A161	Equol
	Succinivibrio dextrinosolvens	Succinate
	Blautia sp. MRG-PMF1	Chrysin
	Blautia sp. MRG-PMF1	Apigenin
	CEBAS 4A1	3,9-Dihydroxybenzo[c]chromen-6-one
	CEBAS 4A2	3,9-Dihydroxybenzo[c]chromen-6-one
	CEBAS 4A3	3,9-Dihydroxybenzo[c]chromen-6-one
	CEBAS 4A4	3,9-Dihydroxybenzo[c]chromen-6-one
	Clostridium	Pyruvate
	Bacteroides thetaiotaomicron VPI-5482	Succinate
	Bacteroides thetaiotaomicron VPI-5482	Histidine
	Bacteroides thetaiotaomicron VPI-5482	L-Cysteine
	Bacteroides thetaiotaomicron VPI-5482	Cystine
	Bacteroides thetaiotaomicron VPI-5482	Glutathione
	Bacteroides thetaiotaomicron VPI-5482	Asparagine
	Bacteroides thetaiotaomicron VPI-5482	DL-Alanine
	Clostridium sporogenes ATCC15579	Dihydrocaffeic acid
	Clostridium sporogenes ATCC15579	2-Hydroxy-3-(5-hydroxy-1H-indol-3-yl)propanoic acid
	Clostridium sporogenes Ll.LtrB-eryR 惟fldC	Indole-3-lactic acid
	惟fldC	2-Hydroxy-3-(4-hydroxyphenyl)propanoic acid"
	惟fldC	3-(3,4-Dihydroxyphenyl)-2-hydroxypropanoic acid"
	Escherichia sp. 4	Diosmetin
	Escherichia sp. 4	Acacetin
	Bacteroides distasonis	Succinate
	Bacteroides distasonis	Bile acid
	Clostridioides difficile	Valerate
	Clostridioides difficile	Deoxycholic acid
	Clostridioides difficile	Taurocholic acid
	Clostridioides difficile	Succinate
	Slackia equolifaciens	Dihydroresveratrol
	Slackia equolifaciens	Lunularin
	Slackia equolifaciens	3,4-Dihydroxy-trans-stilbene
	Adlercreutzia equolifaciens	Dihydroresveratrol
	Adlercreutzia equolifaciens	Lunularin
	Adlercreutzia equolifaciens	3,4-Dihydroxy-trans-stilbene
	Dictyostelium discoideum	1-(3-Chloro-2,6-dihydroxy-4-methoxyphenyl)-1-hexanone
	Salmonella enterica	Butyrate
	Escherichia coli BW25113 pBeloBAC	Colibactin
	Escherichia coli BACpks	Colibactin
	Slackia equolifaciens DZE	Equol
	Slackia isoflavoniconvertens	5-OH-Equol
	Cronobacter sakazakii	beta-D-Fructofuranose
	Marvinbryantia formatexigens	beta-D-Fructofuranose
	Ruminococcus gnavus	beta-D-Fructofuranose
	Weissella paramesenteroides	beta-D-Fructofuranose
	Escherichia coli HGH21	Daidzein
	Escherichia coli HGH21	Genistein
	Escherichia coli HGH6	Daidzein
	Escherichia coli HGH6	Genistein
	Escherichia coli HGH6	Dihydrodaidzein
	Escherichia coli HGH6	Dihydrogenistein
	Alistipes indistinctus YIT 12060	Succinate
	Alistipes indistinctus YIT 12060	(10-[(Acetyloxy)methyl]-9-anthryl)methyl acetate
	Alistipes indistinctus YIT 12060	Isovaleric acid
	Odoribacter laneus YIT 12061	Succinate
	Odoribacter laneus YIT 12061	(10-[(Acetyloxy)methyl]-9-anthryl)methyl acetate
	Odoribacter laneus YIT 12061	Isovaleric acid
	Paraprevotella clara YIT 11840	Succinate
	Paraprevotella clara YIT 11840	(10-[(Acetyloxy)methyl]-9-anthryl)methyl acetate
	Paraprevotella xylaniphila YIT 11841	Succinate
	Paraprevotella xylaniphila YIT 11841	(10-[(Acetyloxy)methyl]-9-anthryl)methyl acetate
	Faecalibacterium prausnitzii A2-165	Palmitic acid
	Faecalibacterium prausnitzii A2-165	Dihydrocaffeic acid
	Faecalibacterium prausnitzii A2-165	D-Glucuronic Acid
	Salmonella	Tretinoin
	Lactobacillus paracasei	10-Keto-12Z-octadecenoic acid
	Escherichia	Indoxyl sulfate
	Shigella	Indoxyl sulfate
	Bacteroides sp. 45	Hydroxyquercitrin
	Bacteroides sp. 45	Quercetin
	Bacteroides sp. 45	3,4-Dihydroxybenzoic acid
	Acidipropionibacterium acidipropionici ATCC 4875	Succinate
	Eubacterium	Hydroquinone
	Enterococcus	Hydroquinone
	Bacteroides	Hydroquinone
	Bifidobacterium	Hydroquinone
	human intestinal bacterium SNU-Julong732	Equol
	Clostridium sp. HGH6	Dihydrodaidzein
	Eubacterium limosum ATCC 8486	Genistein
	Eubacterium limosum ATCC 8486	Daidzein
	Eubacterium limosum ATCC 8486	6,7,4'-Trihydroxyisoflavone
	Lactobacillus plantarum IFPL935	5-(3,4-Dihydroxyphenyl)-valerolactone
	Lactobacillus plantarum IFPL935	4-Hydroxy-(3',4'-dihydroxyphenyl)-valeric acid
	Bifidobacterium	Folic acid
	Eubacterium limosum	6,7,4'-Trihydroxyisoflavone
	Eubacterium limosum	Dihydroglycitein
	Escherichia coli	Caffeic acid
	Escherichia coli	Quinic acid
	Bifidobacterium animalis	Caffeic acid
	Bifidobacterium animalis	Quinic acid
	Lactobacillus gasseri	Caffeic acid
	Lactobacillus gasseri	Quinic acid
	Bacteroides	Oxalacetic acid
	Bacteroides	Succinate
	Eubacterium rectale	Butyrate
	Clostridium pasteurianum	Butyrate
	Lactococcus sp. 20-92	Equol
	Lactococcus sp. 20-92	Dihydrodaidzein
	Bacteroides sp. MANG	Norathyriol
	Bacillus sp. 52	Isoquercitrin
	Bacillus sp. 52	Leucocianidol
	Bacteroides sp. 45	Isoquercitrin
	Bacteroides sp. 45	Leucocianidol
	Bacteroides sp. 42	Leucocianidol
	Bacteroides sp. 22	Isoquercitrin
	Veillonella sp. 32	Leucocianidol
	Ruminococcus bromii	Glycerol
	Clostridium scindens ATCC35704	Deoxycholic acid
	Clostridium scindens ATCC35704	Lithocholic acid
	Lactobacillus	Indole-3-carboxaldehyde
	Lactobacillus Plantarum	10-Oxo-11-octadecenoic acid
	Bifidobacterium dentium	Quercetin
	Bifidobacterium dentium	Ponciretin
	Lactobacillus paracasei JS1	Equol
	Bifidobacterium catenulatum subsp. kashiwanohense APCKJ1	Lacto-N-tetraose
	Bifidobacterium catenulatum subsp. kashiwanohense APCKJ1	beta-D-Gal-(1->4)-beta-D-GlcNAc-(1->3)-beta-D-Gal-(1->4)-D-Glc
	Atopobium parvulum	Butyrate
	Prevotella copri	Butyrate
	Clostridium sp. HGH6	2,4-Dioxopentanedioic acid
	Clostridium sp. HGH136	6'-Hydroxy-O-desmethylangolensin
	Catenibacillus scindens	Daidzein
	Catenibacillus scindens	3-(4-Hydroxyphenyl)propionic acid
	Catenibacillus scindens	3-(2,4-Dihydroxyphenyl)propanoic acid
	Eggerthella sp. SDG-2	1,3-Diphenylpropan-2-ol
	Enterococcus	Dopamine
	Faecalibacterium prausnitzii	2-Amino-1-methyl-6-phenylimidazo[4,5-b]pyridine
	Enterococcus avium EFEL009	Quercitrin
	Enterococcus durans M4-5	Butyrate
	Lactobacillus casei Shirota	Pipecolic acid
	Faecalibacterium prausnitzii	Butyrate
	Adlercreutzia equolifaciens	Equol
	Bifidobacterium bifidum	Equol
	Bifidobacterium longum H-1	Arctigenin
	Bifidobacterium longum H-1	Hydroquinone
	Clostridium butyricum ATCC 19398	Butyrate
	Ruminococcus	Ursodeoxycholic acid
	Phascolarctobacterium	Phenylalanine
	Acidaminobacter	Glutamic acid
	Phascolarctobacterium	Serine
	Acidaminobacter	L-Threonine
	Escherichia coli	Indole
	Bifidobacterium pseudocatenulatum B7003	Daidzein
	Bifidobacterium longum subsp. infantis B7875	Daidzein
	Bifidobacterium adolescentis B7304	Daidzein
	Bifidobacterium catenulatum B7377	Daidzein
	Bifidobacterium breve B7824	Daidzein
	Bifidobacterium pseudocatenulatum B7003	Genistein
	Bifidobacterium longum subsp. infantis B7875	Genistein
	Bifidobacterium adolescentis B7304	Genistein
	Bifidobacterium catenulatum B7377	Genistein
	Bifidobacterium breve B7824	Genistein
	Bifidobacterium pseudocatenulatum B7003	Glycitein
	Bifidobacterium longum subsp. infantis B7875	Glycitein
	Bifidobacterium adolescentis B7304	Glycitein
	Bifidobacterium catenulatum B7377	Glycitein
	Bifidobacterium breve B7824	Glycitein
	Bifidobacterium pseudocatenulatum B7003	Kaempferol
	Bifidobacterium longum subsp. infantis B7875	Kaempferol
	Bifidobacterium adolescentis B7304	Kaempferol
	Bifidobacterium catenulatum B7377	Kaempferol
	Bifidobacterium breve B7824	Kaempferol
	Clostridium sporogenes ATCC 15579	3-Phenylpropionic acid
	Clostridium sporogenes ATCC 15579	3-(4-Hydroxyphenyl)propionic acid
	Clostridium sporogenes ATCC 15579	3-Indolepropionic acid
	Peptostreptococcus anaerobius CC14N	3-Indolepropionic acid
	Clostridium cadaveris BB88A	3-Indolepropionic acid
	Clostridium cadaveris CC44 001G	3-Indolepropionic acid
	Clostridium cadaveris CC40 001C	3-Indolepropionic acid
	Streptococcus mutans	5-Hydroxy-1H-imidazole-4-carboxamide
	Eggerthella lenta	5-Hydroxy-1H-imidazole-4-carboxamide
	Bacteroides stercoris HJ-15	Ginsenoside Rh2
	Eubacterium sp. A-44	Ginsenoside Rh2
	Fusobacterium sp. K-60	Ginsenoside Rh2
	Eubacterium sp. A-44	(20S)-Protopanaxadiol
	Bacteroides stercoris HJ-15	(20S)-Protopanaxadiol
	Fusobacterium sp. K-60	20(R)-Ginsenoside Rh2
	Bacteroides stercoris HJ-15	20(R)-Ginsenoside Rh2
	Bacteroides stercoris HJ-15	Protopanaxadiol
	Roseburia inulinivorans A2鈥�194(F)	Butyrate
	Bacteroides caccae	Ethyl phenyllactate, (-)-
	Clostridium sp.	Ethyl phenyllactate, (-)-
	Escherichia coli	Ethyl phenyllactate, (-)-
	Firmicutes bacterium CAG110	Ethyl phenyllactate, (-)-
	Firmicutes bacterium CAG129	Ethyl phenyllactate, (-)-
	Firmicutes bacterium CAG176	Ethyl phenyllactate, (-)-
	Subdoligranulum sp.	Ethyl phenyllactate, (-)-
	Bacteroides caccae	(R)-3-(4-Hydroxyphenyl)lactate
	Clostridium sp.	(R)-3-(4-Hydroxyphenyl)lactate
	Escherichia coli	(R)-3-(4-Hydroxyphenyl)lactate
	Firmicutes bacterium CAG110	(R)-3-(4-Hydroxyphenyl)lactate
	Firmicutes bacterium CAG129	(R)-3-(4-Hydroxyphenyl)lactate
	Firmicutes bacterium CAG176	(R)-3-(4-Hydroxyphenyl)lactate
	Subdoligranulum sp.	(R)-3-(4-Hydroxyphenyl)lactate
	Succinatimonas hippei YIT 12066(T)	Succinate
	Bacillus sp. 46	Quercetin
	Bacillus sp. 46	Quercitrin
	Bacillus sp. 46	Isoquercitrin
	Bacillus sp. 46	Quercimeritrin
	Bacillus sp. 46	11-Methoxycurvularin
	Butyricimonas virosa MT12(T)	Isobutyric acid
	Butyricimonas virosa MT12(T)	Butyrate
	Butyricimonas synergistica MT01(T)	Isobutyric acid
	Butyricimonas synergistica MT01(T)	Butyrate
	Clostridium sp. HGH136	O-Desmethylangolensin
	Slackia isoflavoniconvertens DSM 22006	Equol
	Slackia isoflavoniconvertens DSM 22006	5-OH-Equol
	Escherichia sp. 12	Quercitrin
	Escherichia sp. 12	Myricetin
	Enterococcus sp. 45	Myricetin
	Enterococcus sp. 45	Quercetin
	Escherichia sp. 33	Myricetin
	Escherichia sp. 33	Quercetin
	Barnesiella intestinihominis YIT 11860(T)	Succinate
	Ruminococcus champanellensis 18P13(T)	Succinate
	Lawsonibacter asaccharolyticus 3BBH22T	Butyrate
	Enterococcus casseliflavus	Quercetin
	Bacteroides fragilis	Equol
	Bacteroides ovatus	Equol
	Bacteroides stercoris	Equol
	Bacteroides thetaiotaomicron	Equol
	Bacteroides uniformis	Equol
	Phocaeicola vulgatus	Equol
	Oscillibacter	p-Cresol sulfate
	Oscillibacter	Indoxyl sulfate
	Oscillibacter	p-Cresol glucuronide
	Clostridium sp. SDG-Mt85-3Db	Secoisolariciresinol
	Bacteroides fragilis SDG-Mt85-5B	Secoisolariciresinol
	Bacteroides fragilis SDG-Mt85-4C	Secoisolariciresinol
	Bacteroides fragilis DIfE-05	Secoisolariciresinol
	Parabacteroides distasonis DSM 20701T	Secoisolariciresinol
	Bacteroides ovatus SDG-Mt85-3C	Secoisolariciresinol
	Eggerthella lenta SECO-Mt75m3	Secoisolariciresinol
	Eggerthella lenta SECO-Mt75m3	Lariciresinol
	Blautia producta	2,3-Bis(3,4-dihydroxybenzyl)butyrolactone
	Enterococcus faecalis	Lariciresinol
	Eubacterium ramulus	Naringenin chalcone
	Eubacterium ramulus	Phloretin
	Eubacterium ramulus	Phloroglucinol
	Eubacterium ramulus	3-(4-Hydroxyphenyl)propionic acid
	Eubacterium ramulus	5,7-Dihydroxy-2-(4-hydroxyphenyl)chroman-4-one
	Parabacteroides distasonis	Kaempferol
	Bacteroides uniformis	Quercetin
	Bacteroides ovatus	Quercetin
	Streptococcus intermedius	Equol
	Blautia producta SNU-Julong 732	Equol
	Enterococcus faecium EPI1	Equol
	Lactobacillus mucosae EPI2	Equol
	Finegoldia magna EPI3	Equol
	Veillonella sp. EP	Equol
	Christensenella minuta YIT 12065T	D-Glucose
	Christensenella minuta YIT 12065T	Salicin
	Christensenella minuta YIT 12065T	D-Xylose
	Christensenella minuta YIT 12065T	L-Arabinose
	Christensenella minuta YIT 12065T	L-Rhamnose
	Christensenella minuta YIT 12065T	D-Mannose
	Enterococcus sp. 45	Orientin
	Clostridium scindens VPI 12708	Bile acid
	Clostridium scindens VPI 12708	Cholic acid
	Clostridium scindens VPI 12708	Chenodeoxycholic acid
	Haemophilus parainfluenzae	Cholesterol
	Faecalibacterium prausnitzii	Cholesterol
	Eubacterium ramulus ATTC 29099	Isoquercitrin
	Eubacterium ramulus ATTC 29099	Taxifolin
	Eubacterium ramulus ATTC 29099	Luteolin
	Eubacterium ramulus ATTC 29099	Eriodictyol
	Eubacterium ramulus ATTC 29099	Kaempferol
	Eubacterium ramulus ATTC 29099	5,7-Dihydroxy-2-(4-hydroxyphenyl)chroman-4-one
	Eubacterium ramulus ATTC 29099	Quercetin
	Clostridium sp. TM-40	Daidzein
	Clostridium sp. TM-40	Daidzin
	Slackia sp. NATTS	Daidzein
	Escherichia coli BW25113	D-Glucose
	Escherichia coli BW25113	Pyruvate
	Escherichia coli JCL166	D-Glucose
	Escherichia coli JCL166	Pyruvate
	Clostridium orbiscindens I1	Hesperetin dihydrochalcone
	Eubacterium ramulus DSM 16296	beta-D-Glucopyranoside, 3,5-dihydroxy-4-(3-(3-hydroxy-4-methoxyphenyl)-1-oxopropyl)phenyl
	Eubacterium ramulus DSM 16296	Hesperetin dihydrochalcone
	Eggerthella sp. YY7918	Daidzein
	Eggerthella sp. YY7918	Dihydrodaidzein
	Lactobacillus mucosae EPI2	Daidzein
	Enterococcus faecium EPI1	Daidzein
	Finegoldia magna EPI3	Daidzein
	Eggerthella lenta rK3	Cianidanol
	Eggerthella lenta rK3	(-)-Epicatechin
	Bifidobacterium	Chlorogenic acid
	Escherichia coli BL21	Rutin
	Clostridium orbiscindens I2	Taxifolin
	Clostridium orbiscindens I2	Quercetin
	Clostridium orbiscindens I2	Eriodictyol
	Clostridium orbiscindens I2	Luteolin
	Clostridium orbiscindens I2	Apigenin
	Clostridium orbiscindens I2	5,7-Dihydroxy-2-(4-hydroxyphenyl)chroman-4-one
	Clostridium orbiscindens I2	Phloretin
	Slackia faecicanis sp.CCUG 48399	Daidzein
	Slackia isoflavoniconvertens HE8	Daidzein
	Slackia isoflavoniconvertens HE8	Genistein
	Eubacterium ramulus	Genistein 7-O-glucoside
	Eubacterium ramulus	Genistein
	Eubacterium ramulus	Daidzein
	Eubacterium limosum	Isoxanthohumol
	Eubacterium ramulus	Quercetin
	Eubacterium ramulus	Luteolin
	bacterium MRG-IFC-1	Puerarin
	bacterium MRG-IFC-2	Puerarin
	Eubacterium ramulus	Isoquercitrin
	Eggerthella lenta JCM 9979T	Daidzein
	Eggerthella sinensis JCM 14551T	Daidzein
	Eggerthella hongkongensis JCM 14552T	Daidzein
	Adlercreutzia equolifaciens FJC-A10	Daidzein
	Adlercreutzia equolifaciens FJC-B20	Daidzein
	Adlercreutzia equolifaciens FJC-D53	Daidzein
	Adlercreutzia equolifaciens FJC-B9T	Daidzein
	Adlercreutzia equolifaciens FJC-A10	Dihydrodaidzein
	Adlercreutzia equolifaciens FJC-A161	Dihydrodaidzein
	Succinivibrio dextrinosolvens	D-Glucose
	Blautia sp. MRG-PMF1	5,7-Dimethoxyflavone
	Blautia sp. MRG-PMF1	4',5,7-Trimethoxyflavone
	CEBAS 4A1	Ellagic Acid
	CEBAS 4A2	Ellagic Acid
	CEBAS 4A3	Ellagic Acid
	CEBAS 4A4	Ellagic Acid
	Clostridium	DL-Alanine
	Bacteroides thetaiotaomicron VPI-5482	D-Glucose
	Clostridium sporogenes ATCC15579	Levodopa
	Clostridium sporogenes ATCC15579	5-Hydroxytryptophan
	Clostridium sporogenes Ll.LtrB-eryR 惟fldC	Tryptophan
	惟fldC	Tyrosine"
	惟fldC	Levodopa"
	Escherichia sp. 4	Diosmetin 7-O-beta-D-glucopyranoside
	Clostridioides difficile	Clindamycin
	Slackia equolifaciens	Resveratrol
	Adlercreutzia equolifaciens	Resveratrol
	Dictyostelium discoideum	1-((3,5-Dichloro)-2,6-dihydroxy-4-methoxyphenyl)-1-hexanone
	Slackia equolifaciens DZE	Soybean Isoflavones
	Slackia isoflavoniconvertens	Daidzein
	Slackia isoflavoniconvertens	Genistein
	Escherichia coli HGH21	Daidzin
	Escherichia coli HGH21	Genistin
	Escherichia coli HGH6	Daidzin
	Escherichia coli HGH6	Genistin
	Escherichia coli HGH6	Daidzein
	Escherichia coli HGH6	Genistein
	Alistipes indistinctus YIT 12060	D-Glucose
	Odoribacter laneus YIT 12061	D-Glucose
	Paraprevotella clara YIT 11840	D-Glucose
	Paraprevotella xylaniphila YIT 11841	D-Glucose
	Salmonella	Retinol
	Lactobacillus paracasei	Linoleic acid
	Bacteroides sp. 45	Quercitrin
	Acidipropionibacterium acidipropionici ATCC 4875	D-Sorbitol
	Eubacterium	Arbutin
	Enterococcus	Arbutin
	Bacteroides	Arbutin
	Bifidobacterium	Arbutin
	human intestinal bacterium SNU-Julong732	Dihydrodaidzein
	Clostridium sp. HGH6	daidzein
	Eubacterium limosum ATCC 8486	Biochanin A
	Eubacterium limosum ATCC 8486	Formononetin
	Eubacterium limosum ATCC 8486	Glycitein
	Lactobacillus plantarum IFPL935	(-)-Epigallocatechin gallate
	Eubacterium limosum	Glycitein
	Escherichia coli	Chlorogenic acid
	Bifidobacterium animalis	Chlorogenic acid
	Lactobacillus gasseri	Chlorogenic acid
	Bacteroides	Phosphoenolpyruvate
	Bacteroides	Fumarate
	Eubacterium rectale	Acetate
	Clostridium pasteurianum	D-Glucose
	Lactococcus sp. 20-92	Daidzein
	Bacteroides sp. MANG	Mangiferin
	Bacillus sp. 52	Rutin
	Bacteroides sp. 45	Rutin
	Bacteroides sp. 42	Rutin
	Bacteroides sp. 22	Rutin
	Veillonella sp. 32	Rutin
	Ruminococcus bromii	Phytoestrogens
	Clostridium scindens ATCC35704	Bile acid
	Lactobacillus	Tryptophan
	Lactobacillus Plantarum	Linoleic Acid
	Bifidobacterium dentium	Rutin
	Bifidobacterium dentium	Poncirin
	Lactobacillus paracasei JS1	Isoflavone
	Bifidobacterium catenulatum subsp. kashiwanohense APCKJ1	Galbeta1,3GlcNAc
	Bifidobacterium catenulatum subsp. kashiwanohense APCKJ1	N-Acetyl-D-lactosamine
	Clostridium sp. HGH6	Daidzein
	Clostridium sp. HGH136	Daidzein
	Catenibacillus scindens	Puerarin
	Catenibacillus scindens	Vitexin
	Catenibacillus scindens	O-Desmethylangolensin
	Catenibacillus scindens	6'-Hydroxy-O-desmethylangolensin
	Eggerthella sp. SDG-2	(3R)-flavan-3-ols
	Eggerthella sp. SDG-2	(3S)-flavan-3-ols
	Enterococcus	Levodopa
	Faecalibacterium prausnitzii	PhIP-N2-尾-D-glucuronide
	Enterococcus avium EFEL009	Rutin
	Adlercreutzia equolifaciens	Daidzein
	Bifidobacterium bifidum	Daidzein
	Bifidobacterium longum H-1	Arctiin
	Bifidobacterium longum H-1	Arbutin
	Escherichia coli	Tryptophan
	Bifidobacterium pseudocatenulatum B7003	Daidzin
	Bifidobacterium longum subsp. infantis B7875	Daidzin
	Bifidobacterium adolescentis B7304	Daidzin
	Bifidobacterium catenulatum B7377	Daidzin
	Bifidobacterium breve B7824	Daidzin
	Bifidobacterium pseudocatenulatum B7003	Genistin
	Bifidobacterium longum subsp. infantis B7875	Genistin
	Bifidobacterium adolescentis B7304	Genistin
	Bifidobacterium catenulatum B7377	Genistin
	Bifidobacterium breve B7824	Genistin
	Bifidobacterium pseudocatenulatum B7003	Glycitin
	Bifidobacterium longum subsp. infantis B7875	Glycitin
	Bifidobacterium adolescentis B7304	Glycitin
	Bifidobacterium catenulatum B7377	Glycitin
	Bifidobacterium breve B7824	Glycitin
	Bifidobacterium pseudocatenulatum B7003	Astragalin
	Bifidobacterium longum subsp. infantis B7875	Astragalin
	Bifidobacterium adolescentis B7304	Astragalin
	Bifidobacterium catenulatum B7377	Astragalin
	Bifidobacterium breve B7824	Astragalin
	Clostridium sporogenes ATCC 15579	Phenylalanine
	Clostridium sporogenes ATCC 15579	Tyrosine
	Clostridium sporogenes ATCC 15579	Tryptophan
	Peptostreptococcus anaerobius CC14N	Tryptophan
	Clostridium cadaveris BB88A	Tryptophan
	Clostridium cadaveris CC44 001G	Tryptophan
	Clostridium cadaveris CC40 001C	Tryptophan
	Streptococcus mutans	Urocanic acid
	Eggerthella lenta	Urocanic acid
	Bacteroides stercoris HJ-15	Ginsenoside Rg3
	Eubacterium sp. A-44	Ginsenoside Rg3
	Fusobacterium sp. K-60	Ginsenoside Rg3
	Eubacterium sp. A-44	Ginsenoside Rh2
	Bacteroides stercoris HJ-15	Ginsenoside Rh2
	Fusobacterium sp. K-60	(20R)-Ginsenoside Rg3
	Bacteroides stercoris HJ-15	(20R)-Ginsenoside Rg3
	Bacteroides stercoris HJ-15	20(R)-Ginsenoside Rh2
	Roseburia inulinivorans A2鈥�194(F)	L-Fucose
	Succinatimonas hippei YIT 12066(T)	D-Glucose
	Bacillus sp. 46	Avicularin
	Bacillus sp. 46	Quercetin
	Butyricimonas virosa MT12(T)	D-Glucose
	Butyricimonas synergistica MT01(T)	D-Glucose
	Slackia isoflavoniconvertens DSM 22006	Daidzein
	Slackia isoflavoniconvertens DSM 22006	Genistein
	Escherichia sp. 12	Myricitrin
	Enterococcus sp. 45	Myricitrin
	Escherichia sp. 33	Myricitrin
	Barnesiella intestinihominis YIT 11860(T)	D-Glucose
	Enterococcus sp. 45	Cynaroside
	Ruminococcus champanellensis 18P13(T)	D-(+)-Cellobiose
	Enterococcus casseliflavus	Isoquercitrin
	Bacteroides fragilis	Daidzein
	Bacteroides ovatus	Daidzein
	Bacteroides stercoris	Daidzein
	Bacteroides thetaiotaomicron	Daidzein
	Bacteroides uniformis	Daidzein
	Phocaeicola vulgatus	Daidzein
	Oscillibacter	Pyruvate
	Clostridium sp. SDG-Mt85-3Db	Secoisolariciresinol diglucoside
	Bacteroides fragilis SDG-Mt85-5B	Secoisolariciresinol diglucoside
	Bacteroides fragilis SDG-Mt85-4C	Secoisolariciresinol diglucoside
	Bacteroides fragilis DIfE-05	Secoisolariciresinol diglucoside
	Parabacteroides distasonis DSM 20701T	Secoisolariciresinol diglucoside
	Bacteroides ovatus SDG-Mt85-3C	Secoisolariciresinol diglucoside
	Eggerthella lenta SECO-Mt75m3	Lariciresinol
	Eggerthella lenta SECO-Mt75m3	Pinoresinol
	Blautia producta	Matairesinol
	Enterococcus faecalis	Pinoresinol
	Eubacterium ramulus	5,7-Dihydroxy-2-(4-hydroxyphenyl)chroman-4-one
	Eubacterium ramulus	Naringenin chalcone
	Eubacterium ramulus	Phloretin
	Eubacterium ramulus	Apigenin
	Parabacteroides distasonis	Kaempferol-3-O-gal-rham-7-O-rham
	Bacteroides uniformis	Rutin
	Bacteroides ovatus	Rutin
	Streptococcus intermedius	Daidzein
	Blautia producta SNU-Julong 732	Daidzein
	Veillonella sp. EP	Daidzein
	Blautia producta SNU-Julong 732	Dihydrodaidzein
