# Supplementary material for: Systems biology approaches to identify potential targets and inhibitors of the intestinal microbiota to treat depression
Source: Sci Rep. 2023 Jul 11;13:11225. doi: 10.1038/s41598-023-38444-8 (PMC10336060; doi:10.1038/s41598-023-38444-8)
Supplement: Supplementary file 8 — Supplementary Table S8. [file 41598_2023_38444_MOESM8_ESM.xlsx]

## Sheet: Sheet1
	Table legend
	Supplementary Table 8. Molecular docking Results.
	Protein	UniProt ID	Ligand	PubChem ID	Binding Energy (kcal/mol)	Hydrogen Bond Interactions Amino Acid Residue	Grid Parameters
	DPP4	A0A7I2V2X8	Equol	91469	-7.4	TYR-546,ARG-357	box_size_x = 40 box_size_y = 45 box_size_z = 40
	DPP4	A0A7I2V2X8	Genistein	5280961	-7.3	GLU-204,ARG-357,PHE-356,ARG-355
	DPP4	A0A7I2V2X8	Quercetin	5280343	-7.9	ARG-381,ARG-355,PHE-356,R-359,ILE-406,HIS-362,GLU-360
	DPP4	A0A7I2V2X8	Glycocholic acid	10140	-8.3	GLU-204,TYR-665,ASN-709,ARG-124,TYR-546,ASN-561,SER-629
	CYP3A4	A0A494C192	Equol	91469	-7.6	SER-35,THR-34	box_size_x = 56 box_size_y = 43 box_size_z = 56
	CYP3A4	A0A494C192	Genistein	5280961	-7.5	ARG-59,TYR-154,LEU-20,SER-162
	CYP3A4	A0A494C192	Quercetin	5280343	-8.3	TYR-154,GLN-331,SER-158,BAL-336
	CYP3A4	A0A494C192	Glycocholic acid	10140	-8.8	GLU-155,GLN-331,LEU-58,LEU-329
	EP300	Q09472	Equol	91469	-7.7	ARG-1462,SER-1400,LEU-1398	box_size_x = 41 box_size_y = 45 box_size_z = 43
	EP300	Q09472	Genistein	5280961	-8.3	ASP-1399,GLN-1455,ARG-1410
	EP300	Q09472	Quercetin	5280343	-8.4	GLN-1455
	EP300	Q09472	Glycocholic acid	10140	-7.5	LYS-1167,GLU-1169,ARG-1187
	MGAM	O43451	Equol	91469	-7.8	ARG-48	box_size_x = 37 box_size_y = 37 box_size_z = 36
	MGAM	O43451	Genistein	5280961	-8.5	ARG-48,GLN-32,THR-31,GLY-239
	MGAM	O43451	Quercetin	5280343	-8.4	ARG-48,GLN-32,THR-31,ARG-181,ASP-183
	MGAM	O43451	Glycocholic acid	10140	-9.7	TYR-63,ARG-6,ASP-29,TYR-27,GLN-32,ARG-48
	NR1H4	Q96RI1	Equol	91469	-9	SER-336,HIS-298	box_size_x = 30 box_size_y = 40 box_size_z = 43
	NR1H4	Q96RI1	Genistein	5280961	-9	SER-336,HIS-298,TYR-365
	NR1H4	Q96RI1	Quercetin	5280343	-9	HIS-298
	NR1H4	Q96RI1	Glycocholic acid	10140	-8.2	ASN-448,TYR-401
